# Supplementary material for: Integrative testis transcriptome analysis reveals differentially expressed miRNAs and their mRNA targets during early puberty in Atlantic salmon
Source: BMC Genomics. 2017 Oct 18;18:801. doi: 10.1186/s12864-017-4205-5 (PMC5648517; doi:10.1186/s12864-017-4205-5)
Supplement: Supplementary file 2 — A complete overview of miRNAs obtained from cluster I-V,their high scoring predicted negatively correlated targets and KEGG enriched associated pathways. In a separate tab the 20% highest scoring targets per miRNA (as assessed by miRmap score) not filtered by correlation is provided. Differential expressed mRNAs of pairwise comparisons between the immature, prepubertal and pubertal testis stages are also provided together with their respective Rlog normalized expression values in separate tabs. (XLSX 6839 kb) [file 12864_2017_4205_MOESM2_ESM.xlsx]

## Sheet: cluster I 
geneID	genesymbol	miRNA	Count	Description	GeneRatio	p.adjust	miRmap scores	correlation	Percentile miRmap score (ranked by pathway)	Percentile miRmap score (ranked by miRNA)
100380373		ssa-miR-26b-5p	35	Cell cycle	35/820	0.0246009253024543	0.526336605355	-0.98645122702	0.7692307692307693	0.723404255319149
106603271	Acaca	ssa-miR-101a-3p	19	Fatty acid metabolism	19/820	0.00858047629986932	0.455338368912	-0.971455828329	0.6521739130434783	0.675
106613839	acsbg2	ssa-miR-101a-3p	19	Fatty acid metabolism	19/820	0.00858047629986932	0.468184605214	-0.968593937768	0.6956521739130435	0.7
100380405	Acsl4	ssa-miR-26b-5p	19	Fatty acid metabolism	19/820	0.00858047629986932	0.42688795289	-0.952101593429	0.5217391304347826	0.30851063829787234
100380405	Acsl4	ssa-miR-26b-5p	17	Ferroptosis	17/820	0.0246009253024543	0.42688795289	-0.952101593429	0.65	0.30851063829787234
100380405	Acsl4	ssa-miR-724-5p	19	Fatty acid metabolism	19/820	0.00858047629986932	0.557292411915	-0.901223680039	0.8695652173913043	0.75
100380405	Acsl4	ssa-miR-724-5p	17	Ferroptosis	17/820	0.0246009253024543	0.557292411915	-0.901223680039	0.85	0.75
106581183	ATG5	ssa-miR-724-5p	24	Mitophagy - animal	24/820	0.0246009253024543	0.374778125314	-0.952758523478	0.5	0.12037037037037036
106601552	BCAT1	ssa-miR-101a-3p	10	2-Oxocarboxylic acid metabolism	10/820	0.0246009253024543	0.494309489192	-0.99964030598	0.6923076923076923	0.875
106601552	BCAT1	ssa-miR-137-3p	10	2-Oxocarboxylic acid metabolism	10/820	0.0246009253024543	0.515871889613	-0.955350239659	0.8461538461538461	0.9428571428571428
106565774	BCL2L1	ssa-miR-30c-5p	24	Mitophagy - animal	24/820	0.0246009253024543	0.452524745429	-0.984527609586	0.6923076923076923	0.65
100306849	BUB1	ssa-miR-26b-5p	35	Cell cycle	35/820	0.0246009253024543	0.566855802549	-0.998470710837	0.8269230769230769	0.7446808510638298
106575478	bub3	ssa-miR-724-5p	35	Cell cycle	35/820	0.0246009253024543	0.412592425997	-0.996573654646	0.5384615384615384	0.35185185185185186
106575478	bub3	ssa-miR-26b-5p	35	Cell cycle	35/820	0.0246009253024543	0.400481462976	-0.975841460364	0.5	0.2127659574468085
100194892	Casp3	ssa-miR-26b-5p	34	AGE-RAGE signaling pathway in diabetic complications	34/820	0.0326470346508292	0.464580855178	-0.970172221967	0.6415094339622641	0.46808510638297873
106573197	CCND2	ssa-miR-26b-5p	35	Cell cycle	35/820	0.0246009253024543	0.725191019887	-0.998610167397	0.9423076923076923	0.9361702127659575
106573197	CCND2	ssa-miR-30c-5p	35	Cell cycle	35/820	0.0246009253024543	0.477989005954	-0.996899973158	0.7115384615384616	0.675
106573197	CCND2	ssa-miR-101a-3p	35	Cell cycle	35/820	0.0246009253024543	0.493550983586	-0.993861799905	0.75	0.85
106573197	CCND2	ssa-miR-137-3p	35	Cell cycle	35/820	0.0246009253024543	0.477914432473	-0.976779699224	0.6923076923076923	0.9142857142857143
100195405	CCNE2	ssa-miR-26b-5p	35	Cell cycle	35/820	0.0246009253024543	0.410280031564	-0.996876832848	0.5192307692307693	0.2553191489361702
106603039	CDC23	ssa-miR-26b-5p	35	Cell cycle	35/820	0.0246009253024543	0.41724996916	-0.99058719333	0.5961538461538461	0.2765957446808511
106600875	CDC27	ssa-miR-26b-5p	35	Cell cycle	35/820	0.0246009253024543	0.451343915681	-0.999940634772	0.6730769230769231	0.3829787234042553
106588426	Cdc42	ssa-miR-137-3p	25	VEGF signaling pathway	25/820	0.00858047629986932	0.425142678457	-0.998667490742	0.6571428571428571	0.8714285714285714
106588426	Cdc42	ssa-miR-137-3p	34	AGE-RAGE signaling pathway in diabetic complications	34/820	0.0326470346508292	0.425142678457	-0.998667490742	0.5471698113207547	0.8714285714285714
106569986	Cdc42	ssa-miR-137-3p	34	AGE-RAGE signaling pathway in diabetic complications	34/820	0.0326470346508292	0.419637207608	-0.997680354682	0.5094339622641509	0.8142857142857143
106569986	Cdc42	ssa-miR-137-3p	25	VEGF signaling pathway	25/820	0.00858047629986932	0.419637207608	-0.997680354682	0.6	0.8142857142857143
106569986	Cdc42	ssa-miR-26b-5p	34	AGE-RAGE signaling pathway in diabetic complications	34/820	0.0326470346508292	0.494334941859	-0.979962512675	0.7358490566037735	0.6063829787234043
106569986	Cdc42	ssa-miR-26b-5p	25	VEGF signaling pathway	25/820	0.00858047629986932	0.494334941859	-0.979962512675	0.8	0.6063829787234043
106565619	Cdc42	ssa-miR-724-5p	34	AGE-RAGE signaling pathway in diabetic complications	34/820	0.0326470346508292	0.553085278329	-0.992061671479	0.8301886792452831	0.7129629629629629
106565619	Cdc42	ssa-miR-724-5p	25	VEGF signaling pathway	25/820	0.00858047629986932	0.553085278329	-0.992061671479	0.8857142857142857	0.7129629629629629
106572399	Cdc42	ssa-miR-101a-3p	25	VEGF signaling pathway	25/820	0.00858047629986932	0.421879851731	-0.880040951241	0.6285714285714286	0.5875
106572399	Cdc42	ssa-miR-101a-3p	34	AGE-RAGE signaling pathway in diabetic complications	34/820	0.0326470346508292	0.421879851731	-0.880040951241	0.5283018867924528	0.5875
106565657	CDKN1A	ssa-miR-26b-5p	35	Cell cycle	35/820	0.0246009253024543	0.686191706716	-0.91699123541	0.9230769230769231	0.8936170212765957
106586666	Col4a1	ssa-miR-724-5p	34	AGE-RAGE signaling pathway in diabetic complications	34/820	0.0326470346508292	0.468526021686	-0.918625699506	0.660377358490566	0.5925925925925926
100136416	CPT1A	ssa-miR-26b-5p	19	Fatty acid metabolism	19/820	0.00858047629986932	0.475132899693	-0.98939362867	0.7391304347826086	0.48936170212765956
106592234	CPT1A	ssa-miR-26b-5p	19	Fatty acid metabolism	19/820	0.00858047629986932	0.498613305297	-0.949793976386	0.782608695652174	0.6382978723404256
106567176	cs	ssa-miR-26b-5p	10	2-Oxocarboxylic acid metabolism	10/820	0.0246009253024543	0.619458702133	-0.914237912236	0.9230769230769231	0.8085106382978723
106583626	CSNK2A1	ssa-miR-26b-5p	24	Mitophagy - animal	24/820	0.0246009253024543	0.52124858634	-0.949822051727	0.8076923076923077	0.6595744680851063
106611856	DIAPH1	ssa-miR-101a-3p	34	AGE-RAGE signaling pathway in diabetic complications	34/820	0.0326470346508292	0.452809216401	-0.890272942349	0.5849056603773585	0.65
106612499	E2F2	ssa-miR-724-5p	35	Cell cycle	35/820	0.0246009253024543	0.566924034432	-0.996035081788	0.8461538461538461	0.7777777777777778
106573207	E2f3	ssa-miR-724-5p	35	Cell cycle	35/820	0.0246009253024543	0.579796374236	-0.998433964246	0.8653846153846154	0.7962962962962963
106573207	E2f3	ssa-miR-30c-5p	35	Cell cycle	35/820	0.0246009253024543	0.557326399156	-0.998082666697	0.8076923076923077	0.875
106573207	E2f3	ssa-miR-137-3p	35	Cell cycle	35/820	0.0246009253024543	1.24422705845	-0.997171959972	1.0	1.0
106573207	E2f3	ssa-miR-26b-5p	35	Cell cycle	35/820	0.0246009253024543	0.743703114865	-0.981351827656	0.9615384615384616	0.9787234042553191
100195281	e2f4	ssa-miR-724-5p	35	Cell cycle	35/820	0.0246009253024543	0.412733357385	-0.996638843374	0.5576923076923077	0.37037037037037035
100136433	Elovl5	ssa-miR-137-3p	11	Biosynthesis of unsaturated fatty acids	11/820	0.0246009253024543	0.245786540436	-0.999205516783	0.5384615384615384	0.18571428571428572
106589262	elovl6	ssa-miR-724-5p	11	Biosynthesis of unsaturated fatty acids	11/820	0.0246009253024543	0.362397777849	-0.919389238287	0.6923076923076923	0.06481481481481481
106589262	elovl6	ssa-miR-30c-5p	19	Fatty acid metabolism	19/820	0.00858047629986932	0.711123034782	-0.917027620299	0.9130434782608695	0.9875
106589262	elovl6	ssa-miR-30c-5p	11	Biosynthesis of unsaturated fatty acids	11/820	0.0246009253024543	0.711123034782	-0.917027620299	0.9230769230769231	0.9875
106589262	elovl6	ssa-miR-26b-5p	11	Biosynthesis of unsaturated fatty acids	11/820	0.0246009253024543	0.351376129856	-0.85682146457	0.6153846153846154	0.05319148936170213
106606039	ELOVL6	ssa-miR-30c-5p	19	Fatty acid metabolism	19/820	0.00858047629986932	0.536892365775	-0.823854051936	0.8260869565217391	0.7875
106606039	ELOVL6	ssa-miR-30c-5p	11	Biosynthesis of unsaturated fatty acids	11/820	0.0246009253024543	0.536892365775	-0.823854051936	0.8461538461538461	0.7875
100136441	fads2	ssa-miR-724-5p	11	Biosynthesis of unsaturated fatty acids	11/820	0.0246009253024543	0.446646086171	-0.890332064535	0.7692307692307693	0.5092592592592593
100136441	fads2	ssa-miR-724-5p	19	Fatty acid metabolism	19/820	0.00858047629986932	0.446646086171	-0.890332064535	0.6086956521739131	0.5092592592592593
106589612	FASN	ssa-miR-101a-3p	19	Fatty acid metabolism	19/820	0.00858047629986932	0.435236682366	-0.997195823574	0.5652173913043478	0.625
106610271	FASN	ssa-miR-26b-5p	19	Fatty acid metabolism	19/820	0.00858047629986932	0.723897776935	-0.994700632801	0.9565217391304348	0.9148936170212766
106582526	FN1	ssa-miR-724-5p	34	AGE-RAGE signaling pathway in diabetic complications	34/820	0.0326470346508292	0.587003371308	-0.869340129905	0.8679245283018868	0.8333333333333334
106588657	Foxo6	ssa-miR-101a-3p	24	Mitophagy - animal	24/820	0.0246009253024543	1.07972705379	-0.952834559899	1.0	0.95
106603170	fundc1-a	ssa-miR-26b-5p	24	Mitophagy - animal	24/820	0.0246009253024543	0.401960090753	-0.92283281037	0.5769230769230769	0.23404255319148937
106599985	Fzr1	ssa-miR-30c-5p	35	Cell cycle	35/820	0.0246009253024543	0.556264913733	-0.963545409711	0.7884615384615384	0.825
106584172	GADD45A	ssa-miR-101a-3p	35	Cell cycle	35/820	0.0246009253024543	0.636205326067	-0.993355359224	0.9038461538461539	0.925
100380821	GCLM	ssa-miR-26b-5p	17	Ferroptosis	17/820	0.0246009253024543	0.388410884601	-0.972495787661	0.5	0.14893617021276595
106587944	hacd3	ssa-miR-101a-3p	11	Biosynthesis of unsaturated fatty acids	11/820	0.0246009253024543	1.64669879687	-0.907667546015	1.0	0.9875
106587944	hacd3	ssa-miR-101a-3p	19	Fatty acid metabolism	19/820	0.00858047629986932	1.64669879687	-0.907667546015	1.0	0.9875
106572246	icmt	ssa-miR-724-5p	9	Terpenoid backbone biosynthesis	9/820	0.00858047629986932	0.375302274642	-0.994055609704	0.6363636363636364	0.14814814814814814
106582376	Idh1	ssa-miR-101a-3p	10	2-Oxocarboxylic acid metabolism	10/820	0.0246009253024543	0.512928749731	-0.921958233009	0.7692307692307693	0.9
106565197	IDH3B	ssa-miR-724-5p	10	2-Oxocarboxylic acid metabolism	10/820	0.0246009253024543	0.491193839372	-0.97902193802	0.6153846153846154	0.6296296296296297
106572708	Idh3g	ssa-miR-26b-5p	10	2-Oxocarboxylic acid metabolism	10/820	0.0246009253024543	0.623732879049	-0.998481445333	1.0	0.8297872340425532
106572708	Idh3g	ssa-miR-724-5p	10	2-Oxocarboxylic acid metabolism	10/820	0.0246009253024543	0.48280112674	-0.996612402525	0.5384615384615384	0.6111111111111112
100380437	KRAS	ssa-miR-724-5p	24	Mitophagy - animal	24/820	0.0246009253024543	0.415016007068	-0.885800508127	0.6153846153846154	0.4074074074074074
100380437	KRAS	ssa-miR-724-5p	25	VEGF signaling pathway	25/820	0.00858047629986932	0.415016007068	-0.885800508127	0.5714285714285714	0.4074074074074074
100380437	KRAS	ssa-miR-26b-5p	25	VEGF signaling pathway	25/820	0.00858047629986932	0.457910563207	-0.813859899993	0.6857142857142857	0.425531914893617
100380437	KRAS	ssa-miR-26b-5p	24	Mitophagy - animal	24/820	0.0246009253024543	0.457910563207	-0.813859899993	0.7307692307692307	0.425531914893617
100380437	KRAS	ssa-miR-26b-5p	34	AGE-RAGE signaling pathway in diabetic complications	34/820	0.0326470346508292	0.457910563207	-0.813859899993	0.6037735849056604	0.425531914893617
100194503	Map1lc3a	ssa-miR-724-5p	17	Ferroptosis	17/820	0.0246009253024543	0.408787922712	-0.978466052825	0.6	0.3333333333333333
106600714	Mapk3	ssa-miR-724-5p	34	AGE-RAGE signaling pathway in diabetic complications	34/820	0.0326470346508292	1.10099904374	-0.98325831983	1.0	0.9907407407407407
106600714	Mapk3	ssa-miR-724-5p	25	VEGF signaling pathway	25/820	0.00858047629986932	1.10099904374	-0.98325831983	1.0	0.9907407407407407
106600714	Mapk3	ssa-miR-26b-5p	25	VEGF signaling pathway	25/820	0.00858047629986932	0.591547608074	-0.949017314076	0.9142857142857143	0.776595744680851
106600714	Mapk3	ssa-miR-26b-5p	34	AGE-RAGE signaling pathway in diabetic complications	34/820	0.0326470346508292	0.591547608074	-0.949017314076	0.8867924528301887	0.776595744680851
106579004	mapk8b	ssa-miR-30c-5p	34	AGE-RAGE signaling pathway in diabetic complications	34/820	0.0326470346508292	0.627958682795	-0.979275112699	0.9245283018867925	0.9375
106579004	mapk8b	ssa-miR-30c-5p	24	Mitophagy - animal	24/820	0.0246009253024543	0.627958682795	-0.979275112699	0.9230769230769231	0.9375
106579004	mapk8b	ssa-miR-26b-5p	34	AGE-RAGE signaling pathway in diabetic complications	34/820	0.0326470346508292	0.663063292603	-0.944267251916	0.9433962264150944	0.8617021276595744
106579004	mapk8b	ssa-miR-26b-5p	24	Mitophagy - animal	24/820	0.0246009253024543	0.663063292603	-0.944267251916	0.9615384615384616	0.8617021276595744
106604910	Mapk9	ssa-miR-26b-5p	34	AGE-RAGE signaling pathway in diabetic complications	34/820	0.0326470346508292	0.523300486429	-0.869760503195	0.8113207547169812	0.6914893617021277
106604910	Mapk9	ssa-miR-26b-5p	24	Mitophagy - animal	24/820	0.0246009253024543	0.523300486429	-0.869760503195	0.8461538461538461	0.6914893617021277
106572197	Mfn2	ssa-miR-724-5p	24	Mitophagy - animal	24/820	0.0246009253024543	0.376959025594	-0.993438710959	0.5384615384615384	0.16666666666666666
106560513	ORC1	ssa-miR-724-5p	35	Cell cycle	35/820	0.0246009253024543	0.584829614602	-0.963183881772	0.8846153846153846	0.8148148148148148
106562004	ORC6	ssa-miR-30c-5p	35	Cell cycle	35/820	0.0246009253024543	0.447232466324	-0.966116544211	0.6346153846153846	0.625
106571954	Pcbp2	ssa-miR-26b-5p	17	Ferroptosis	17/820	0.0246009253024543	0.47788883979	-0.94127493453	0.7	0.5106382978723404
106579710	PDSS1	ssa-miR-30c-5p	9	Terpenoid backbone biosynthesis	9/820	0.00858047629986932	0.377231175696	-0.987021340908	0.7272727272727273	0.5
106560529	PIK3R3	ssa-miR-724-5p	25	VEGF signaling pathway	25/820	0.00858047629986932	0.402306029061	-0.876027346954	0.5142857142857142	0.26851851851851855
106560529	PIK3R3	ssa-miR-30c-5p	25	VEGF signaling pathway	25/820	0.00858047629986932	0.51350533858	-0.873136374522	0.8285714285714286	0.7125
106560529	PIK3R3	ssa-miR-30c-5p	34	AGE-RAGE signaling pathway in diabetic complications	34/820	0.0326470346508292	0.51350533858	-0.873136374522	0.7924528301886793	0.7125
106579107	plcd3a	ssa-miR-101a-3p	34	AGE-RAGE signaling pathway in diabetic complications	34/820	0.0326470346508292	0.481775216007	-0.993981255918	0.6981132075471698	0.775
106579107	plcd3a	ssa-miR-26b-5p	34	AGE-RAGE signaling pathway in diabetic complications	34/820	0.0326470346508292	0.728932082479	-0.985938273372	0.9622641509433962	0.9574468085106383
106579107	plcd3a	ssa-miR-30c-5p	34	AGE-RAGE signaling pathway in diabetic complications	34/820	0.0326470346508292	0.557556473078	-0.955517452248	0.8490566037735849	0.9
106579107	plcd3a	ssa-miR-724-5p	34	AGE-RAGE signaling pathway in diabetic complications	34/820	0.0326470346508292	0.506571226613	-0.953741971239	0.7735849056603774	0.6666666666666666
106578971	PLCE1	ssa-miR-724-5p	34	AGE-RAGE signaling pathway in diabetic complications	34/820	0.0326470346508292	0.433841472041	-0.967643671504	0.5660377358490566	0.48148148148148145
106580429	PMVK	ssa-miR-724-5p	9	Terpenoid backbone biosynthesis	9/820	0.00858047629986932	0.422950164368	-0.972913010267	0.9090909090909091	0.46296296296296297
106580429	PMVK	ssa-miR-26b-5p	9	Terpenoid backbone biosynthesis	9/820	0.00858047629986932	0.47827245892	-0.932061874717	1.0	0.5319148936170213
106605469	PMVK	ssa-miR-724-5p	9	Terpenoid backbone biosynthesis	9/820	0.00858047629986932	0.416320818951	-0.866087657946	0.8181818181818182	0.4444444444444444
106580517	PPP3CC	ssa-miR-724-5p	25	VEGF signaling pathway	25/820	0.00858047629986932	0.675887074807	-0.986893935239	0.9714285714285714	0.9074074074074074
100380679	Ppp3r1	ssa-miR-30c-5p	25	VEGF signaling pathway	25/820	0.00858047629986932	0.513822975515	-0.937192532934	0.8571428571428571	0.75
106565818	Rab7a	ssa-miR-26b-5p	24	Mitophagy - animal	24/820	0.0246009253024543	0.433714732944	-0.988588188606	0.6538461538461539	0.3404255319148936
106565818	Rab7a	ssa-miR-724-5p	24	Mitophagy - animal	24/820	0.0246009253024543	0.613997710625	-0.958623142433	0.8846153846153846	0.8888888888888888
106609976	Rac1	ssa-miR-101a-3p	25	VEGF signaling pathway	25/820	0.00858047629986932	0.481216948042	-0.995482137651	0.7428571428571429	0.7375
106609976	Rac1	ssa-miR-101a-3p	34	AGE-RAGE signaling pathway in diabetic complications	34/820	0.0326470346508292	0.481216948042	-0.995482137651	0.6792452830188679	0.7375
106609976	Rac1	ssa-miR-724-5p	25	VEGF signaling pathway	25/820	0.00858047629986932	0.459702111989	-0.958051767457	0.7142857142857143	0.5648148148148148
106609976	Rac1	ssa-miR-724-5p	34	AGE-RAGE signaling pathway in diabetic complications	34/820	0.0326470346508292	0.459702111989	-0.958051767457	0.6226415094339622	0.5648148148148148
106589605	Rac1	ssa-miR-724-5p	34	AGE-RAGE signaling pathway in diabetic complications	34/820	0.0326470346508292	0.612095914431	-0.981080397815	0.9056603773584906	0.8611111111111112
106589605	Rac1	ssa-miR-724-5p	25	VEGF signaling pathway	25/820	0.00858047629986932	0.612095914431	-0.981080397815	0.9428571428571428	0.8611111111111112
106589605	Rac1	ssa-miR-101a-3p	34	AGE-RAGE signaling pathway in diabetic complications	34/820	0.0326470346508292	0.485125449551	-0.924753168369	0.7169811320754716	0.8125
106589605	Rac1	ssa-miR-101a-3p	25	VEGF signaling pathway	25/820	0.00858047629986932	0.485125449551	-0.924753168369	0.7714285714285715	0.8125
106606735	Rac1	ssa-miR-724-5p	25	VEGF signaling pathway	25/820	0.00858047629986932	0.408360363747	-0.931857284616	0.5428571428571428	0.3055555555555556
106588509	rad21	ssa-miR-724-5p	35	Cell cycle	35/820	0.0246009253024543	0.448408536981	-0.992491250506	0.6538461538461539	0.5370370370370371
106608759	SAT2	ssa-miR-724-5p	17	Ferroptosis	17/820	0.0246009253024543	0.51739323524	-0.985269016767	0.75	0.6851851851851852
106599589	Skp2	ssa-miR-26b-5p	35	Cell cycle	35/820	0.0246009253024543	0.439909369082	-0.99721854159	0.6153846153846154	0.3617021276595745
106563829	SKP2	ssa-miR-26b-5p	35	Cell cycle	35/820	0.0246009253024543	0.485920866114	-0.996029969417	0.7307692307692307	0.5531914893617021
106585370	smad2	ssa-miR-724-5p	35	Cell cycle	35/820	0.0246009253024543	0.844280905034	-0.907736629295	0.9807692307692307	0.9537037037037037
106585370	smad2	ssa-miR-724-5p	34	AGE-RAGE signaling pathway in diabetic complications	34/820	0.0326470346508292	0.844280905034	-0.907736629295	0.9811320754716981	0.9537037037037037
106566174	SP1	ssa-miR-26b-5p	24	Mitophagy - animal	24/820	0.0246009253024543	0.488047305331	-0.997557758604	0.7692307692307693	0.574468085106383
106597167	TFRC	ssa-miR-26b-5p	17	Ferroptosis	17/820	0.0246009253024543	1.0820015786	-0.999933078143	1.0	1.0
106597167	TFRC	ssa-miR-30c-5p	17	Ferroptosis	17/820	0.0246009253024543	0.55659022127	-0.989784563865	0.8	0.85
106597167	TFRC	ssa-miR-724-5p	17	Ferroptosis	17/820	0.0246009253024543	0.709542710849	-0.988916914867	0.95	0.9259259259259259
106597167	TFRC	ssa-miR-137-3p	17	Ferroptosis	17/820	0.0246009253024543	0.627092623472	-0.960995226241	0.9	0.9714285714285714
106607214	VCAM1	ssa-miR-724-5p	34	AGE-RAGE signaling pathway in diabetic complications	34/820	0.0326470346508292	0.494631174441	-0.961314072881	0.7547169811320755	0.6481481481481481
106568273	VDAC2	ssa-miR-26b-5p	17	Ferroptosis	17/820	0.0246009253024543	0.395700924812	-0.962688774771	0.55	0.19148936170212766
100380819	wee1-b	ssa-miR-101a-3p	35	Cell cycle	35/820	0.0246009253024543	0.413735251761	-0.932139284937	0.5769230769230769	0.55
106563167	ZMPSTE24	ssa-miR-26b-5p	9	Terpenoid backbone biosynthesis	9/820	0.00858047629986932	0.372339428311	-0.993783965272	0.5454545454545454	0.10638297872340426

## Sheet: cluster II
geneID	genesymbol	miRNA	Count	Description	GeneRatio	p.adjust	miRmap scores	correlation	Percentile miRmap score (ranked by pathway)	Percentile miRmap score (ranked by miRNA)
106566714	ADCY6	ssa-miR-20b-5p	27	Progesterone-mediated oocyte maturation	27/734	0.0100554191165898	0.410329788431	-0.999986010084	0.6333333333333333	0.6
106566714	ADCY6	ssa-miR-135a-3p	27	Progesterone-mediated oocyte maturation	27/734	0.0100554191165898	0.395168738383	-0.999943423241	0.5666666666666667	0.3333333333333333
106589346	mapk8b	n268-5p	27	Progesterone-mediated oocyte maturation	27/734	0.0100554191165898	0.533268651869	-0.999968008064	0.8666666666666667	0.75
106584012	Pik3r1	n268-5p	27	Progesterone-mediated oocyte maturation	27/734	0.0100554191165898	0.849853060088	-0.998708675189	0.9666666666666667	1.0
106571543	HMGCS1	n268-5p	9	Terpenoid backbone biosynthesis	9/734	0.0100554191165898	0.389286359636	-0.998454590989	0.8571428571428571	0.3333333333333333
106560395	ADCY1	ssa-miR-20b-5p	27	Progesterone-mediated oocyte maturation	27/734	0.0100554191165898	1.86525705228	-0.995487831166	1.0	1.0
106604296	Cpeb4	ssa-miR-20b-5p	27	Progesterone-mediated oocyte maturation	27/734	0.0100554191165898	0.364125212298	-0.993219168143	0.5	0.4
106604296	Cpeb4	ssa-miR-135a-3p	27	Progesterone-mediated oocyte maturation	27/734	0.0100554191165898	0.432744215778	-0.992583248144	0.7666666666666667	1.0
106567449	Cpeb4	n268-5p	27	Progesterone-mediated oocyte maturation	27/734	0.0100554191165898	0.429230726992	-0.982551145665	0.7333333333333333	0.5833333333333334
106612156	Cpeb4	ssa-miR-20b-5p	27	Progesterone-mediated oocyte maturation	27/734	0.0100554191165898	0.498537204189	-0.980736702884	0.8333333333333334	0.8
106612156	Cpeb4	ssa-miR-135a-3p	27	Progesterone-mediated oocyte maturation	27/734	0.0100554191165898	0.416094631271	-0.979678072318	0.7	0.6666666666666666
106560529	PIK3R3	n268-5p	27	Progesterone-mediated oocyte maturation	27/734	0.0100554191165898	0.549446716216	-0.96229961155	0.9	0.8333333333333334
106583193	GNAI2	n268-5p	27	Progesterone-mediated oocyte maturation	27/734	0.0100554191165898	0.399679283087	-0.944898358269	0.6	0.4166666666666667
106605469	PMVK	ssa-miR-217_5p	9	Terpenoid backbone biosynthesis	9/734	0.0100554191165898	0.321854906787	-0.91256633221	0.5714285714285714	0.6
106607890	AKT1	n268-5p	27	Progesterone-mediated oocyte maturation	27/734	0.0100554191165898	0.365287543388	-0.876555528631	0.5333333333333333	0.25
106580530	ARAF	n268-5p	27	Progesterone-mediated oocyte maturation	27/734	0.0100554191165898	0.414535397201	-0.858962000408	0.6666666666666666	0.5			Column2
106579710	PDSS1	n268-5p	9	Terpenoid backbone biosynthesis	9/734	0.0100554191165898	0.486625475627	-0.811914990699	1.0	0.6666666666666666
106579004	mapk8b	n268-5p	27	Progesterone-mediated oocyte maturation	27/734	0.0100554191165898	0.667339484079	-0.83607149409	0.9333333333333333	0.9166666666666666
106572246	icmt	ssa-miR-new271_3p	9	Terpenoid backbone biosynthesis	9/734	0.0100554191165898	0.384016195166	-0.811711415021	0.7142857142857143	1.0
106582637	AKT1	ssa-miR-92b-3p	27	Progesterone-mediated oocyte maturation	27/734	0.0100554191165898	0.455682708177	-0.803354971839	0.8	1.0

## Sheet: cluster III
geneID	genesymbol	miRNA	Count	Description	GeneRatio	p.adjust	miRmap scores	correlation	Percentile miRmap score (ranked by pathway)	Percentile miRmap score (ranked by miRNA)
106582380	CREB1	n7a-3p	31	Melanogenesis	31/480	4.4662244462867294e-05	0.484267137939	-0.909874431304	0.7333333333333333	0.7058823529411765
106566129	gli1	n7a-3p	13	Hedgehog signaling pathway	13/480	0.0405923944682074	0.532240272589	-0.868601969361	0.7272727272727273	0.8235294117647058
106584118	kit	n7a-3p	31	Melanogenesis	31/480	4.4662244462867294e-05	0.515132869559	-0.840141198824	0.8666666666666667	0.7647058823529411
106584199	MYLK4	n7a-3p	33	Apelin signaling pathway	33/480	0.00039169538461546096	0.459730255029	-0.96811651234	0.5692307692307692	0.5882352941176471
106588230	NFATC1	n7a-3p	45	Wnt signaling pathway	45/480	5.554776942499981e-08	0.94368377545	-0.928248538969	0.9814814814814815	1.0
106612604	SLC8A2	n7a-3p	33	Apelin signaling pathway	33/480	0.00039169538461546096	0.77751417108	-0.960242961665	0.8615384615384616	0.8823529411764706
106599285	Tgfbr1	n7a-3p	33	Apelin signaling pathway	33/480	0.00039169538461546096	0.892184414209	-0.978373972656	0.9538461538461539	0.9411764705882353
106582380	CREB1	n7b-3p	31	Melanogenesis	31/480	4.4662244462867294e-05	0.488326500458	-0.90590351161	0.8	0.6875
106566129	gli1	n7b-3p	13	Hedgehog signaling pathway	13/480	0.0405923944682074	0.514239864737	-0.863869143564	0.6818181818181818	0.8125
106584118	kit	n7b-3p	31	Melanogenesis	31/480	4.4662244462867294e-05	0.514128347963	-0.83496578206	0.8333333333333334	0.75
106584199	MYLK4	n7b-3p	33	Apelin signaling pathway	33/480	0.00039169538461546096	0.466679258636	-0.970446005813	0.5846153846153846	0.625
106588230	NFATC1	n7b-3p	45	Wnt signaling pathway	45/480	5.554776942499981e-08	0.928898663059	-0.924683396151	0.9629629629629629	1.0
106612604	SLC8A2	n7b-3p	33	Apelin signaling pathway	33/480	0.00039169538461546096	0.772475279125	-0.962844348062	0.8461538461538461	0.875
106599285	Tgfbr1	n7b-3p	33	Apelin signaling pathway	33/480	0.00039169538461546096	0.894381331857	-0.976370692548	0.9692307692307692	0.9375
106571946	ADCY6	ssa-let-7a-4-3p	33	Apelin signaling pathway	33/480	0.00039169538461546096	0.467854727616	-0.96490906395	0.6	0.35
106571946	ADCY6	ssa-let-7a-4-3p	31	Melanogenesis	31/480	4.4662244462867294e-05	0.467854727616	-0.96490906395	0.7	0.35
106589689	AKT3	ssa-let-7a-4-3p	33	Apelin signaling pathway	33/480	0.00039169538461546096	0.804756872322	-0.862159897443	0.8769230769230769	0.9333333333333333
106613603	APC2	ssa-let-7a-4-3p	45	Wnt signaling pathway	45/480	5.554776942499981e-08	0.543693643546	-0.983738962847	0.6481481481481481	0.6666666666666666
106563741	CAMK2A	ssa-let-7a-4-3p	31	Melanogenesis	31/480	4.4662244462867294e-05	0.485403382783	-0.823595167343	0.7666666666666667	0.55
106563741	CAMK2A	ssa-let-7a-4-3p	45	Wnt signaling pathway	45/480	5.554776942499981e-08	0.485403382783	-0.823595167343	0.5555555555555556	0.55
106587137	ccnd1	ssa-let-7a-4-3p	33	Apelin signaling pathway	33/480	0.00039169538461546096	0.468555488504	-0.995057125125	0.6153846153846154	0.43333333333333335
106587137	ccnd1	ssa-let-7a-4-3p	13	Hedgehog signaling pathway	13/480	0.0405923944682074	0.468555488504	-0.995057125125	0.5	0.43333333333333335
106587137	ccnd1	ssa-let-7a-4-3p	45	Wnt signaling pathway	45/480	5.554776942499981e-08	0.468555488504	-0.995057125125	0.5370370370370371	0.43333333333333335
106610359	cxxc4	ssa-let-7a-4-3p	45	Wnt signaling pathway	45/480	5.554776942499981e-08	0.561656162955	-0.943006615533	0.7222222222222222	0.7
106610328	cxxc4	ssa-let-7a-4-3p	45	Wnt signaling pathway	45/480	5.554776942499981e-08	0.460523762576	-0.834218117194	0.5	0.3
106571498	DAAM1	ssa-let-7a-4-3p	45	Wnt signaling pathway	45/480	5.554776942499981e-08	0.524094149142	-0.85207367891	0.6111111111111112	0.6333333333333333
106602818	dvl2	ssa-let-7a-4-3p	31	Melanogenesis	31/480	4.4662244462867294e-05	0.403120637718	-0.970050106108	0.5666666666666667	0.18333333333333332
106578536	fzd8	ssa-let-7a-4-3p	31	Melanogenesis	31/480	4.4662244462867294e-05	0.711591915477	-0.995005783555	0.9666666666666667	0.85
106578536	fzd8	ssa-let-7a-4-3p	45	Wnt signaling pathway	45/480	5.554776942499981e-08	0.711591915477	-0.995005783555	0.8888888888888888	0.85
106586120	Hdac4	ssa-let-7a-4-3p	33	Apelin signaling pathway	33/480	0.00039169538461546096	0.828757406488	-0.998112568587	0.8923076923076924	0.9666666666666667
106569867	mef2d	ssa-let-7a-4-3p	33	Apelin signaling pathway	33/480	0.00039169538461546096	0.569454951455	-0.978419264577	0.7384615384615385	0.7333333333333333
106605067	NFATC1	ssa-let-7a-4-3p	45	Wnt signaling pathway	45/480	5.554776942499981e-08	0.511958868094	-0.997871656539	0.5925925925925926	0.6
106588230	NFATC1	ssa-let-7a-4-3p	45	Wnt signaling pathway	45/480	5.554776942499981e-08	0.75317698575	-0.80770140077	0.9259259259259259	0.9
106581270	Nlk	ssa-let-7a-4-3p	45	Wnt signaling pathway	45/480	5.554776942499981e-08	0.664179742793	-0.97442731778	0.8518518518518519	0.8
106569190	PRKAG2	ssa-let-7a-4-3p	33	Apelin signaling pathway	33/480	0.00039169538461546096	0.470585067546	-0.906009298902	0.6461538461538462	0.5
106612604	SLC8A2	ssa-let-7a-4-3p	33	Apelin signaling pathway	33/480	0.00039169538461546096	0.861181769382	-0.999439195355	0.9384615384615385	1.0
106599285	Tgfbr1	ssa-let-7a-4-3p	33	Apelin signaling pathway	33/480	0.00039169538461546096	0.605200975174	-0.897035406474	0.7692307692307693	0.7666666666666667
106613603	APC2	ssa-let-7b-3p	45	Wnt signaling pathway	45/480	5.554776942499981e-08	0.56124466151	-0.997076403646	0.6851851851851852	0.6190476190476191
106590470	BOC	ssa-let-7b-3p	13	Hedgehog signaling pathway	13/480	0.0405923944682074	0.550822412279	-0.935127537271	0.8636363636363636	0.5238095238095238
106562055	ccnd1	ssa-let-7b-3p	33	Apelin signaling pathway	33/480	0.00039169538461546096	0.649562836942	-0.998064078545	0.7846153846153846	0.8571428571428571
106562055	ccnd1	ssa-let-7b-3p	13	Hedgehog signaling pathway	13/480	0.0405923944682074	0.649562836942	-0.998064078545	0.9545454545454546	0.8571428571428571
106562055	ccnd1	ssa-let-7b-3p	45	Wnt signaling pathway	45/480	5.554776942499981e-08	0.649562836942	-0.998064078545	0.8333333333333334	0.8571428571428571
106579912	FZD10	ssa-let-7b-3p	31	Melanogenesis	31/480	4.4662244462867294e-05	0.634494855484	-0.810092353332	0.9333333333333333	0.7380952380952381
106579912	FZD10	ssa-let-7b-3p	45	Wnt signaling pathway	45/480	5.554776942499981e-08	0.634494855484	-0.810092353332	0.7962962962962963	0.7380952380952381
106568833	fzd8	ssa-let-7b-3p	31	Melanogenesis	31/480	4.4662244462867294e-05	0.440193982371	-0.981828071048	0.6666666666666666	0.2619047619047619
106586120	Hdac4	ssa-let-7b-3p	33	Apelin signaling pathway	33/480	0.00039169538461546096	0.672783854137	-0.949700184083	0.8153846153846154	0.9523809523809523
106576863	mapk8a	ssa-let-7b-3p	45	Wnt signaling pathway	45/480	5.554776942499981e-08	0.576526396493	-0.999722326844	0.7777777777777778	0.6666666666666666
106569867	mef2d	ssa-let-7b-3p	33	Apelin signaling pathway	33/480	0.00039169538461546096	0.553195997575	-0.998802638443	0.7076923076923077	0.5714285714285714
106603153	SLC8A1	ssa-let-7b-3p	33	Apelin signaling pathway	33/480	0.00039169538461546096	0.421633508112	-0.970321870377	0.5076923076923077	0.19047619047619047
106612604	SLC8A2	ssa-let-7b-3p	33	Apelin signaling pathway	33/480	0.00039169538461546096	0.860984367007	-0.975110460862	0.9230769230769231	1.0
106609759	SMO	ssa-let-7b-3p	13	Hedgehog signaling pathway	13/480	0.0405923944682074	0.537163642202	-0.981248304074	0.8181818181818182	0.47619047619047616
106609776	SMO	ssa-let-7b-3p	13	Hedgehog signaling pathway	13/480	0.0405923944682074	0.536072525072	-0.981642207532	0.7727272727272727	0.38095238095238093
106569379	vangl2	ssa-let-7b-3p	45	Wnt signaling pathway	45/480	5.554776942499981e-08	0.536391406706	-0.843728787483	0.6296296296296297	0.42857142857142855
106581837	Wnt6	ssa-let-7b-3p	31	Melanogenesis	31/480	4.4662244462867294e-05	0.412606123515	-0.959427396876	0.6333333333333333	0.11904761904761904
106577890		ssa-let-7b-3p	13	Hedgehog signaling pathway	13/480	0.0405923944682074	0.483812829709	-0.989970961655	0.5454545454545454	0.3333333333333333
106571946	ADCY6	ssa-let-7h-3p	31	Melanogenesis	31/480	4.4662244462867294e-05	0.396197101628	-0.988358948678	0.5	0.18333333333333332
106589689	AKT3	ssa-let-7h-3p	33	Apelin signaling pathway	33/480	0.00039169538461546096	0.968802477237	-0.913775755822	0.9846153846153847	1.0
106613603	APC2	ssa-let-7h-3p	45	Wnt signaling pathway	45/480	5.554776942499981e-08	0.561355582616	-0.957222598341	0.7037037037037037	0.7
106573931	APC2	ssa-let-7h-3p	45	Wnt signaling pathway	45/480	5.554776942499981e-08	0.496385462227	-0.857619982956	0.5740740740740741	0.5666666666666667
106610359	cxxc4	ssa-let-7h-3p	45	Wnt signaling pathway	45/480	5.554776942499981e-08	0.566725374635	-0.974508325502	0.7407407407407407	0.7333333333333333
106610328	cxxc4	ssa-let-7h-3p	45	Wnt signaling pathway	45/480	5.554776942499981e-08	0.468035896753	-0.891062021796	0.5185185185185185	0.5
106571498	DAAM1	ssa-let-7h-3p	45	Wnt signaling pathway	45/480	5.554776942499981e-08	0.574167632386	-0.905646002168	0.7592592592592593	0.8
106578536	fzd8	ssa-let-7h-3p	31	Melanogenesis	31/480	4.4662244462867294e-05	0.780436692861	-0.97741167743	1.0	0.95
106578536	fzd8	ssa-let-7h-3p	45	Wnt signaling pathway	45/480	5.554776942499981e-08	0.780436692861	-0.97741167743	0.9444444444444444	0.95
106567714	Fzd9	ssa-let-7h-3p	31	Melanogenesis	31/480	4.4662244462867294e-05	0.400638426963	-0.820023069428	0.5333333333333333	0.25
106582360	Gli2	ssa-let-7h-3p	13	Hedgehog signaling pathway	13/480	0.0405923944682074	0.50420948169	-0.815826271028	0.6363636363636364	0.6333333333333333
106586120	Hdac4	ssa-let-7h-3p	33	Apelin signaling pathway	33/480	0.00039169538461546096	0.663447136988	-0.998673305526	0.8	0.8333333333333334
106569867	mef2d	ssa-let-7h-3p	33	Apelin signaling pathway	33/480	0.00039169538461546096	0.57334157888	-0.948890344633	0.7538461538461538	0.7666666666666667
106588230	NFATC1	ssa-let-7h-3p	45	Wnt signaling pathway	45/480	5.554776942499981e-08	0.724393910244	-0.869015631826	0.9074074074074074	0.8666666666666667
106581270	Nlk	ssa-let-7h-3p	45	Wnt signaling pathway	45/480	5.554776942499981e-08	0.556670240645	-0.942886491776	0.6666666666666666	0.6666666666666666
106569190	PRKAG2	ssa-let-7h-3p	33	Apelin signaling pathway	33/480	0.00039169538461546096	0.469447131793	-0.852522224651	0.6307692307692307	0.5333333333333333
106603153	SLC8A1	ssa-let-7h-3p	33	Apelin signaling pathway	33/480	0.00039169538461546096	0.425516360386	-0.817192122446	0.5384615384615384	0.3333333333333333
106612604	SLC8A2	ssa-let-7h-3p	33	Apelin signaling pathway	33/480	0.00039169538461546096	0.770148690297	-0.989294135453	0.8307692307692308	0.9
106599285	Tgfbr1	ssa-let-7h-3p	33	Apelin signaling pathway	33/480	0.00039169538461546096	0.500535280745	-0.941138111696	0.6615384615384615	0.6
106599721	ADCY1	ssa-miR-106b-5p	33	Apelin signaling pathway	33/480	0.00039169538461546096	0.548344400989	-0.904939154576	0.6923076923076923	0.7115384615384616
106599721	ADCY1	ssa-miR-106b-5p	31	Melanogenesis	31/480	4.4662244462867294e-05	0.548344400989	-0.904939154576	0.9	0.7115384615384616
106589689	AKT3	ssa-miR-106b-5p	33	Apelin signaling pathway	33/480	0.00039169538461546096	0.424361412144	-0.913319221299	0.5230769230769231	0.5384615384615384
106571498	DAAM1	ssa-miR-106b-5p	45	Wnt signaling pathway	45/480	5.554776942499981e-08	0.643963037527	-0.905169475736	0.8148148148148148	0.8461538461538461
106566064	GNAI2	ssa-miR-106b-5p	31	Melanogenesis	31/480	4.4662244462867294e-05	0.406441462996	-0.954119342755	0.6	0.4423076923076923
106586120	Hdac4	ssa-miR-106b-5p	33	Apelin signaling pathway	33/480	0.00039169538461546096	1.01109801649	-0.998730475621	1.0	1.0
106586244	jag1b	ssa-miR-106b-5p	33	Apelin signaling pathway	33/480	0.00039169538461546096	0.453907275932	-0.899958203895	0.5538461538461539	0.5769230769230769
106564817	jag1b	ssa-miR-106b-5p	33	Apelin signaling pathway	33/480	0.00039169538461546096	0.559673675626	-0.854039359866	0.7230769230769231	0.7692307692307693
106588230	NFATC1	ssa-miR-106b-5p	45	Wnt signaling pathway	45/480	5.554776942499981e-08	0.944111153553	-0.868459715346	1.0	0.9615384615384616
106612604	SLC8A2	ssa-miR-106b-5p	33	Apelin signaling pathway	33/480	0.00039169538461546096	0.542701898505	-0.989457316761	0.676923076923077	0.6538461538461539
106609759	SMO	ssa-miR-106b-5p	13	Hedgehog signaling pathway	13/480	0.0405923944682074	0.653643713457	-0.9847349488	1.0	0.8846153846153846
106609776	SMO	ssa-miR-106b-5p	13	Hedgehog signaling pathway	13/480	0.0405923944682074	0.576939163832	-0.846818732152	0.9090909090909091	0.8076923076923077
106599285	Tgfbr1	ssa-miR-106b-5p	33	Apelin signaling pathway	33/480	0.00039169538461546096	0.857950981302	-0.940758107075	0.9076923076923077	0.9230769230769231
106577890		ssa-miR-106b-5p	13	Hedgehog signaling pathway	13/480	0.0405923944682074	0.495788289606	-0.974308044249	0.5909090909090909	0.6153846153846154
106572830	JUN	ssa-miR-2184-3p	45	Wnt signaling pathway	45/480	5.554776942499981e-08	0.667091917525	-0.960138216249	0.8703703703703703	1.0

## Sheet: cluster V
geneID	genesymbol	miRNA	Count	Description	GeneRatio	p.adjust	miRmap scores	correlation	Percentile miRmap score (ranked by pathway)	Percentile miRmap score (ranked by miRNA)
106561945	AMBRA1	n2-5p	38	Autophagy - animal	38/695	0.0044000757111059795	0.442201357275	-0.989484793457	0.7480916030534351	0.85
106571498	DAAM1	n2-5p	39	Wnt signaling pathway	39/695	0.0252208602481656	0.553722099516	-0.994042979635	0.8955223880597015	1.0
106611765	FOXO4	n2-5p	49	FoxO signaling pathway	49/695	2.12704799326266e-05	0.523459064523	-0.949454191458	0.8434782608695652	0.95
106565250	MTMR14	n2-5p	38	Autophagy - animal	38/695	0.0044000757111059795	0.361884769597	-0.973181173766	0.6641221374045801	0.8
106588230	NFATC1	n2-5p	39	Wnt signaling pathway	39/695	0.0252208602481656	0.458707887427	-0.982211932263	0.8208955223880597	0.9
106612604	SLC8A2	n2-5p	44	Apelin signaling pathway	44/695	0.00017271635836888898	0.282813476962	-0.889224921178	0.5061728395061729	0.7
106571097	thbs1	n2-5p	20	p53 signaling pathway	20/695	0.0168056100038911	0.301801317124	-0.998892013243	0.5172413793103449	0.75
106599721	ADCY1	ssa-let-7a-3p	44	Apelin signaling pathway	44/695	0.00017271635836888898	0.40051747063	-0.931829942912	0.6790123456790124	0.35
106589689	AKT3	ssa-let-7a-3p	49	FoxO signaling pathway	49/695	2.12704799326266e-05	0.751400053663	-0.924338581687	0.9478260869565217	0.9666666666666667
106589689	AKT3	ssa-let-7a-3p	44	Apelin signaling pathway	44/695	0.00017271635836888898	0.751400053663	-0.924338581687	0.9259259259259259	0.9666666666666667
106589689	AKT3	ssa-let-7a-3p	33	Insulin signaling pathway	33/695	0.0415581719069308	0.751400053663	-0.924338581687	0.948051948051948	0.9666666666666667
106589689	AKT3	ssa-let-7a-3p	38	Autophagy - animal	38/695	0.0044000757111059795	0.751400053663	-0.924338581687	0.9618320610687023	0.9666666666666667
106589689	AKT3	ssa-let-7a-3p	36	mTOR signaling pathway	36/695	0.0415581719069308	0.751400053663	-0.924338581687	0.9591836734693877	0.9666666666666667
106573931	APC2	ssa-let-7a-3p	39	Wnt signaling pathway	39/695	0.0252208602481656	0.563470362412	-0.96386745873	0.9104477611940298	0.7666666666666667
106591759	ATG2B	ssa-let-7a-3p	38	Autophagy - animal	38/695	0.0044000757111059795	0.324769251025	-0.993115144232	0.5572519083969466	0.05
106599848	ATG9A	ssa-let-7a-3p	38	Autophagy - animal	38/695	0.0044000757111059795	0.596029025115	-0.973196455907	0.8778625954198473	0.7833333333333333
106614017	Bnip3	ssa-let-7a-3p	49	FoxO signaling pathway	49/695	2.12704799326266e-05	0.322679865407	-0.835471826592	0.5391304347826087	0.025
106614017	Bnip3	ssa-let-7a-3p	38	Autophagy - animal	38/695	0.0044000757111059795	0.322679865407	-0.835471826592	0.5419847328244275	0.025
106577374	Bnip3	ssa-let-7a-3p	49	FoxO signaling pathway	49/695	2.12704799326266e-05	0.336005353664	-0.808707493153	0.591304347826087	0.075
106577374	Bnip3	ssa-let-7a-3p	38	Autophagy - animal	38/695	0.0044000757111059795	0.336005353664	-0.808707493153	0.5801526717557252	0.075
106562908	Camk2b	ssa-let-7a-3p	39	Wnt signaling pathway	39/695	0.0252208602481656	0.432848408837	-0.934485918544	0.7313432835820896	0.5
106574056	Camk4	ssa-let-7a-3p	44	Apelin signaling pathway	44/695	0.00017271635836888898	0.384142654225	-0.837521152966	0.654320987654321	0.25
106564464	CREBBP	ssa-let-7a-3p	39	Wnt signaling pathway	39/695	0.0252208602481656	0.37118759598	-0.977363337456	0.6268656716417911	0.21666666666666667
106564464	CREBBP	ssa-let-7a-3p	19	Notch signaling pathway	19/695	0.0123761640416121	0.37118759598	-0.977363337456	0.7407407407407407	0.21666666666666667
106564464	CREBBP	ssa-let-7a-3p	49	FoxO signaling pathway	49/695	2.12704799326266e-05	0.37118759598	-0.977363337456	0.6608695652173913	0.21666666666666667
106571498	DAAM1	ssa-let-7a-3p	39	Wnt signaling pathway	39/695	0.0252208602481656	0.600524344955	-0.93163327852	0.9253731343283582	0.8333333333333334
106611765	FOXO4	ssa-let-7a-3p	49	FoxO signaling pathway	49/695	2.12704799326266e-05	0.519562934734	-0.986936245316	0.8347826086956521	0.6833333333333333
106604704	FOXO4	ssa-let-7a-3p	49	FoxO signaling pathway	49/695	2.12704799326266e-05	0.556450966888	-0.973531387596	0.8608695652173913	0.75
106585529	FZD10	ssa-let-7a-3p	39	Wnt signaling pathway	39/695	0.0252208602481656	0.506296476213	-0.99913970617	0.8507462686567164	0.5416666666666666
106585529	FZD10	ssa-let-7a-3p	36	mTOR signaling pathway	36/695	0.0415581719069308	0.506296476213	-0.99913970617	0.7959183673469388	0.5416666666666666
106579912	FZD10	ssa-let-7a-3p	36	mTOR signaling pathway	36/695	0.0415581719069308	0.360432366824	-0.850763752164	0.6632653061224489	0.15833333333333333
106579912	FZD10	ssa-let-7a-3p	39	Wnt signaling pathway	39/695	0.0252208602481656	0.360432366824	-0.850763752164	0.6119402985074627	0.15833333333333333
106607995	GRM1	ssa-let-7a-3p	49	FoxO signaling pathway	49/695	2.12704799326266e-05	0.433605691565	-0.853315792745	0.7478260869565218	0.5166666666666667
100136517	igf1	ssa-let-7a-3p	20	p53 signaling pathway	20/695	0.0168056100038911	0.402552779458	-0.830174032288	0.7586206896551724	0.4166666666666667
100136517	igf1	ssa-let-7a-3p	36	mTOR signaling pathway	36/695	0.0415581719069308	0.402552779458	-0.830174032288	0.6836734693877551	0.4166666666666667
100136517	igf1	ssa-let-7a-3p	49	FoxO signaling pathway	49/695	2.12704799326266e-05	0.402552779458	-0.830174032288	0.7043478260869566	0.4166666666666667
100194499	IGF1R	ssa-let-7a-3p	38	Autophagy - animal	38/695	0.0044000757111059795	0.506383292425	-0.803418142733	0.816793893129771	0.5833333333333334
100194499	IGF1R	ssa-let-7a-3p	36	mTOR signaling pathway	36/695	0.0415581719069308	0.506383292425	-0.803418142733	0.8061224489795918	0.5833333333333334
100194499	IGF1R	ssa-let-7a-3p	49	FoxO signaling pathway	49/695	2.12704799326266e-05	0.506383292425	-0.803418142733	0.8173913043478261	0.5833333333333334
106588080	IGF1R	ssa-let-7a-3p	36	mTOR signaling pathway	36/695	0.0415581719069308	0.393246597155	-0.882466934691	0.673469387755102	0.31666666666666665
106588080	IGF1R	ssa-let-7a-3p	38	Autophagy - animal	38/695	0.0044000757111059795	0.393246597155	-0.882466934691	0.7099236641221374	0.31666666666666665
106588080	IGF1R	ssa-let-7a-3p	49	FoxO signaling pathway	49/695	2.12704799326266e-05	0.393246597155	-0.882466934691	0.6782608695652174	0.31666666666666665
106564817	jag1b	ssa-let-7a-3p	19	Notch signaling pathway	19/695	0.0123761640416121	0.544690346253	-0.965396255125	0.9259259259259259	0.725
106564817	jag1b	ssa-let-7a-3p	44	Apelin signaling pathway	44/695	0.00017271635836888898	0.544690346253	-0.965396255125	0.8395061728395061	0.725
106569835	MKNK2	ssa-let-7a-3p	33	Insulin signaling pathway	33/695	0.0415581719069308	0.423626443597	-0.965078532413	0.7272727272727273	0.48333333333333334
106565250	MTMR14	ssa-let-7a-3p	38	Autophagy - animal	38/695	0.0044000757111059795	0.406383270478	-0.969158958193	0.7175572519083969	0.45
106579950	MTMR3	ssa-let-7a-3p	38	Autophagy - animal	38/695	0.0044000757111059795	0.602805959435	-0.991556287843	0.9007633587786259	0.85
106588230	NFATC1	ssa-let-7a-3p	39	Wnt signaling pathway	39/695	0.0252208602481656	0.535372244473	-0.957605763756	0.8805970149253731	0.7
106587530	PDE3B	ssa-let-7a-3p	44	Apelin signaling pathway	44/695	0.00017271635836888898	0.401208303843	-0.983971095405	0.7037037037037037	0.375
106587530	PDE3B	ssa-let-7a-3p	33	Insulin signaling pathway	33/695	0.0415581719069308	0.401208303843	-0.983971095405	0.6883116883116883	0.375
106562335	PDE3B	ssa-let-7a-3p	44	Apelin signaling pathway	44/695	0.00017271635836888898	0.38599994982	-0.921912419439	0.6666666666666666	0.275
106562335	PDE3B	ssa-let-7a-3p	33	Insulin signaling pathway	33/695	0.0415581719069308	0.38599994982	-0.921912419439	0.6493506493506493	0.275
106573900	PIK3R1	ssa-let-7a-3p	49	FoxO signaling pathway	49/695	2.12704799326266e-05	0.514908618549	-0.971415189352	0.8260869565217391	0.6416666666666667
106573900	PIK3R1	ssa-let-7a-3p	38	Autophagy - animal	38/695	0.0044000757111059795	0.514908618549	-0.971415189352	0.8244274809160306	0.6416666666666667
106573900	PIK3R1	ssa-let-7a-3p	33	Insulin signaling pathway	33/695	0.0415581719069308	0.514908618549	-0.971415189352	0.8311688311688312	0.6416666666666667
106573900	PIK3R1	ssa-let-7a-3p	36	mTOR signaling pathway	36/695	0.0415581719069308	0.514908618549	-0.971415189352	0.8163265306122449	0.6416666666666667
106613361	Ppm1d	ssa-let-7a-3p	20	p53 signaling pathway	20/695	0.0168056100038911	0.367778548537	-0.989784419698	0.6551724137931034	0.18333333333333332
106603034	PPP3CA	ssa-let-7a-3p	39	Wnt signaling pathway	39/695	0.0252208602481656	0.417323033002	-0.903993871458	0.7014925373134329	0.4666666666666667
106589411	PRKCE	ssa-let-7a-3p	44	Apelin signaling pathway	44/695	0.00017271635836888898	0.359287422772	-0.995544942542	0.6172839506172839	0.13333333333333333
106599285	Tgfbr1	ssa-let-7a-3p	44	Apelin signaling pathway	44/695	0.00017271635836888898	0.697997720905	-0.893823557311	0.9012345679012346	0.9083333333333333
106599285	Tgfbr1	ssa-let-7a-3p	49	FoxO signaling pathway	49/695	2.12704799326266e-05	0.697997720905	-0.893823557311	0.9304347826086956	0.9083333333333333
106566325	ULK1	ssa-let-7a-3p	38	Autophagy - animal	38/695	0.0044000757111059795	0.664589070508	-0.999530835077	0.9389312977099237	0.875
106566325	ULK1	ssa-let-7a-3p	36	mTOR signaling pathway	36/695	0.0415581719069308	0.664589070508	-0.999530835077	0.9183673469387755	0.875
106563157	ULK1	ssa-let-7a-3p	38	Autophagy - animal	38/695	0.0044000757111059795	0.5981304316	-0.975331950168	0.8854961832061069	0.8083333333333333
106563157	ULK1	ssa-let-7a-3p	36	mTOR signaling pathway	36/695	0.0415581719069308	0.5981304316	-0.975331950168	0.8571428571428571	0.8083333333333333
106605854	WNT4	ssa-let-7a-3p	36	mTOR signaling pathway	36/695	0.0415581719069308	0.351634703511	-0.984897623098	0.6326530612244898	0.10833333333333334
106605854	WNT4	ssa-let-7a-3p	39	Wnt signaling pathway	39/695	0.0252208602481656	0.351634703511	-0.984897623098	0.5522388059701493	0.10833333333333334
106599721	ADCY1	ssa-let-7c_d-3p	44	Apelin signaling pathway	44/695	0.00017271635836888898	0.410417447315	-0.9994126724	0.7407407407407407	0.02
106589689	AKT3	ssa-let-7c_d-3p	36	mTOR signaling pathway	36/695	0.0415581719069308	0.984334098604	-0.998520704711	1.0	0.96
106589689	AKT3	ssa-let-7c_d-3p	49	FoxO signaling pathway	49/695	2.12704799326266e-05	0.984334098604	-0.998520704711	0.991304347826087	0.96
106589689	AKT3	ssa-let-7c_d-3p	33	Insulin signaling pathway	33/695	0.0415581719069308	0.984334098604	-0.998520704711	0.987012987012987	0.96
106589689	AKT3	ssa-let-7c_d-3p	44	Apelin signaling pathway	44/695	0.00017271635836888898	0.984334098604	-0.998520704711	0.9876543209876543	0.96
106589689	AKT3	ssa-let-7c_d-3p	38	Autophagy - animal	38/695	0.0044000757111059795	0.984334098604	-0.998520704711	1.0	0.96
106573931	APC2	ssa-let-7c_d-3p	39	Wnt signaling pathway	39/695	0.0252208602481656	0.511320504581	-0.997725409425	0.8656716417910447	0.42
106599848	ATG9A	ssa-let-7c_d-3p	38	Autophagy - animal	38/695	0.0044000757111059795	0.612167751902	-0.994487761046	0.9083969465648855	0.5
106574104	BCL6	ssa-let-7c_d-3p	49	FoxO signaling pathway	49/695	2.12704799326266e-05	0.427678817227	-0.812279269475	0.7304347826086957	0.12
106571498	DAAM1	ssa-let-7c_d-3p	39	Wnt signaling pathway	39/695	0.0252208602481656	0.734808530129	-0.999393967723	0.9850746268656716	0.78
106600507	DAPK3	ssa-let-7c_d-3p	38	Autophagy - animal	38/695	0.0044000757111059795	0.469431936991	-0.83059102688	0.7786259541984732	0.3
106608654	Dtx4	ssa-let-7c_d-3p	19	Notch signaling pathway	19/695	0.0123761640416121	0.588439103694	-0.994421484624	0.9629629629629629	0.44
106611765	FOXO4	ssa-let-7c_d-3p	49	FoxO signaling pathway	49/695	2.12704799326266e-05	0.462068411144	-0.984677470708	0.7913043478260869	0.28
106604704	FOXO4	ssa-let-7c_d-3p	49	FoxO signaling pathway	49/695	2.12704799326266e-05	0.6559810035	-0.994333520834	0.9130434782608695	0.6
106585529	FZD10	ssa-let-7c_d-3p	36	mTOR signaling pathway	36/695	0.0415581719069308	0.626412572755	-0.956623095294	0.8877551020408163	0.53
106585529	FZD10	ssa-let-7c_d-3p	39	Wnt signaling pathway	39/695	0.0252208602481656	0.626412572755	-0.956623095294	0.9402985074626866	0.53
106579912	FZD10	ssa-let-7c_d-3p	36	mTOR signaling pathway	36/695	0.0415581719069308	0.640052205147	-0.976706513744	0.8979591836734694	0.57
106579912	FZD10	ssa-let-7c_d-3p	39	Wnt signaling pathway	39/695	0.0252208602481656	0.640052205147	-0.976706513744	0.9552238805970149	0.57
106586120	Hdac4	ssa-let-7c_d-3p	44	Apelin signaling pathway	44/695	0.00017271635836888898	0.684697964223	-0.86571020034	0.8888888888888888	0.68
100194499	IGF1R	ssa-let-7c_d-3p	38	Autophagy - animal	38/695	0.0044000757111059795	0.460671738004	-0.955134064828	0.7633587786259542	0.24
100194499	IGF1R	ssa-let-7c_d-3p	36	mTOR signaling pathway	36/695	0.0415581719069308	0.460671738004	-0.955134064828	0.7448979591836735	0.24
100194499	IGF1R	ssa-let-7c_d-3p	49	FoxO signaling pathway	49/695	2.12704799326266e-05	0.460671738004	-0.955134064828	0.782608695652174	0.24
106604736	inppl1b	ssa-let-7c_d-3p	33	Insulin signaling pathway	33/695	0.0415581719069308	0.470758464905	-0.915503908354	0.7792207792207793	0.32
106583950	INSR	ssa-let-7c_d-3p	49	FoxO signaling pathway	49/695	2.12704799326266e-05	0.66629796299	-0.941400990858	0.9217391304347826	0.64
106583950	INSR	ssa-let-7c_d-3p	33	Insulin signaling pathway	33/695	0.0415581719069308	0.66629796299	-0.941400990858	0.8831168831168831	0.64
106583950	INSR	ssa-let-7c_d-3p	36	mTOR signaling pathway	36/695	0.0415581719069308	0.66629796299	-0.941400990858	0.9285714285714286	0.64
106564817	jag1b	ssa-let-7c_d-3p	19	Notch signaling pathway	19/695	0.0123761640416121	0.79309961659	-0.997317656254	1.0	0.83
106564817	jag1b	ssa-let-7c_d-3p	44	Apelin signaling pathway	44/695	0.00017271635836888898	0.79309961659	-0.997317656254	0.9506172839506173	0.83
106569835	MKNK2	ssa-let-7c_d-3p	33	Insulin signaling pathway	33/695	0.0415581719069308	0.741193685832	-0.997405894081	0.935064935064935	0.8
106565250	MTMR14	ssa-let-7c_d-3p	38	Autophagy - animal	38/695	0.0044000757111059795	0.725032421339	-0.996122003878	0.9541984732824428	0.74
106588230	NFATC1	ssa-let-7c_d-3p	39	Wnt signaling pathway	39/695	0.0252208602481656	0.875450996922	-0.998993290708	1.0	0.88
106567114	NFATC2	ssa-let-7c_d-3p	39	Wnt signaling pathway	39/695	0.0252208602481656	0.444269475525	-0.92810370432	0.7910447761194029	0.2
106585241	NOS1	ssa-let-7c_d-3p	44	Apelin signaling pathway	44/695	0.00017271635836888898	0.410706394842	-0.984558335932	0.7530864197530864	0.04
106579992	notch1	ssa-let-7c_d-3p	19	Notch signaling pathway	19/695	0.0123761640416121	0.443573425439	-0.989316736729	0.8888888888888888	0.18
106573900	PIK3R1	ssa-let-7c_d-3p	33	Insulin signaling pathway	33/695	0.0415581719069308	0.492008439214	-0.838226711091	0.8051948051948052	0.37
106573900	PIK3R1	ssa-let-7c_d-3p	49	FoxO signaling pathway	49/695	2.12704799326266e-05	0.492008439214	-0.838226711091	0.808695652173913	0.37
106573900	PIK3R1	ssa-let-7c_d-3p	38	Autophagy - animal	38/695	0.0044000757111059795	0.492008439214	-0.838226711091	0.8091603053435115	0.37
106573900	PIK3R1	ssa-let-7c_d-3p	36	mTOR signaling pathway	36/695	0.0415581719069308	0.492008439214	-0.838226711091	0.7857142857142857	0.37
106578980	ppp1r3cb	ssa-let-7c_d-3p	33	Insulin signaling pathway	33/695	0.0415581719069308	0.733753467741	-0.912785242751	0.922077922077922	0.76
106603034	PPP3CA	ssa-let-7c_d-3p	39	Wnt signaling pathway	39/695	0.0252208602481656	0.419390879439	-0.994526300096	0.7164179104477612	0.06
106612604	SLC8A2	ssa-let-7c_d-3p	44	Apelin signaling pathway	44/695	0.00017271635836888898	0.857121192912	-0.81436019173	0.9753086419753086	0.86
106599285	Tgfbr1	ssa-let-7c_d-3p	44	Apelin signaling pathway	44/695	0.00017271635836888898	0.420305971676	-0.991832269504	0.7777777777777778	0.09
106599285	Tgfbr1	ssa-let-7c_d-3p	49	FoxO signaling pathway	49/695	2.12704799326266e-05	0.420305971676	-0.991832269504	0.7217391304347827	0.09
106566325	ULK1	ssa-let-7c_d-3p	36	mTOR signaling pathway	36/695	0.0415581719069308	0.59175348657	-0.953406065077	0.8469387755102041	0.47
106566325	ULK1	ssa-let-7c_d-3p	38	Autophagy - animal	38/695	0.0044000757111059795	0.59175348657	-0.953406065077	0.8702290076335878	0.47
106563157	ULK1	ssa-let-7c_d-3p	36	mTOR signaling pathway	36/695	0.0415581719069308	0.685864221998	-0.993449555477	0.9387755102040817	0.71
106563157	ULK1	ssa-let-7c_d-3p	38	Autophagy - animal	38/695	0.0044000757111059795	0.685864221998	-0.993449555477	0.9465648854961832	0.71
106581837	Wnt6	ssa-let-7c_d-3p	36	mTOR signaling pathway	36/695	0.0415581719069308	0.441433161147	-0.848889232756	0.7142857142857143	0.15
106581837	Wnt6	ssa-let-7c_d-3p	39	Wnt signaling pathway	39/695	0.0252208602481656	0.441433161147	-0.848889232756	0.7761194029850746	0.15
106584304	ZMAT3	ssa-let-7c_d-3p	20	p53 signaling pathway	20/695	0.0168056100038911	0.967956093494	-0.816990776188	1.0	0.9
106561945	AMBRA1	ssa-miR-125b-3-3p	38	Autophagy - animal	38/695	0.0044000757111059795	0.341992533255	-0.999881824684	0.6183206106870229	0.7843137254901961
106573931	APC2	ssa-miR-125b-3-3p	39	Wnt signaling pathway	39/695	0.0252208602481656	0.41460982386	-0.996663561429	0.6716417910447762	0.8235294117647058
106589042	CTGF	ssa-miR-125b-3-3p	44	Apelin signaling pathway	44/695	0.00017271635836888898	0.4036028686	-0.931499412069	0.7283950617283951	0.803921568627451
106571498	DAAM1	ssa-miR-125b-3-3p	39	Wnt signaling pathway	39/695	0.0252208602481656	0.435823129717	-0.999788517502	0.7611940298507462	0.8627450980392157
106579912	FZD10	ssa-miR-125b-3-3p	36	mTOR signaling pathway	36/695	0.0415581719069308	0.308077985551	-0.979665004523	0.5	0.696078431372549
106586120	Hdac4	ssa-miR-125b-3-3p	44	Apelin signaling pathway	44/695	0.00017271635836888898	1.06198117422	-0.872754838241	1.0	1.0
100194499	IGF1R	ssa-miR-125b-3-3p	49	FoxO signaling pathway	49/695	2.12704799326266e-05	0.33863054853	-0.959257424488	0.6260869565217392	0.7450980392156863
100194499	IGF1R	ssa-miR-125b-3-3p	38	Autophagy - animal	38/695	0.0044000757111059795	0.33863054853	-0.959257424488	0.6106870229007634	0.7450980392156863
100194499	IGF1R	ssa-miR-125b-3-3p	36	mTOR signaling pathway	36/695	0.0415581719069308	0.33863054853	-0.959257424488	0.5918367346938775	0.7450980392156863
106579950	MTMR3	ssa-miR-125b-3-3p	38	Autophagy - animal	38/695	0.0044000757111059795	0.482248120703	-0.975611847415	0.7938931297709924	0.9019607843137255
106585478	MTMR3	ssa-miR-125b-3-3p	38	Autophagy - animal	38/695	0.0044000757111059795	0.462270906816	-0.908429332147	0.7709923664122137	0.8823529411764706
106588230	NFATC1	ssa-miR-125b-3-3p	39	Wnt signaling pathway	39/695	0.0252208602481656	0.433448445581	-0.998252632279	0.746268656716418	0.8431372549019608
106613361	Ppm1d	ssa-miR-125b-3-3p	20	p53 signaling pathway	20/695	0.0168056100038911	0.303153292543	-0.978386245161	0.5517241379310345	0.6470588235294118
106575570	Shc1	ssa-miR-125b-3-3p	33	Insulin signaling pathway	33/695	0.0415581719069308	0.701991782919	-0.981304092445	0.8961038961038961	0.9215686274509803
106612604	SLC8A2	ssa-miR-125b-3-3p	44	Apelin signaling pathway	44/695	0.00017271635836888898	0.288182735799	-0.822547357543	0.5185185185185185	0.5686274509803921
106599285	Tgfbr1	ssa-miR-125b-3-3p	49	FoxO signaling pathway	49/695	2.12704799326266e-05	0.778480169731	-0.993549081154	0.9652173913043478	0.9509803921568627
106599285	Tgfbr1	ssa-miR-125b-3-3p	44	Apelin signaling pathway	44/695	0.00017271635836888898	0.778480169731	-0.993549081154	0.9382716049382716	0.9509803921568627
106608268	ZFYVE1	ssa-miR-125b-3-3p	38	Autophagy - animal	38/695	0.0044000757111059795	0.8506832521	-0.986629890156	0.9923664122137404	0.9803921568627451
106561945	AMBRA1	ssa-miR-144-5p	38	Autophagy - animal	38/695	0.0044000757111059795	0.337885629974	-0.963422525416	0.6030534351145038	0.3
106599848	ATG9A	ssa-miR-144-5p	38	Autophagy - animal	38/695	0.0044000757111059795	0.541550964002	-0.986024466136	0.8396946564885496	0.9666666666666667
106611765	FOXO4	ssa-miR-144-5p	49	FoxO signaling pathway	49/695	2.12704799326266e-05	0.489243999597	-0.995285109397	0.8	0.9333333333333333
106604704	FOXO4	ssa-miR-144-5p	49	FoxO signaling pathway	49/695	2.12704799326266e-05	0.433152060245	-0.986266800156	0.7391304347826086	0.9
106600510	INSR	ssa-miR-144-5p	33	Insulin signaling pathway	33/695	0.0415581719069308	0.338535410418	-0.995421028355	0.5974025974025974	0.36666666666666664
106600510	INSR	ssa-miR-144-5p	49	FoxO signaling pathway	49/695	2.12704799326266e-05	0.338535410418	-0.995421028355	0.6173913043478261	0.36666666666666664
106600510	INSR	ssa-miR-144-5p	36	mTOR signaling pathway	36/695	0.0415581719069308	0.338535410418	-0.995421028355	0.5816326530612245	0.36666666666666664
106564817	jag1b	ssa-miR-144-5p	19	Notch signaling pathway	19/695	0.0123761640416121	0.374529216074	-0.980231838587	0.7777777777777778	0.75
106564817	jag1b	ssa-miR-144-5p	44	Apelin signaling pathway	44/695	0.00017271635836888898	0.374529216074	-0.980231838587	0.6419753086419753	0.75
106613848	MKNK2	ssa-miR-144-5p	33	Insulin signaling pathway	33/695	0.0415581719069308	0.411662021323	-0.980530822511	0.7142857142857143	0.8666666666666667
106585478	MTMR3	ssa-miR-144-5p	38	Autophagy - animal	38/695	0.0044000757111059795	0.374888519836	-0.989562454411	0.6870229007633588	0.8
106588230	NFATC1	ssa-miR-144-5p	39	Wnt signaling pathway	39/695	0.0252208602481656	0.392162977938	-0.974221575317	0.6417910447761194	0.8333333333333334
106579992	notch1	ssa-miR-144-5p	19	Notch signaling pathway	19/695	0.0123761640416121	0.312118530561	-0.992056972045	0.5925925925925926	0.13333333333333333
106573900	PIK3R1	ssa-miR-144-5p	36	mTOR signaling pathway	36/695	0.0415581719069308	0.348567937697	-0.954043067888	0.6224489795918368	0.48333333333333334
106573900	PIK3R1	ssa-miR-144-5p	33	Insulin signaling pathway	33/695	0.0415581719069308	0.348567937697	-0.954043067888	0.6233766233766234	0.48333333333333334
106573900	PIK3R1	ssa-miR-144-5p	38	Autophagy - animal	38/695	0.0044000757111059795	0.348567937697	-0.954043067888	0.6259541984732825	0.48333333333333334
106573900	PIK3R1	ssa-miR-144-5p	49	FoxO signaling pathway	49/695	2.12704799326266e-05	0.348567937697	-0.954043067888	0.6347826086956522	0.48333333333333334
106569403	PIK3R3	ssa-miR-144-5p	49	FoxO signaling pathway	49/695	2.12704799326266e-05	0.353249695014	-0.885667992365	0.6521739130434783	0.6166666666666667
106569403	PIK3R3	ssa-miR-144-5p	36	mTOR signaling pathway	36/695	0.0415581719069308	0.353249695014	-0.885667992365	0.6530612244897959	0.6166666666666667
106569403	PIK3R3	ssa-miR-144-5p	33	Insulin signaling pathway	33/695	0.0415581719069308	0.353249695014	-0.885667992365	0.6363636363636364	0.6166666666666667
106569403	PIK3R3	ssa-miR-144-5p	38	Autophagy - animal	38/695	0.0044000757111059795	0.353249695014	-0.885667992365	0.648854961832061	0.6166666666666667
106613361	Ppm1d	ssa-miR-144-5p	20	p53 signaling pathway	20/695	0.0168056100038911	0.55964836361	-0.996929211699	0.9655172413793104	1.0
106603034	PPP3CA	ssa-miR-144-5p	39	Wnt signaling pathway	39/695	0.0252208602481656	0.357152854097	-0.929734754431	0.582089552238806	0.7
106589611	rfng	ssa-miR-144-5p	19	Notch signaling pathway	19/695	0.0123761640416121	0.331779892108	-0.999336128826	0.6296296296296297	0.26666666666666666
106564913	SPHK2	ssa-miR-144-5p	44	Apelin signaling pathway	44/695	0.00017271635836888898	0.30706808136	-0.897623024797	0.5432098765432098	0.1
106599285	Tgfbr1	ssa-miR-144-5p	44	Apelin signaling pathway	44/695	0.00017271635836888898	0.330086268104	-0.920934671106	0.5802469135802469	0.21666666666666667
106599285	Tgfbr1	ssa-miR-144-5p	49	FoxO signaling pathway	49/695	2.12704799326266e-05	0.330086268104	-0.920934671106	0.5652173913043478	0.21666666666666667
106599285	Tgfbr1	ssa-miR-181a-2-3p	44	Apelin signaling pathway	44/695	0.00017271635836888898	0.308778009778	-0.800126677171	0.5555555555555556	0.96875
106599285	Tgfbr1	ssa-miR-181a-2-3p	49	FoxO signaling pathway	49/695	2.12704799326266e-05	0.308778009778	-0.800126677171	0.5130434782608696	0.96875
106613848	MKNK2	ssa-miR-181a-5-3p	33	Insulin signaling pathway	33/695	0.0415581719069308	0.304262367957	-0.951067453879	0.5064935064935064	0.8571428571428571
106599285	Tgfbr1	ssa-miR-181a-5-3p	49	FoxO signaling pathway	49/695	2.12704799326266e-05	0.310002564283	-0.869405475443	0.5304347826086957	0.9642857142857143
106599285	Tgfbr1	ssa-miR-181a-5-3p	44	Apelin signaling pathway	44/695	0.00017271635836888898	0.310002564283	-0.869405475443	0.5679012345679012	0.9642857142857143
106599848	ATG9A	ssa-miR-190a-5p	38	Autophagy - animal	38/695	0.0044000757111059795	0.811709032955	-0.821630727109	0.9770992366412213	0.9583333333333334
106572112	BCL2L1	ssa-miR-190a-5p	38	Autophagy - animal	38/695	0.0044000757111059795	0.527262627417	-0.880918463028	0.8320610687022901	0.4583333333333333
106600958	CDK6	ssa-miR-190a-5p	20	p53 signaling pathway	20/695	0.0168056100038911	0.411572256958	-0.92967385402	0.7931034482758621	0.125
106603906	egr1	ssa-miR-190a-5p	44	Apelin signaling pathway	44/695	0.00017271635836888898	0.575109898435	-0.969174202983	0.8518518518518519	0.6666666666666666
106611765	FOXO4	ssa-miR-190a-5p	49	FoxO signaling pathway	49/695	2.12704799326266e-05	1.06360286224	-0.859607889987	1.0	1.0
106600510	INSR	ssa-miR-190a-5p	49	FoxO signaling pathway	49/695	2.12704799326266e-05	0.71347464936	-0.941610108303	0.9391304347826087	0.7916666666666666
106600510	INSR	ssa-miR-190a-5p	33	Insulin signaling pathway	33/695	0.0415581719069308	0.71347464936	-0.941610108303	0.9090909090909091	0.7916666666666666
106600510	INSR	ssa-miR-190a-5p	36	mTOR signaling pathway	36/695	0.0415581719069308	0.71347464936	-0.941610108303	0.9489795918367347	0.7916666666666666
106586760	LAMP1	ssa-miR-190a-5p	38	Autophagy - animal	38/695	0.0044000757111059795	0.489403240222	-0.99235757353	0.8015267175572519	0.3333333333333333
106613848	MKNK2	ssa-miR-190a-5p	33	Insulin signaling pathway	33/695	0.0415581719069308	0.439145047974	-0.804003325412	0.7532467532467533	0.16666666666666666
106565250	MTMR14	ssa-miR-190a-5p	38	Autophagy - animal	38/695	0.0044000757111059795	0.617218865862	-0.811851785643	0.9236641221374046	0.7083333333333334
106587530	PDE3B	ssa-miR-190a-5p	44	Apelin signaling pathway	44/695	0.00017271635836888898	0.506021360938	-0.850550576137	0.8148148148148148	0.3958333333333333
106587530	PDE3B	ssa-miR-190a-5p	33	Insulin signaling pathway	33/695	0.0415581719069308	0.506021360938	-0.850550576137	0.8181818181818182	0.3958333333333333
106613361	Ppm1d	ssa-miR-190a-5p	20	p53 signaling pathway	20/695	0.0168056100038911	0.531051927216	-0.869040073835	0.896551724137931	0.5
106611768	SESN3	ssa-miR-190a-5p	20	p53 signaling pathway	20/695	0.0168056100038911	0.532229384185	-0.982623875773	0.9310344827586207	0.5416666666666666
106570356	sgk1	ssa-miR-190a-5p	36	mTOR signaling pathway	36/695	0.0415581719069308	0.756446027524	-0.945258577178	0.9693877551020408	0.8958333333333334
106570356	sgk1	ssa-miR-190a-5p	49	FoxO signaling pathway	49/695	2.12704799326266e-05	0.756446027524	-0.945258577178	0.9565217391304348	0.8958333333333334
106588319	SMAD4	ssa-miR-190a-5p	49	FoxO signaling pathway	49/695	2.12704799326266e-05	0.458906584829	-0.809373730103	0.7652173913043478	0.25
106588319	SMAD4	ssa-miR-190a-5p	39	Wnt signaling pathway	39/695	0.0252208602481656	0.458906584829	-0.809373730103	0.835820895522388	0.25
106588319	SMAD4	ssa-miR-190a-5p	44	Apelin signaling pathway	44/695	0.00017271635836888898	0.458906584829	-0.809373730103	0.8024691358024691	0.25
106566325	ULK1	ssa-miR-190a-5p	38	Autophagy - animal	38/695	0.0044000757111059795	0.554291029854	-0.919058507117	0.8549618320610687	0.6041666666666666
106566325	ULK1	ssa-miR-190a-5p	36	mTOR signaling pathway	36/695	0.0415581719069308	0.554291029854	-0.919058507117	0.8367346938775511	0.6041666666666666
106589299	WNT3	ssa-miR-190a-5p	36	mTOR signaling pathway	36/695	0.0415581719069308	0.410382697994	-0.919291028309	0.7040816326530612	0.0625
106589299	WNT3	ssa-miR-190a-5p	39	Wnt signaling pathway	39/695	0.0252208602481656	0.410382697994	-0.919291028309	0.6567164179104478	0.0625
106589689	AKT3	ssa-miR-202-5p	36	mTOR signaling pathway	36/695	0.0415581719069308	0.822503632532	-0.992160981326	0.9897959183673469	0.9622641509433962
106589689	AKT3	ssa-miR-202-5p	33	Insulin signaling pathway	33/695	0.0415581719069308	0.822503632532	-0.992160981326	0.974025974025974	0.9622641509433962
106589689	AKT3	ssa-miR-202-5p	44	Apelin signaling pathway	44/695	0.00017271635836888898	0.822503632532	-0.992160981326	0.9629629629629629	0.9622641509433962
106589689	AKT3	ssa-miR-202-5p	38	Autophagy - animal	38/695	0.0044000757111059795	0.822503632532	-0.992160981326	0.9847328244274809	0.9622641509433962
106589689	AKT3	ssa-miR-202-5p	49	FoxO signaling pathway	49/695	2.12704799326266e-05	0.822503632532	-0.992160981326	0.9826086956521739	0.9622641509433962
106577108	Bcl2l11	ssa-miR-202-5p	49	FoxO signaling pathway	49/695	2.12704799326266e-05	0.530700390869	-0.996640431644	0.8521739130434782	0.7735849056603774
106585516	DTX1	ssa-miR-202-5p	19	Notch signaling pathway	19/695	0.0123761640416121	0.42765445168	-0.897660453444	0.8518518518518519	0.7169811320754716
106611765	FOXO4	ssa-miR-202-5p	49	FoxO signaling pathway	49/695	2.12704799326266e-05	0.412711232153	-0.994556588545	0.7130434782608696	0.6792452830188679
106580086	Gnaq	ssa-miR-202-5p	44	Apelin signaling pathway	44/695	0.00017271635836888898	0.541916490854	-0.997297717057	0.8271604938271605	0.7924528301886793
100194499	IGF1R	ssa-miR-202-5p	38	Autophagy - animal	38/695	0.0044000757111059795	0.352882629655	-0.931755376703	0.6412213740458015	0.5094339622641509
100194499	IGF1R	ssa-miR-202-5p	49	FoxO signaling pathway	49/695	2.12704799326266e-05	0.352882629655	-0.931755376703	0.6434782608695652	0.5094339622641509
100194499	IGF1R	ssa-miR-202-5p	36	mTOR signaling pathway	36/695	0.0415581719069308	0.352882629655	-0.931755376703	0.6428571428571429	0.5094339622641509
106586760	LAMP1	ssa-miR-202-5p	38	Autophagy - animal	38/695	0.0044000757111059795	0.615327507027	-0.869320203233	0.916030534351145	0.8113207547169812
106613848	MKNK2	ssa-miR-202-5p	33	Insulin signaling pathway	33/695	0.0415581719069308	0.338672577802	-0.999992461235	0.6103896103896104	0.4716981132075472
106569835	MKNK2	ssa-miR-202-5p	33	Insulin signaling pathway	33/695	0.0415581719069308	0.445118398455	-0.999999338119	0.7662337662337663	0.7358490566037735
106565250	MTMR14	ssa-miR-202-5p	38	Autophagy - animal	38/695	0.0044000757111059795	0.449926046631	-0.999852043693	0.7557251908396947	0.7547169811320755
106579950	MTMR3	ssa-miR-202-5p	38	Autophagy - animal	38/695	0.0044000757111059795	0.361963923859	-0.990744452888	0.6717557251908397	0.5471698113207547
106588230	NFATC1	ssa-miR-202-5p	39	Wnt signaling pathway	39/695	0.0252208602481656	0.414653724151	-0.99966151514	0.6865671641791045	0.6981132075471698
106601082	Nprl3	ssa-miR-202-5p	36	mTOR signaling pathway	36/695	0.0415581719069308	0.655614429486	-0.999789893341	0.9081632653061225	0.8301886792452831
106580830	NUMBL	ssa-miR-202-5p	19	Notch signaling pathway	19/695	0.0123761640416121	0.271465405567	-0.996425113487	0.5185185185185185	0.3584905660377358
106573900	PIK3R1	ssa-miR-202-5p	36	mTOR signaling pathway	36/695	0.0415581719069308	0.796339994404	-0.874748954686	0.9795918367346939	0.8773584905660378
106573900	PIK3R1	ssa-miR-202-5p	33	Insulin signaling pathway	33/695	0.0415581719069308	0.796339994404	-0.874748954686	0.961038961038961	0.8773584905660378
106573900	PIK3R1	ssa-miR-202-5p	49	FoxO signaling pathway	49/695	2.12704799326266e-05	0.796339994404	-0.874748954686	0.9739130434782609	0.8773584905660378
106573900	PIK3R1	ssa-miR-202-5p	38	Autophagy - animal	38/695	0.0044000757111059795	0.796339994404	-0.874748954686	0.9694656488549618	0.8773584905660378
106611768	SESN3	ssa-miR-202-5p	20	p53 signaling pathway	20/695	0.0168056100038911	0.330548640687	-0.898703840312	0.6206896551724138	0.4528301886792453
106599285	Tgfbr1	ssa-miR-202-5p	44	Apelin signaling pathway	44/695	0.00017271635836888898	0.401024101691	-0.980305918151	0.691358024691358	0.5943396226415094
106599285	Tgfbr1	ssa-miR-202-5p	49	FoxO signaling pathway	49/695	2.12704799326266e-05	0.401024101691	-0.980305918151	0.6956521739130435	0.5943396226415094
106565454	TSC1	ssa-miR-202-5p	38	Autophagy - animal	38/695	0.0044000757111059795	0.40874127388	-0.979679279306	0.7251908396946565	0.6415094339622641
106565454	TSC1	ssa-miR-202-5p	33	Insulin signaling pathway	33/695	0.0415581719069308	0.40874127388	-0.979679279306	0.7012987012987013	0.6415094339622641
106565454	TSC1	ssa-miR-202-5p	36	mTOR signaling pathway	36/695	0.0415581719069308	0.40874127388	-0.979679279306	0.6938775510204082	0.6415094339622641
106588908	ZFYVE1	ssa-miR-202-5p	38	Autophagy - animal	38/695	0.0044000757111059795	0.373541127559	-0.985705594577	0.6793893129770993	0.5660377358490566
106611765	FOXO4	ssa-miR-20a-1-3p	49	FoxO signaling pathway	49/695	2.12704799326266e-05	0.617902758897	-0.994945715889	0.8956521739130435	1.0
106604704	FOXO4	ssa-miR-20a-1-3p	49	FoxO signaling pathway	49/695	2.12704799326266e-05	0.329363319218	-0.999494140516	0.5565217391304348	0.7575757575757576
106579912	FZD10	ssa-miR-20a-1-3p	36	mTOR signaling pathway	36/695	0.0415581719069308	0.331601783514	-0.957969158123	0.5510204081632653	0.803030303030303
106579912	FZD10	ssa-miR-20a-1-3p	39	Wnt signaling pathway	39/695	0.0252208602481656	0.331601783514	-0.957969158123	0.5074626865671642	0.803030303030303
106607995	GRM1	ssa-miR-20a-1-3p	49	FoxO signaling pathway	49/695	2.12704799326266e-05	0.379503388083	-0.959356327072	0.6695652173913044	0.9090909090909091
106613848	MKNK2	ssa-miR-20a-1-3p	33	Insulin signaling pathway	33/695	0.0415581719069308	0.436272796937	-0.999999996846	0.7402597402597403	0.9696969696969697
106565250	MTMR14	ssa-miR-20a-1-3p	38	Autophagy - animal	38/695	0.0044000757111059795	0.314527402931	-0.999910237876	0.5190839694656488	0.7272727272727273
106588230	NFATC1	ssa-miR-20a-1-3p	39	Wnt signaling pathway	39/695	0.0252208602481656	0.353006220014	-0.999555329308	0.5671641791044776	0.8484848484848485
106571802	SESN1	ssa-miR-20a-1-3p	20	p53 signaling pathway	20/695	0.0168056100038911	0.373689720316	-0.97833311428	0.6896551724137931	0.8787878787878788
106611768	SESN3	ssa-miR-20a-1-3p	20	p53 signaling pathway	20/695	0.0168056100038911	0.39321485604	-0.90036540831	0.7241379310344828	0.9393939393939394
106566892	ADAM17	ssa-miR-2188-3p	19	Notch signaling pathway	19/695	0.0123761640416121	0.353022203656	-0.997422809109	0.7037037037037037	0.65
106589689	AKT3	ssa-miR-2188-3p	36	mTOR signaling pathway	36/695	0.0415581719069308	0.600970057213	-0.976583526793	0.8673469387755102	0.95
106589689	AKT3	ssa-miR-2188-3p	33	Insulin signaling pathway	33/695	0.0415581719069308	0.600970057213	-0.976583526793	0.8571428571428571	0.95
106589689	AKT3	ssa-miR-2188-3p	44	Apelin signaling pathway	44/695	0.00017271635836888898	0.600970057213	-0.976583526793	0.8641975308641975	0.95
106589689	AKT3	ssa-miR-2188-3p	38	Autophagy - animal	38/695	0.0044000757111059795	0.600970057213	-0.976583526793	0.8931297709923665	0.95
106589689	AKT3	ssa-miR-2188-3p	49	FoxO signaling pathway	49/695	2.12704799326266e-05	0.600970057213	-0.976583526793	0.8869565217391304	0.95
106579424	Bai1	ssa-miR-2188-3p	20	p53 signaling pathway	20/695	0.0168056100038911	0.448507107093	-0.849787250824	0.8620689655172413	0.8166666666666667
106612044	CAB39	ssa-miR-2188-3p	36	mTOR signaling pathway	36/695	0.0415581719069308	0.48147770348	-0.865471811859	0.7653061224489796	0.8833333333333333
106609470	CSNK1E	ssa-miR-2188-3p	49	FoxO signaling pathway	49/695	2.12704799326266e-05	0.306625127279	-0.991929813142	0.5043478260869565	0.39166666666666666
106571498	DAAM1	ssa-miR-2188-3p	39	Wnt signaling pathway	39/695	0.0252208602481656	0.359013783374	-0.9806090969	0.5970149253731343	0.6666666666666666
106608654	Dtx4	ssa-miR-2188-3p	19	Notch signaling pathway	19/695	0.0123761640416121	0.282150086332	-0.964273264574	0.5555555555555556	0.36666666666666664
106611765	FOXO4	ssa-miR-2188-3p	49	FoxO signaling pathway	49/695	2.12704799326266e-05	0.4597673767	-0.999917472127	0.7739130434782608	0.8666666666666667
106574481	GNG7	ssa-miR-2188-3p	44	Apelin signaling pathway	44/695	0.00017271635836888898	0.374320911545	-0.857382083592	0.6296296296296297	0.6833333333333333
100136517	igf1	ssa-miR-2188-3p	20	p53 signaling pathway	20/695	0.0168056100038911	0.446081690382	-0.914424511405	0.8275862068965517	0.7833333333333333
100136517	igf1	ssa-miR-2188-3p	49	FoxO signaling pathway	49/695	2.12704799326266e-05	0.446081690382	-0.914424511405	0.7565217391304347	0.7833333333333333
100136517	igf1	ssa-miR-2188-3p	36	mTOR signaling pathway	36/695	0.0415581719069308	0.446081690382	-0.914424511405	0.7244897959183674	0.7833333333333333
106603593	IRS1	ssa-miR-2188-3p	49	FoxO signaling pathway	49/695	2.12704799326266e-05	0.336475296571	-0.963345900821	0.6	0.5583333333333333
106603593	IRS1	ssa-miR-2188-3p	38	Autophagy - animal	38/695	0.0044000757111059795	0.336475296571	-0.963345900821	0.5877862595419847	0.5583333333333333
106603593	IRS1	ssa-miR-2188-3p	36	mTOR signaling pathway	36/695	0.0415581719069308	0.336475296571	-0.963345900821	0.5714285714285714	0.5583333333333333
106603593	IRS1	ssa-miR-2188-3p	33	Insulin signaling pathway	33/695	0.0415581719069308	0.336475296571	-0.963345900821	0.5714285714285714	0.5583333333333333
106609064	irs2-b	ssa-miR-2188-3p	33	Insulin signaling pathway	33/695	0.0415581719069308	0.337665027578	-0.997420542846	0.5844155844155844	0.6166666666666667
106609064	irs2-b	ssa-miR-2188-3p	38	Autophagy - animal	38/695	0.0044000757111059795	0.337665027578	-0.997420542846	0.5954198473282443	0.6166666666666667
106609064	irs2-b	ssa-miR-2188-3p	49	FoxO signaling pathway	49/695	2.12704799326266e-05	0.337665027578	-0.997420542846	0.6086956521739131	0.6166666666666667
106566105	mapk14a	ssa-miR-2188-3p	49	FoxO signaling pathway	49/695	2.12704799326266e-05	0.399163422187	-0.866068818663	0.6869565217391305	0.7333333333333333
106569835	MKNK2	ssa-miR-2188-3p	33	Insulin signaling pathway	33/695	0.0415581719069308	0.392672892767	-0.995917668901	0.6623376623376623	0.7166666666666667
106565250	MTMR14	ssa-miR-2188-3p	38	Autophagy - animal	38/695	0.0044000757111059795	0.389598401176	-0.997238239153	0.6946564885496184	0.7
106579950	MTMR3	ssa-miR-2188-3p	38	Autophagy - animal	38/695	0.0044000757111059795	0.41861528242	-0.999004657118	0.732824427480916	0.75
106588230	NFATC1	ssa-miR-2188-3p	39	Wnt signaling pathway	39/695	0.0252208602481656	0.692707888822	-0.993097870294	0.9701492537313433	1.0
106573900	PIK3R1	ssa-miR-2188-3p	33	Insulin signaling pathway	33/695	0.0415581719069308	0.33475048603	-0.915382634131	0.5584415584415584	0.49166666666666664
106573900	PIK3R1	ssa-miR-2188-3p	38	Autophagy - animal	38/695	0.0044000757111059795	0.33475048603	-0.915382634131	0.5725190839694656	0.49166666666666664
106573900	PIK3R1	ssa-miR-2188-3p	36	mTOR signaling pathway	36/695	0.0415581719069308	0.33475048603	-0.915382634131	0.5612244897959183	0.49166666666666664
106573900	PIK3R1	ssa-miR-2188-3p	49	FoxO signaling pathway	49/695	2.12704799326266e-05	0.33475048603	-0.915382634131	0.5826086956521739	0.49166666666666664
106572815	Prkcz	ssa-miR-2188-3p	33	Insulin signaling pathway	33/695	0.0415581719069308	0.325737292788	-0.992335203716	0.5454545454545454	0.45
106566325	ULK1	ssa-miR-2188-3p	36	mTOR signaling pathway	36/695	0.0415581719069308	0.32153453957	-0.989645501532	0.5102040816326531	0.425
106566325	ULK1	ssa-miR-2188-3p	38	Autophagy - animal	38/695	0.0044000757111059795	0.32153453957	-0.989645501532	0.5343511450381679	0.425
106591587	WDR59	ssa-miR-2188-3p	36	mTOR signaling pathway	36/695	0.0415581719069308	0.489732198601	-0.828081040504	0.7755102040816326	0.9
106605854	WNT4	ssa-miR-2188-3p	36	mTOR signaling pathway	36/695	0.0415581719069308	0.448653833347	-0.939824976523	0.7346938775510204	0.8416666666666667
106605854	WNT4	ssa-miR-2188-3p	39	Wnt signaling pathway	39/695	0.0252208602481656	0.448653833347	-0.939824976523	0.8059701492537313	0.8416666666666667
106561945	AMBRA1	ssa-miR-2188-5p	38	Autophagy - animal	38/695	0.0044000757111059795	0.391751798559	-0.999010228474	0.7022900763358778	0.9743589743589743
106569835	MKNK2	ssa-miR-2188-5p	33	Insulin signaling pathway	33/695	0.0415581719069308	0.39977582644	-0.993346883175	0.6753246753246753	1.0
106579950	MTMR3	ssa-miR-2188-5p	38	Autophagy - animal	38/695	0.0044000757111059795	0.350297129525	-0.96880674371	0.6335877862595419	0.9487179487179487
106585478	MTMR3	ssa-miR-2188-5p	38	Autophagy - animal	38/695	0.0044000757111059795	0.310738210032	-0.895871804084	0.5114503816793893	0.8205128205128205
106612604	SLC8A2	ssa-miR-2188-5p	44	Apelin signaling pathway	44/695	0.00017271635836888898	0.331440781144	-0.838757759236	0.5925925925925926	0.8974358974358975
106564913	SPHK2	ssa-miR-2188-5p	44	Apelin signaling pathway	44/695	0.00017271635836888898	0.341604421075	-0.990124957683	0.6049382716049383	0.9230769230769231
106563157	ULK1	ssa-miR-2188-5p	38	Autophagy - animal	38/695	0.0044000757111059795	0.327170728698	-0.987560686558	0.5648854961832062	0.8589743589743589
106563157	ULK1	ssa-miR-2188-5p	36	mTOR signaling pathway	36/695	0.0415581719069308	0.327170728698	-0.987560686558	0.5306122448979592	0.8589743589743589
106569835	MKNK2	ssa-miR-222b-5p	33	Insulin signaling pathway	33/695	0.0415581719069308	0.56051889976	-0.994211689672	0.8441558441558441	1.0
106564913	SPHK2	ssa-miR-222b-5p	44	Apelin signaling pathway	44/695	0.00017271635836888898	0.299788348724	-0.989005818648	0.5308641975308642	0.9696969696969697
106599848	ATG9A	ssa-miR-731-5p	38	Autophagy - animal	38/695	0.0044000757111059795	0.440765743028	-0.817406577799	0.7404580152671756	0.68
106572112	BCL2L1	ssa-miR-731-5p	38	Autophagy - animal	38/695	0.0044000757111059795	0.315652006503	-0.877405897735	0.5267175572519084	0.16
106564464	CREBBP	ssa-miR-731-5p	19	Notch signaling pathway	19/695	0.0123761640416121	0.332682028999	-0.985808788011	0.6666666666666666	0.36
106564464	CREBBP	ssa-miR-731-5p	39	Wnt signaling pathway	39/695	0.0252208602481656	0.332682028999	-0.985808788011	0.5223880597014925	0.36
106564464	CREBBP	ssa-miR-731-5p	49	FoxO signaling pathway	49/695	2.12704799326266e-05	0.332682028999	-0.985808788011	0.5739130434782609	0.36
106611765	FOXO4	ssa-miR-731-5p	49	FoxO signaling pathway	49/695	2.12704799326266e-05	0.587810720039	-0.855818104832	0.8695652173913043	0.96
106604704	FOXO4	ssa-miR-731-5p	49	FoxO signaling pathway	49/695	2.12704799326266e-05	0.589592767021	-0.818247271364	0.8782608695652174	1.0
106585529	FZD10	ssa-miR-731-5p	39	Wnt signaling pathway	39/695	0.0252208602481656	0.347133407936	-0.911725059575	0.5373134328358209	0.46
106585529	FZD10	ssa-miR-731-5p	36	mTOR signaling pathway	36/695	0.0415581719069308	0.347133407936	-0.911725059575	0.6122448979591837	0.46
106563716	irs2-b	ssa-miR-731-5p	49	FoxO signaling pathway	49/695	2.12704799326266e-05	0.308956050299	-0.91752092348	0.5217391304347826	0.08
106563716	irs2-b	ssa-miR-731-5p	38	Autophagy - animal	38/695	0.0044000757111059795	0.308956050299	-0.91752092348	0.5038167938931297	0.08
106563716	irs2-b	ssa-miR-731-5p	33	Insulin signaling pathway	33/695	0.0415581719069308	0.308956050299	-0.91752092348	0.5194805194805194	0.08
106578773	jag1b	ssa-miR-731-5p	44	Apelin signaling pathway	44/695	0.00017271635836888898	0.411889553528	-0.989775615589	0.7654320987654321	0.58
106578773	jag1b	ssa-miR-731-5p	19	Notch signaling pathway	19/695	0.0123761640416121	0.411889553528	-0.989775615589	0.8148148148148148	0.58
106585241	NOS1	ssa-miR-731-5p	44	Apelin signaling pathway	44/695	0.00017271635836888898	0.440023340646	-0.856170614588	0.7901234567901234	0.64
106565454	TSC1	ssa-miR-731-5p	38	Autophagy - animal	38/695	0.0044000757111059795	0.474505943282	-0.90213094734	0.7862595419847328	0.76
106565454	TSC1	ssa-miR-731-5p	33	Insulin signaling pathway	33/695	0.0415581719069308	0.474505943282	-0.90213094734	0.7922077922077922	0.76
106565454	TSC1	ssa-miR-731-5p	36	mTOR signaling pathway	36/695	0.0415581719069308	0.474505943282	-0.90213094734	0.7551020408163265	0.76
106566325	ULK1	ssa-miR-731-5p	36	mTOR signaling pathway	36/695	0.0415581719069308	0.546881083397	-0.916128326604	0.826530612244898	0.86
106566325	ULK1	ssa-miR-731-5p	38	Autophagy - animal	38/695	0.0044000757111059795	0.546881083397	-0.916128326604	0.8473282442748091	0.86
106589299	WNT3	ssa-miR-731-5p	36	mTOR signaling pathway	36/695	0.0415581719069308	0.32857803963	-0.922167262758	0.5408163265306123	0.26
106580829	Zfyve1	ssa-miR-731-5p	38	Autophagy - animal	38/695	0.0044000757111059795	0.355943557212	-0.835007626984	0.6564885496183206	0.52
106612625	Zfyve1	ssa-miR-731-5p	38	Autophagy - animal	38/695	0.0044000757111059795	0.583468375987	-0.874337945606	0.8625954198473282	0.92
106589689	AKT3	ssa-miR-8157-3p	38	Autophagy - animal	38/695	0.0044000757111059795	0.620573105586	-0.999032709753	0.9312977099236641	0.9166666666666666
106589689	AKT3	ssa-miR-8157-3p	49	FoxO signaling pathway	49/695	2.12704799326266e-05	0.620573105586	-0.999032709753	0.9043478260869565	0.9166666666666666
106589689	AKT3	ssa-miR-8157-3p	36	mTOR signaling pathway	36/695	0.0415581719069308	0.620573105586	-0.999032709753	0.8775510204081632	0.9166666666666666
106589689	AKT3	ssa-miR-8157-3p	44	Apelin signaling pathway	44/695	0.00017271635836888898	0.620573105586	-0.999032709753	0.8765432098765432	0.9166666666666666
106589689	AKT3	ssa-miR-8157-3p	33	Insulin signaling pathway	33/695	0.0415581719069308	0.620573105586	-0.999032709753	0.8701298701298701	0.9166666666666666
106579424	Bai1	ssa-miR-8157-3p	20	p53 signaling pathway	20/695	0.0168056100038911	0.327114397201	-0.927783531464	0.5862068965517241	0.8125
106572753	Eif4b	ssa-miR-8157-3p	36	mTOR signaling pathway	36/695	0.0415581719069308	0.3434086526	-0.999667242179	0.6020408163265306	0.8333333333333334
106586120	Hdac4	ssa-miR-8157-3p	44	Apelin signaling pathway	44/695	0.00017271635836888898	0.743949783449	-0.87087497059	0.9135802469135802	0.9791666666666666
106603593	IRS1	ssa-miR-8157-3p	36	mTOR signaling pathway	36/695	0.0415581719069308	0.322888997159	-0.902853678319	0.5204081632653061	0.7604166666666666
106603593	IRS1	ssa-miR-8157-3p	38	Autophagy - animal	38/695	0.0044000757111059795	0.322888997159	-0.902853678319	0.549618320610687	0.7604166666666666
106603593	IRS1	ssa-miR-8157-3p	49	FoxO signaling pathway	49/695	2.12704799326266e-05	0.322888997159	-0.902853678319	0.5478260869565217	0.7604166666666666
106603593	IRS1	ssa-miR-8157-3p	33	Insulin signaling pathway	33/695	0.0415581719069308	0.322888997159	-0.902853678319	0.5324675324675324	0.7604166666666666
106568324	Mef2c	ssa-miR-8157-3p	44	Apelin signaling pathway	44/695	0.00017271635836888898	0.40241721942	-0.999966274694	0.7160493827160493	0.8541666666666666
106569835	MKNK2	ssa-miR-8157-3p	33	Insulin signaling pathway	33/695	0.0415581719069308	1.48560378997	-0.996602343571	1.0	1.0

## Sheet: best 20% target interaction per miRNA based on miRmap score only
miRNA	geneID	correlation	miRmap score	percentile miRmap score (ranked by miRNA)
ssa-miR-30c-5p	100136371	0.98101	0.378291	0.307365
ssa-miR-30c-5p	100136388	0.851361	0.336978	0.0956091
ssa-miR-30c-5p	100136415	0.984698	0.498915	0.699717
ssa-miR-30c-5p	100136466	0.462251	0.496889	0.694759
ssa-miR-30c-5p	100136503	0.960151	0.515432	0.74221
ssa-miR-30c-5p	100136800	-0.288756	0.354467	0.194759
ssa-miR-30c-5p	100136928	0.648916	0.404845	0.418555
ssa-miR-30c-5p	100136935	0.31603	0.490564	0.680595
ssa-miR-30c-5p	100137052	-0.999475	0.367473	0.254958
ssa-miR-30c-5p	100194477	-0.137245	0.417148	0.451841
ssa-miR-30c-5p	100194503	-0.977218	0.325151	0.0148725
ssa-miR-30c-5p	100194742	-0.999004	0.329773	0.0531161
ssa-miR-30c-5p	100194748	-0.996219	0.454514	0.577904
ssa-miR-30c-5p	100194821	-0.994952	0.366687	0.248584
ssa-miR-30c-5p	100194830	0.721705	0.442203	0.542493
ssa-miR-30c-5p	100194838	0.943409	0.38352	0.332861
ssa-miR-30c-5p	100194840	-0.999404	0.595584	0.876062
ssa-miR-30c-5p	100194846	-0.975899	0.41453	0.44051
ssa-miR-30c-5p	100194918	-0.98669	0.443046	0.544618
ssa-miR-30c-5p	100194934	-0.961224	0.398709	0.392351
ssa-miR-30c-5p	100194943	0.999118	0.440096	0.536119
ssa-miR-30c-5p	100194985	-0.947227	0.480862	0.652266
ssa-miR-30c-5p	100194987	-0.308904	0.373176	0.279037
ssa-miR-30c-5p	100195029	0.880791	0.341292	0.120397
ssa-miR-30c-5p	100195056	-0.999516	0.585805	0.863314
ssa-miR-30c-5p	100195147	0.961347	0.398903	0.393768
ssa-miR-30c-5p	100195207	-0.985059	0.361763	0.219547
ssa-miR-30c-5p	100195279	-0.973416	0.373673	0.282578
ssa-miR-30c-5p	100195336	-0.843285	0.636383	0.916431
ssa-miR-30c-5p	100195364	-0.993322	0.430382	0.503541
ssa-miR-30c-5p	100195437	-0.999856	0.451317	0.567989
ssa-miR-30c-5p	100195747	-0.892965	0.574783	0.846317
ssa-miR-30c-5p	100195826	-0.775873	0.379967	0.313031
ssa-miR-30c-5p	100195968	0.996332	0.672845	0.946176
ssa-miR-30c-5p	100196044	-0.927822	0.344164	0.135977
ssa-miR-30c-5p	100196083	-0.98066	0.39812	0.38881
ssa-miR-30c-5p	100196279	-0.217445	0.356761	0.200425
ssa-miR-30c-5p	100196367	0.0244272	0.430695	0.504958
ssa-miR-30c-5p	100196421	-0.940919	0.403463	0.410057
ssa-miR-30c-5p	100196603	-0.540453	0.362602	0.225921
ssa-miR-30c-5p	100196663	-0.978728	0.353335	0.19051
ssa-miR-30c-5p	100196676	-0.994662	0.335571	0.0864023
ssa-miR-30c-5p	100196717	-0.566237	0.538529	0.788952
ssa-miR-30c-5p	100196724	-0.995888	0.375926	0.293909
ssa-miR-30c-5p	100196798	0.757242	0.458976	0.592068
ssa-miR-30c-5p	100286546	-0.974754	0.369236	0.260623
ssa-miR-30c-5p	100306789	-0.658851	0.362979	0.228754
ssa-miR-30c-5p	100306795	-0.0131029	0.362648	0.226629
ssa-miR-30c-5p	100306801	-0.999832	0.572598	0.842776
ssa-miR-30c-5p	100306802	-0.944443	0.417618	0.455382
ssa-miR-30c-5p	100306815	0.872438	0.450566	0.566572
ssa-miR-30c-5p	100306822	0.872942	0.383244	0.331445
ssa-miR-30c-5p	100306842	-0.970053	0.373469	0.280453
ssa-miR-30c-5p	100380359	0.92407	0.376744	0.300283
ssa-miR-30c-5p	100380379	-0.596203	0.386378	0.344193
ssa-miR-30c-5p	100380415	0.985773	0.453032	0.572238
ssa-miR-30c-5p	100380624	0.990236	0.376374	0.29745
ssa-miR-30c-5p	100380661	0.40948	0.377668	0.304533
ssa-miR-30c-5p	100380665	-0.984525	0.455927	0.583569
ssa-miR-30c-5p	100380670	0.544939	0.433553	0.515581
ssa-miR-30c-5p	100380679	-0.937193	0.513823	0.73796
ssa-miR-30c-5p	100380685	0.762312	0.339615	0.111898
ssa-miR-30c-5p	100380691	-0.970117	0.375791	0.292493
ssa-miR-30c-5p	100380731	-0.992103	0.366927	0.249292
ssa-miR-30c-5p	100380812	-0.99954	0.402795	0.407932
ssa-miR-30c-5p	101448064	0.870403	0.506771	0.717422
ssa-miR-30c-5p	106560241	0.644016	0.490549	0.679887
ssa-miR-30c-5p	106560243	-0.987594	0.348082	0.15864
ssa-miR-30c-5p	106560270	0.941065	0.501244	0.704674
ssa-miR-30c-5p	106560283	0.101481	0.351117	0.176346
ssa-miR-30c-5p	106560368	0.00920385	0.379503	0.310198
ssa-miR-30c-5p	106560377	0.979069	0.434147	0.519122
ssa-miR-30c-5p	106560430	-0.984782	0.762089	0.973088
ssa-miR-30c-5p	106560449	0.962878	0.390539	0.361898
ssa-miR-30c-5p	106560529	-0.873136	0.513505	0.734419
ssa-miR-30c-5p	106560555	-0.245664	0.410316	0.429887
ssa-miR-30c-5p	106560558	0.357745	0.374647	0.286119
ssa-miR-30c-5p	106560570	0.990854	0.498159	0.6983
ssa-miR-30c-5p	106560673	-0.531148	0.417559	0.454674
ssa-miR-30c-5p	106560694	-0.94348	0.347795	0.155807
ssa-miR-30c-5p	106560732	0.977129	0.399745	0.395892
ssa-miR-30c-5p	106560744	0.963856	0.383222	0.330737
ssa-miR-30c-5p	106560746	-0.980874	0.373823	0.283994
ssa-miR-30c-5p	106560758	-0.863044	0.431521	0.508499
ssa-miR-30c-5p	106560764	0.831124	0.595344	0.875354
ssa-miR-30c-5p	106560851	-0.97516	0.392819	0.375354
ssa-miR-30c-5p	106560852	-0.941983	0.367121	0.250708
ssa-miR-30c-5p	106560880	-0.989422	0.79795	0.979462
ssa-miR-30c-5p	106560889	0.497011	0.401994	0.405099
ssa-miR-30c-5p	106560968	-0.935788	0.365193	0.240793
ssa-miR-30c-5p	106561003	-0.97406	0.350538	0.172805
ssa-miR-30c-5p	106561060	0.977296	0.580808	0.854816
ssa-miR-30c-5p	106561069	0.956535	0.572704	0.843484
ssa-miR-30c-5p	106561145	0.997842	0.699238	0.956091
ssa-miR-30c-5p	106561149	0.345365	0.334488	0.0775496
ssa-miR-30c-5p	106561174	0.859589	0.36221	0.225212
ssa-miR-30c-5p	106561219	-0.980702	0.364531	0.236544
ssa-miR-30c-5p	106561223	0.806777	0.543326	0.796742
ssa-miR-30c-5p	106561256	0.704298	0.330847	0.0587819
ssa-miR-30c-5p	106561291	0.231217	0.434415	0.521246
ssa-miR-30c-5p	106561306	0.603228	0.50552	0.713881
ssa-miR-30c-5p	106561308	-0.911974	0.449943	0.564448
ssa-miR-30c-5p	106561309	-0.988533	0.531483	0.771246
ssa-miR-30c-5p	106561314	0.232994	0.45525	0.57932
ssa-miR-30c-5p	106561381	-0.954296	0.515512	0.743626
ssa-miR-30c-5p	106561420	0.825467	0.513795	0.737252
ssa-miR-30c-5p	106561439	-0.961162	0.334714	0.0800283
ssa-miR-30c-5p	106561513	-0.991757	0.494176	0.688385
ssa-miR-30c-5p	106561514	0.502001	0.4337	0.517705
ssa-miR-30c-5p	106561537	-0.762998	0.333902	0.072238
ssa-miR-30c-5p	106561563	-0.968851	0.527386	0.763456
ssa-miR-30c-5p	106561589	-0.969572	0.591412	0.870397
ssa-miR-30c-5p	106561596	-0.0831717	0.506816	0.71813
ssa-miR-30c-5p	106561601	0.272482	0.326703	0.0283286
ssa-miR-30c-5p	106561642	0.985423	0.424182	0.485127
ssa-miR-30c-5p	106561768	0.99668	0.336401	0.092068
ssa-miR-30c-5p	106561782	-0.993932	0.350307	0.172096
ssa-miR-30c-5p	106561873	0.820231	0.70475	0.959632
ssa-miR-30c-5p	106561883	-0.985808	0.544758	0.799575
ssa-miR-30c-5p	106561896	0.832568	0.387792	0.351983
ssa-miR-30c-5p	106561920	0.966883	0.452144	0.570113
ssa-miR-30c-5p	106561945	0.974688	0.671065	0.944759
ssa-miR-30c-5p	106561946	-0.694285	0.392227	0.370397
ssa-miR-30c-5p	106561990	0.893417	0.344708	0.140227
ssa-miR-30c-5p	106562001	-0.803557	0.337877	0.0998584
ssa-miR-30c-5p	106562004	-0.966117	0.447232	0.555949
ssa-miR-30c-5p	106562015	-0.862464	0.508977	0.720963
ssa-miR-30c-5p	106562036	0.998076	0.394113	0.380312
ssa-miR-30c-5p	106562055	0.777176	0.534576	0.779037
ssa-miR-30c-5p	106562062	0.833129	0.408039	0.422805
ssa-miR-30c-5p	106562088	0.991421	0.480843	0.651558
ssa-miR-30c-5p	106562095	0.528571	0.555625	0.817989
ssa-miR-30c-5p	106562125	0.499022	0.323688	0.00424929
ssa-miR-30c-5p	106562143	-0.838435	0.396996	0.386686
ssa-miR-30c-5p	106562197	-0.551933	0.376585	0.299575
ssa-miR-30c-5p	106562212	0.921432	0.558948	0.826487
ssa-miR-30c-5p	106562218	0.579112	0.562923	0.830737
ssa-miR-30c-5p	106562227	0.835849	0.536651	0.786119
ssa-miR-30c-5p	106562271	0.296859	0.511507	0.728045
ssa-miR-30c-5p	106562298	0.998086	0.565345	0.832861
ssa-miR-30c-5p	106562326	0.994815	0.363235	0.229462
ssa-miR-30c-5p	106562327	0.6384	0.605054	0.88881
ssa-miR-30c-5p	106562351	0.999126	0.639797	0.919972
ssa-miR-30c-5p	106562412	0.923692	0.690119	0.95255
ssa-miR-30c-5p	106562514	-0.992975	0.417879	0.457507
ssa-miR-30c-5p	106562596	-0.996129	0.508774	0.720255
ssa-miR-30c-5p	106562599	0.674384	0.410341	0.430595
ssa-miR-30c-5p	106562601	-0.990444	0.569346	0.838527
ssa-miR-30c-5p	106562720	-0.971396	0.585506	0.862606
ssa-miR-30c-5p	106562726	0.952235	0.561948	0.828612
ssa-miR-30c-5p	106562732	0.816071	0.38379	0.333569
ssa-miR-30c-5p	106562782	0.996576	0.556783	0.82153
ssa-miR-30c-5p	106562833	-0.902373	0.351318	0.177762
ssa-miR-30c-5p	106562835	0.837802	0.578804	0.852691
ssa-miR-30c-5p	106562882	-0.499627	0.417869	0.456799
ssa-miR-30c-5p	106562944	0.907588	0.368194	0.25779
ssa-miR-30c-5p	106563017	0.930016	0.586499	0.864023
ssa-miR-30c-5p	106563036	0.936356	0.360497	0.215297
ssa-miR-30c-5p	106563046	0.90724	0.380235	0.315156
ssa-miR-30c-5p	106563157	0.94313	0.340496	0.116147
ssa-miR-30c-5p	106563167	-0.999801	0.32383	0.00495751
ssa-miR-30c-5p	106563261	0.938298	0.464298	0.607649
ssa-miR-30c-5p	106563299	-0.936797	0.799668	0.980878
ssa-miR-30c-5p	106563390	0.997542	0.33925	0.109065
ssa-miR-30c-5p	106563416	0.679951	0.487656	0.672096
ssa-miR-30c-5p	106563458	0.358321	0.490789	0.681303
ssa-miR-30c-5p	106563500	-0.970446	0.429177	0.497875
ssa-miR-30c-5p	106563513	-0.964266	0.477923	0.641643
ssa-miR-30c-5p	106563525	0.758184	0.362848	0.228045
ssa-miR-30c-5p	106563532	0.822007	0.475997	0.637394
ssa-miR-30c-5p	106563547	0.731521	0.613063	0.895892
ssa-miR-30c-5p	106563647	-0.741076	0.464811	0.609773
ssa-miR-30c-5p	106563685	-0.955641	0.442174	0.541785
ssa-miR-30c-5p	106563741	0.569909	0.673165	0.946884
ssa-miR-30c-5p	106563768	0.999491	0.516354	0.744334
ssa-miR-30c-5p	106563811	0.205836	0.511019	0.724504
ssa-miR-30c-5p	106563816	0.731148	0.487453	0.671388
ssa-miR-30c-5p	106563847	-0.991319	0.340169	0.114023
ssa-miR-30c-5p	106563948	0.648441	0.47776	0.640935
ssa-miR-30c-5p	106564173	0.84808	1.07691	0.996459
ssa-miR-30c-5p	106564351	0.983457	0.37104	0.271246
ssa-miR-30c-5p	106564382	0.933176	0.445783	0.5517
ssa-miR-30c-5p	106564485	-0.999703	0.41145	0.433428
ssa-miR-30c-5p	106564499	-0.985426	0.389941	0.359773
ssa-miR-30c-5p	106564564	-0.98406	0.41645	0.447592
ssa-miR-30c-5p	106564592	0.997263	0.32655	0.0269122
ssa-miR-30c-5p	106564595	0.264318	0.751376	0.97238
ssa-miR-30c-5p	106564605	0.861526	0.4231	0.478045
ssa-miR-30c-5p	106564650	0.827901	0.390238	0.36119
ssa-miR-30c-5p	106564666	0.998873	0.420167	0.466006
ssa-miR-30c-5p	106564668	-0.965574	0.358452	0.207507
ssa-miR-30c-5p	106564691	0.877951	0.381364	0.322946
ssa-miR-30c-5p	106564802	0.975447	0.332197	0.0651558
ssa-miR-30c-5p	106564817	0.956039	0.352456	0.185552
ssa-miR-30c-5p	106564825	-0.769459	0.359623	0.212465
ssa-miR-30c-5p	106564890	0.918123	0.421349	0.468839
ssa-miR-30c-5p	106564897	0.707356	0.456258	0.586402
ssa-miR-30c-5p	106564914	0.968138	0.398472	0.390935
ssa-miR-30c-5p	106565032	-0.98065	0.572035	0.842068
ssa-miR-30c-5p	106565090	0.925506	0.366396	0.247875
ssa-miR-30c-5p	106565117	0.190686	0.34087	0.117564
ssa-miR-30c-5p	106565145	0.63017	0.400079	0.397309
ssa-miR-30c-5p	106565160	0.999414	0.412852	0.437677
ssa-miR-30c-5p	106565270	-0.94584	0.439224	0.532578
ssa-miR-30c-5p	106565365	0.99103	0.511826	0.729462
ssa-miR-30c-5p	106565371	0.902965	0.682543	0.951133
ssa-miR-30c-5p	106565378	-0.938409	0.636649	0.917847
ssa-miR-30c-5p	106565394	-0.997484	0.565982	0.834278
ssa-miR-30c-5p	106565397	0.64658	0.338449	0.103399
ssa-miR-30c-5p	106565406	0.628673	0.599831	0.883144
ssa-miR-30c-5p	106565408	0.975707	0.772857	0.974504
ssa-miR-30c-5p	106565435	-0.365169	0.512718	0.732295
ssa-miR-30c-5p	106565464	0.498841	0.434037	0.518414
ssa-miR-30c-5p	106565491	0.557981	0.345884	0.146601
ssa-miR-30c-5p	106565526	-0.966169	0.378722	0.308074
ssa-miR-30c-5p	106565540	0.739261	0.355029	0.195467
ssa-miR-30c-5p	106565557	0.94439	0.497679	0.696884
ssa-miR-30c-5p	106565583	0.971848	0.748541	0.970963
ssa-miR-30c-5p	106565594	0.999093	0.50325	0.708924
ssa-miR-30c-5p	106565671	-0.215335	0.556059	0.818697
ssa-miR-30c-5p	106565700	0.997005	0.55824	0.824363
ssa-miR-30c-5p	106565718	0.972408	0.875506	0.989377
ssa-miR-30c-5p	106565741	-0.998053	0.387733	0.351275
ssa-miR-30c-5p	106565747	-0.881802	0.382478	0.326487
ssa-miR-30c-5p	106565748	0.76125	0.473124	0.630312
ssa-miR-30c-5p	106565749	0.832549	0.57141	0.840652
ssa-miR-30c-5p	106565752	0.998117	0.384951	0.338527
ssa-miR-30c-5p	106565755	0.986436	0.549624	0.807365
ssa-miR-30c-5p	106565774	-0.984528	0.452525	0.57153
ssa-miR-30c-5p	106565804	0.557939	0.3285	0.0403683
ssa-miR-30c-5p	106565831	-0.199319	0.442297	0.543201
ssa-miR-30c-5p	106565848	0.776802	0.493771	0.687677
ssa-miR-30c-5p	106565914	0.716509	0.651565	0.93272
ssa-miR-30c-5p	106565918	0.843012	0.601451	0.884561
ssa-miR-30c-5p	106566000	0.996141	0.624435	0.902975
ssa-miR-30c-5p	106566060	-0.985554	0.52513	0.760623
ssa-miR-30c-5p	106566105	0.990668	0.489131	0.676346
ssa-miR-30c-5p	106566158	0.48445	0.464559	0.608357
ssa-miR-30c-5p	106566184	-0.955068	0.394733	0.382436
ssa-miR-30c-5p	106566233	0.999249	0.460454	0.594901
ssa-miR-30c-5p	106566331	-0.977925	0.392635	0.374646
ssa-miR-30c-5p	106566412	-0.976112	0.507958	0.718839
ssa-miR-30c-5p	106566428	-0.340635	0.380349	0.316572
ssa-miR-30c-5p	106566495	-0.98978	0.51138	0.726629
ssa-miR-30c-5p	106566550	0.562368	0.336977	0.0945467
ssa-miR-30c-5p	106566576	0.563635	0.336977	0.0945467
ssa-miR-30c-5p	106566609	-0.988241	0.39337	0.377479
ssa-miR-30c-5p	106566616	0.996553	0.600202	0.883853
ssa-miR-30c-5p	106566619	0.0512206	0.346971	0.152266
ssa-miR-30c-5p	106566626	-0.859226	0.429591	0.499292
ssa-miR-30c-5p	106566631	0.871646	0.565234	0.832153
ssa-miR-30c-5p	106566648	-0.99922	0.327474	0.0347025
ssa-miR-30c-5p	106566657	-0.974006	0.398734	0.393059
ssa-miR-30c-5p	106566666	0.913366	0.592279	0.871813
ssa-miR-30c-5p	106566712	0.175101	0.347442	0.155099
ssa-miR-30c-5p	106566714	0.108279	0.418748	0.461048
ssa-miR-30c-5p	106566733	0.468175	0.364306	0.234419
ssa-miR-30c-5p	106566787	-0.943334	0.333432	0.0701133
ssa-miR-30c-5p	106566870	0.573766	0.447701	0.557365
ssa-miR-30c-5p	106566880	-0.979124	0.441188	0.538244
ssa-miR-30c-5p	106566907	-0.729358	0.526598	0.76204
ssa-miR-30c-5p	106566912	-0.981878	0.4612	0.597025
ssa-miR-30c-5p	106566942	0.926856	0.499167	0.700425
ssa-miR-30c-5p	106566958	-0.988236	0.490546	0.679178
ssa-miR-30c-5p	106566976	0.9929	0.486624	0.666431
ssa-miR-30c-5p	106566996	-0.936119	0.404543	0.416431
ssa-miR-30c-5p	106567001	0.887456	0.697358	0.954674
ssa-miR-30c-5p	106567020	0.901288	0.825941	0.982295
ssa-miR-30c-5p	106567029	-0.984225	0.329678	0.0516997
ssa-miR-30c-5p	106567036	0.160778	0.56431	0.831445
ssa-miR-30c-5p	106567038	0.970949	0.539116	0.790368
ssa-miR-30c-5p	106567073	0.910001	0.394344	0.38102
ssa-miR-30c-5p	106567082	0.89993	0.368976	0.259207
ssa-miR-30c-5p	106567083	0.921267	0.376468	0.298159
ssa-miR-30c-5p	106567120	0.783078	0.334437	0.0764873
ssa-miR-30c-5p	106567122	0.964464	0.501047	0.703258
ssa-miR-30c-5p	106567125	0.841806	0.47569	0.636686
ssa-miR-30c-5p	106567150	-0.981337	0.568775	0.836402
ssa-miR-30c-5p	106567168	-0.977009	0.488443	0.674221
ssa-miR-30c-5p	106567169	0.982659	0.341344	0.121813
ssa-miR-30c-5p	106567177	0.947864	0.527064	0.762748
ssa-miR-30c-5p	106567219	0.869931	0.424066	0.483711
ssa-miR-30c-5p	106567241	0.652491	0.378159	0.306657
ssa-miR-30c-5p	106567282	0.860696	0.531589	0.771955
ssa-miR-30c-5p	106567447	0.957728	0.36111	0.217422
ssa-miR-30c-5p	106567449	-0.826701	0.372761	0.278329
ssa-miR-30c-5p	106567494	-0.0769852	0.361821	0.220255
ssa-miR-30c-5p	106567514	0.850204	0.371767	0.273371
ssa-miR-30c-5p	106567539	0.866548	0.430542	0.504249
ssa-miR-30c-5p	106567567	0.500464	0.367183	0.252125
ssa-miR-30c-5p	106567584	0.99999	0.40482	0.417847
ssa-miR-30c-5p	106567638	-0.988185	0.328728	0.0424929
ssa-miR-30c-5p	106567663	0.913694	0.581764	0.858357
ssa-miR-30c-5p	106567693	-0.951014	0.512435	0.730878
ssa-miR-30c-5p	106567725	0.720352	0.366168	0.245042
ssa-miR-30c-5p	106567727	0.925096	0.847866	0.985127
ssa-miR-30c-5p	106567728	-0.90991	0.425499	0.48796
ssa-miR-30c-5p	106567733	0.971953	0.366179	0.245751
ssa-miR-30c-5p	106567765	-0.899559	0.427826	0.495751
ssa-miR-30c-5p	106567774	0.0929404	0.333976	0.0736544
ssa-miR-30c-5p	106567780	0.836481	0.333466	0.0708215
ssa-miR-30c-5p	106567809	0.310471	0.336193	0.0899433
ssa-miR-30c-5p	106567838	-0.583007	0.463141	0.604108
ssa-miR-30c-5p	106567863	-0.997596	0.41128	0.43272
ssa-miR-30c-5p	106567870	0.826772	0.327049	0.0304533
ssa-miR-30c-5p	106567875	-0.979983	0.34493	0.142351
ssa-miR-30c-5p	106567879	-0.997202	0.394658	0.381728
ssa-miR-30c-5p	106567906	0.163953	0.423127	0.478754
ssa-miR-30c-5p	106567908	-0.985206	0.358277	0.205382
ssa-miR-30c-5p	106567917	-0.98533	0.40104	0.398725
ssa-miR-30c-5p	106567928	-0.917546	0.392164	0.369688
ssa-miR-30c-5p	106567930	0.999999	0.39817	0.389518
ssa-miR-30c-5p	106567936	0.737017	0.382553	0.327195
ssa-miR-30c-5p	106567945	0.614736	0.342581	0.128187
ssa-miR-30c-5p	106568014	-0.993817	0.325584	0.0212465
ssa-miR-30c-5p	106568015	0.997862	0.35299	0.189093
ssa-miR-30c-5p	106568034	0.950508	0.325508	0.0191218
ssa-miR-30c-5p	106568078	-0.776671	0.578627	0.851983
ssa-miR-30c-5p	106568079	-0.920381	0.453675	0.575071
ssa-miR-30c-5p	106568118	0.755831	0.424176	0.484419
ssa-miR-30c-5p	106568142	-0.999611	0.421826	0.473088
ssa-miR-30c-5p	106568167	-0.893649	0.448222	0.55949
ssa-miR-30c-5p	106568185	-0.457942	0.482382	0.655807
ssa-miR-30c-5p	106568195	0.923907	0.342267	0.126771
ssa-miR-30c-5p	106568200	-0.465515	0.336099	0.0892351
ssa-miR-30c-5p	106568215	-0.962478	0.390983	0.366147
ssa-miR-30c-5p	106568218	-0.996757	0.380465	0.31728
ssa-miR-30c-5p	106568221	0.709338	0.574169	0.845609
ssa-miR-30c-5p	106568268	0.469478	0.581956	0.859773
ssa-miR-30c-5p	106568269	-0.828093	0.532093	0.773371
ssa-miR-30c-5p	106568272	-0.663982	0.478658	0.644476
ssa-miR-30c-5p	106568289	0.88069	0.38311	0.330028
ssa-miR-30c-5p	106568323	-0.985988	0.345288	0.143768
ssa-miR-30c-5p	106568346	0.995289	0.387221	0.34915
ssa-miR-30c-5p	106568348	-0.88889	0.464172	0.606941
ssa-miR-30c-5p	106568365	0.922249	0.46248	0.598442
ssa-miR-30c-5p	106568378	-0.734328	0.595604	0.876771
ssa-miR-30c-5p	106568399	-0.994284	0.329334	0.0474504
ssa-miR-30c-5p	106568412	0.86672	0.361282	0.21813
ssa-miR-30c-5p	106568444	-0.990614	0.443494	0.546034
ssa-miR-30c-5p	106568489	0.80684	0.599684	0.882436
ssa-miR-30c-5p	106568513	-0.94875	0.327433	0.0339943
ssa-miR-30c-5p	106568515	-0.993931	0.351687	0.179887
ssa-miR-30c-5p	106568528	0.92098	0.424355	0.485836
ssa-miR-30c-5p	106568617	-0.999115	0.409189	0.425637
ssa-miR-30c-5p	106568628	0.986905	0.406169	0.419972
ssa-miR-30c-5p	106568648	0.952168	0.354293	0.193343
ssa-miR-30c-5p	106568757	-0.937522	0.553954	0.813739
ssa-miR-30c-5p	106568769	0.897026	0.700696	0.956799
ssa-miR-30c-5p	106568822	1	0.445844	0.552408
ssa-miR-30c-5p	106568853	-0.4805	0.440436	0.536827
ssa-miR-30c-5p	106568948	-0.733739	0.421435	0.470255
ssa-miR-30c-5p	106569033	0.729501	0.515457	0.742918
ssa-miR-30c-5p	106569038	-0.749493	0.679006	0.949008
ssa-miR-30c-5p	106569086	-0.999715	0.402648	0.406516
ssa-miR-30c-5p	106569122	0.879425	0.453511	0.574363
ssa-miR-30c-5p	106569131	0.860068	0.632973	0.91289
ssa-miR-30c-5p	106569176	-0.917662	0.502715	0.708215
ssa-miR-30c-5p	106569229	0.992905	0.506303	0.716006
ssa-miR-30c-5p	106569236	0.815145	0.543221	0.796034
ssa-miR-30c-5p	106569241	0.992312	0.422084	0.475212
ssa-miR-30c-5p	106569244	-0.747704	0.364393	0.235836
ssa-miR-30c-5p	106569249	0.946796	0.596505	0.878187
ssa-miR-30c-5p	106569297	0.975754	0.647662	0.929178
ssa-miR-30c-5p	106569352	0.975671	0.776547	0.975921
ssa-miR-30c-5p	106569410	-0.999762	0.445168	0.549575
ssa-miR-30c-5p	106569453	0.86427	0.401715	0.402266
ssa-miR-30c-5p	106569474	-0.987929	0.329092	0.0446176
ssa-miR-30c-5p	106569595	-0.32967	0.54965	0.808074
ssa-miR-30c-5p	106569609	-0.570745	0.333132	0.0694051
ssa-miR-30c-5p	106569631	-0.999892	0.439473	0.534703
ssa-miR-30c-5p	106569692	0.804249	0.372112	0.274079
ssa-miR-30c-5p	106569753	-0.999788	0.836491	0.983003
ssa-miR-30c-5p	106569759	0.999394	0.382764	0.328612
ssa-miR-30c-5p	106569778	0.993284	0.660307	0.937677
ssa-miR-30c-5p	106569794	0.0688939	0.332051	0.0637394
ssa-miR-30c-5p	106569839	0.195751	0.49119	0.68272
ssa-miR-30c-5p	106569865	0.92705	0.423606	0.482295
ssa-miR-30c-5p	106569990	0.999883	0.430799	0.505666
ssa-miR-30c-5p	106569997	0.981967	0.404388	0.415014
ssa-miR-30c-5p	106570007	0.77276	0.633932	0.915014
ssa-miR-30c-5p	106570010	0.708142	0.493476	0.686969
ssa-miR-30c-5p	106570038	0.979961	0.328726	0.0417847
ssa-miR-30c-5p	106570064	-0.756977	0.360437	0.214589
ssa-miR-30c-5p	106570075	-0.855336	0.454356	0.577195
ssa-miR-30c-5p	106570106	0.83637	0.347156	0.152975
ssa-miR-30c-5p	106570121	0.990042	0.482563	0.657224
ssa-miR-30c-5p	106570126	-0.944079	0.467574	0.614731
ssa-miR-30c-5p	106570193	0.965343	0.326369	0.0247875
ssa-miR-30c-5p	106570253	0.887833	0.487743	0.673513
ssa-miR-30c-5p	106570282	0.625314	0.422752	0.476629
ssa-miR-30c-5p	106570361	0.995095	0.473373	0.632436
ssa-miR-30c-5p	106570453	0.880548	0.721123	0.963173
ssa-miR-30c-5p	106570695	0.926177	0.639485	0.919263
ssa-miR-30c-5p	106570872	-0.877072	0.34002	0.113314
ssa-miR-30c-5p	106570915	0.656601	0.351916	0.182011
ssa-miR-30c-5p	106570922	0.936787	0.347937	0.157224
ssa-miR-30c-5p	106571097	0.999447	0.390669	0.362606
ssa-miR-30c-5p	106571269	-0.996437	0.630239	0.909348
ssa-miR-30c-5p	106571270	-0.999994	0.437308	0.530453
ssa-miR-30c-5p	106571281	0.910999	0.380275	0.315864
ssa-miR-30c-5p	106571292	0.0973586	0.470558	0.624646
ssa-miR-30c-5p	106571356	0.894918	0.390815	0.364023
ssa-miR-30c-5p	106571401	0.507167	0.701806	0.958215
ssa-miR-30c-5p	106571402	-0.993852	0.444138	0.548159
ssa-miR-30c-5p	106571456	0.998671	0.618741	0.899433
ssa-miR-30c-5p	106571480	0.976483	0.428113	0.496459
ssa-miR-30c-5p	106571487	-0.979985	0.477207	0.640227
ssa-miR-30c-5p	106571493	-0.828151	0.330645	0.0566572
ssa-miR-30c-5p	106571498	0.982092	0.662486	0.938385
ssa-miR-30c-5p	106571509	-0.862161	0.509321	0.721671
ssa-miR-30c-5p	106571529	-0.999007	0.529774	0.76983
ssa-miR-30c-5p	106571543	-0.745803	0.34575	0.145892
ssa-miR-30c-5p	106571576	-0.99953	0.375006	0.287535
ssa-miR-30c-5p	106571585	0.984933	0.610295	0.893768
ssa-miR-30c-5p	106571596	-0.949022	0.369326	0.261331
ssa-miR-30c-5p	106571597	0.946948	0.540199	0.792493
ssa-miR-30c-5p	106571599	-0.980549	0.513666	0.735836
ssa-miR-30c-5p	106571763	-0.972573	0.374674	0.286827
ssa-miR-30c-5p	106571779	0.992986	0.406205	0.42068
ssa-miR-30c-5p	106571792	0.944577	0.46304	0.601275
ssa-miR-30c-5p	106571837	-0.914548	0.589853	0.868272
ssa-miR-30c-5p	106571863	0.704228	0.328471	0.0396601
ssa-miR-30c-5p	106571908	0.985962	0.554003	0.814448
ssa-miR-30c-5p	106571943	-0.990722	0.332087	0.0644476
ssa-miR-30c-5p	106571987	0.766946	0.549812	0.80949
ssa-miR-30c-5p	106571989	0.76315	0.642596	0.922805
ssa-miR-30c-5p	106572001	-0.99126	0.37234	0.276912
ssa-miR-30c-5p	106572006	0.888433	0.392402	0.372521
ssa-miR-30c-5p	106572008	0.795639	0.471752	0.626771
ssa-miR-30c-5p	106572009	0.911523	0.621459	0.900142
ssa-miR-30c-5p	106572049	-0.676915	0.430026	0.501416
ssa-miR-30c-5p	106572068	0.722388	0.630363	0.910057
ssa-miR-30c-5p	106572087	0.511629	0.483602	0.660057
ssa-miR-30c-5p	106572132	0.798862	0.359195	0.209632
ssa-miR-30c-5p	106572152	-0.879925	0.644612	0.927054
ssa-miR-30c-5p	106572158	-0.914367	0.421011	0.46813
ssa-miR-30c-5p	106572159	-0.320879	0.515155	0.741501
ssa-miR-30c-5p	106572171	0.922776	0.356208	0.196176
ssa-miR-30c-5p	106572214	0.0780337	0.370325	0.264873
ssa-miR-30c-5p	106572215	0.217193	0.728209	0.965297
ssa-miR-30c-5p	106572251	0.830172	0.514546	0.739377
ssa-miR-30c-5p	106572338	0.939116	0.382007	0.324363
ssa-miR-30c-5p	106572392	0.920297	0.466499	0.612606
ssa-miR-30c-5p	106572421	0.112598	0.403223	0.409348
ssa-miR-30c-5p	106572444	-0.954751	0.536533	0.785411
ssa-miR-30c-5p	106572525	0.910151	0.431475	0.50779
ssa-miR-30c-5p	106572547	0.969441	0.489577	0.677762
ssa-miR-30c-5p	106572568	0.989715	0.558626	0.825779
ssa-miR-30c-5p	106572606	0.681896	0.324184	0.00708215
ssa-miR-30c-5p	106572633	0.782382	0.432482	0.51204
ssa-miR-30c-5p	106572674	0.539343	0.349021	0.163598
ssa-miR-30c-5p	106572679	-0.992813	0.33896	0.105524
ssa-miR-30c-5p	106572691	0.459562	0.389828	0.358357
ssa-miR-30c-5p	106572708	-0.997085	0.390903	0.365439
ssa-miR-30c-5p	106572797	0.912607	0.346377	0.149433
ssa-miR-30c-5p	106572818	-0.762031	0.482993	0.65864
ssa-miR-30c-5p	106572826	0.936988	0.593235	0.872521
ssa-miR-30c-5p	106572920	0.873253	0.511495	0.727337
ssa-miR-30c-5p	106572954	-0.976336	0.342619	0.129603
ssa-miR-30c-5p	106573030	-0.839038	0.558606	0.825071
ssa-miR-30c-5p	106573092	0.452915	0.391611	0.367564
ssa-miR-30c-5p	106573098	0.700449	0.860449	0.987252
ssa-miR-30c-5p	106573100	0.916741	0.413822	0.439093
ssa-miR-30c-5p	106573141	-0.972341	0.431193	0.507082
ssa-miR-30c-5p	106573179	0.968027	0.423299	0.479462
ssa-miR-30c-5p	106573193	0.956281	0.458015	0.590652
ssa-miR-30c-5p	106573195	0.535649	0.367323	0.253541
ssa-miR-30c-5p	106573197	-0.9969	0.477989	0.642351
ssa-miR-30c-5p	106573199	0.942106	0.589488	0.867564
ssa-miR-30c-5p	106573206	0.999998	0.731335	0.966714
ssa-miR-30c-5p	106573207	-0.998083	0.557326	0.822238
ssa-miR-30c-5p	106573239	0.944558	0.584432	0.861898
ssa-miR-30c-5p	106573247	-0.997501	0.534619	0.779745
ssa-miR-30c-5p	106573260	0.810761	0.498396	0.699008
ssa-miR-30c-5p	106573299	0.999187	0.567099	0.835694
ssa-miR-30c-5p	106573413	0.848967	0.446236	0.553824
ssa-miR-30c-5p	106573430	0.918887	0.381196	0.32153
ssa-miR-30c-5p	106573432	-0.916326	0.375984	0.294618
ssa-miR-30c-5p	106573451	0.797152	0.325435	0.0177054
ssa-miR-30c-5p	106573467	-0.965046	0.664188	0.939802
ssa-miR-30c-5p	106573477	-0.908738	0.46876	0.618272
ssa-miR-30c-5p	106573487	0.671539	0.365497	0.242918
ssa-miR-30c-5p	106573489	0.93495	0.452257	0.570822
ssa-miR-30c-5p	106573506	-0.467191	0.633263	0.914306
ssa-miR-30c-5p	106573544	-0.994357	0.435574	0.526204
ssa-miR-30c-5p	106573548	-0.921876	0.345364	0.144476
ssa-miR-30c-5p	106573570	0.85629	0.520505	0.754958
ssa-miR-30c-5p	106573588	-0.858904	0.343392	0.131728
ssa-miR-30c-5p	106573610	0.403193	0.470407	0.623938
ssa-miR-30c-5p	106573689	0.840247	0.532825	0.774788
ssa-miR-30c-5p	106573758	0.994426	0.580655	0.854108
ssa-miR-30c-5p	106573760	0.988458	0.341514	0.123229
ssa-miR-30c-5p	106573842	0.951755	0.381193	0.320822
ssa-miR-30c-5p	106573864	-0.38565	0.352342	0.184844
ssa-miR-30c-5p	106573890	-0.93933	0.535149	0.780453
ssa-miR-30c-5p	106573900	0.695899	0.51946	0.752125
ssa-miR-30c-5p	106573924	-0.97048	0.419812	0.464589
ssa-miR-30c-5p	106573931	0.957724	0.456208	0.585694
ssa-miR-30c-5p	106573994	-0.892996	0.434716	0.522663
ssa-miR-30c-5p	106574038	0.918299	0.344908	0.141643
ssa-miR-30c-5p	106574054	0.987491	0.487444	0.67068
ssa-miR-30c-5p	106574208	-0.846388	0.329506	0.0488669
ssa-miR-30c-5p	106574231	0.959351	0.473657	0.633144
ssa-miR-30c-5p	106574338	0.834153	0.356779	0.201841
ssa-miR-30c-5p	106574421	0.996749	0.352513	0.186261
ssa-miR-30c-5p	106574481	0.988189	0.329098	0.046034
ssa-miR-30c-5p	106574487	-0.0791077	0.468129	0.617564
ssa-miR-30c-5p	106574534	0.838902	0.534318	0.77762
ssa-miR-30c-5p	106574540	-0.499779	0.365496	0.24221
ssa-miR-30c-5p	106574560	0.473339	0.518194	0.749292
ssa-miR-30c-5p	106574562	0.885119	0.331903	0.0630312
ssa-miR-30c-5p	106574641	-0.762474	0.370367	0.265581
ssa-miR-30c-5p	106574743	-0.727977	0.535714	0.78187
ssa-miR-30c-5p	106574757	0.977594	0.655179	0.934844
ssa-miR-30c-5p	106574770	0.264609	0.384789	0.337819
ssa-miR-30c-5p	106574787	0.998401	0.378069	0.305949
ssa-miR-30c-5p	106574975	0.999735	0.679561	0.949717
ssa-miR-30c-5p	106575061	0.887707	0.392319	0.371813
ssa-miR-30c-5p	106575102	0.680748	0.431184	0.506374
ssa-miR-30c-5p	106575161	0.999648	0.474859	0.634561
ssa-miR-30c-5p	106575215	0.738317	0.618739	0.898725
ssa-miR-30c-5p	106575297	-0.311462	0.560199	0.827904
ssa-miR-30c-5p	106575301	0.985264	0.342372	0.127479
ssa-miR-30c-5p	106575392	-0.67269	0.562846	0.82932
ssa-miR-30c-5p	106575420	-0.371702	0.401412	0.40085
ssa-miR-30c-5p	106575485	-0.995288	0.514953	0.740793
ssa-miR-30c-5p	106575559	-0.858435	0.406297	0.421388
ssa-miR-30c-5p	106575688	0.951157	1.61645	0.999292
ssa-miR-30c-5p	106575743	0.860202	0.337747	0.0991501
ssa-miR-30c-5p	106575840	0.997934	0.379915	0.312323
ssa-miR-30c-5p	106575999	0.785056	0.341931	0.126062
ssa-miR-30c-5p	106576037	0.732301	0.501505	0.705382
ssa-miR-30c-5p	106576060	-0.996774	0.36923	0.259915
ssa-miR-30c-5p	106576061	-0.974915	0.487402	0.669263
ssa-miR-30c-5p	106576083	-0.950076	0.340274	0.115439
ssa-miR-30c-5p	106576095	0.943985	0.353936	0.191218
ssa-miR-30c-5p	106576150	0.992338	0.581805	0.859065
ssa-miR-30c-5p	106576160	-0.964501	0.587714	0.866147
ssa-miR-30c-5p	106576194	-0.420429	0.324599	0.0106232
ssa-miR-30c-5p	106576215	0.872339	0.58385	0.86119
ssa-miR-30c-5p	106576227	-0.948736	0.416413	0.446176
ssa-miR-30c-5p	106576235	-0.950779	0.453702	0.575779
ssa-miR-30c-5p	106576264	0.987218	0.363251	0.23017
ssa-miR-30c-5p	106576316	0.973139	0.327236	0.0318697
ssa-miR-30c-5p	106576327	-0.984122	0.417142	0.451133
ssa-miR-30c-5p	106576351	-0.800274	0.351862	0.181303
ssa-miR-30c-5p	106576398	-0.792302	0.348274	0.159348
ssa-miR-30c-5p	106576407	-0.922832	0.554218	0.815156
ssa-miR-30c-5p	106576408	-0.999361	0.476682	0.639518
ssa-miR-30c-5p	106576478	0.909831	0.469244	0.621105
ssa-miR-30c-5p	106576497	-0.987378	0.455891	0.582861
ssa-miR-30c-5p	106576552	-0.995178	0.509491	0.72238
ssa-miR-30c-5p	106576559	0.832487	0.325298	0.016289
ssa-miR-30c-5p	106576680	0.809482	0.511986	0.73017
ssa-miR-30c-5p	106576691	-0.990987	0.633256	0.913598
ssa-miR-30c-5p	106576724	0.993225	0.370987	0.26983
ssa-miR-30c-5p	106576733	-0.991524	0.562887	0.830028
ssa-miR-30c-5p	106576737	-0.928239	0.653049	0.933428
ssa-miR-30c-5p	106576765	0.568544	0.326456	0.0254958
ssa-miR-30c-5p	106576778	0.974658	0.674301	0.947592
ssa-miR-30c-5p	106576805	-0.998954	0.658217	0.935552
ssa-miR-30c-5p	106576812	-0.97867	0.358154	0.204674
ssa-miR-30c-5p	106576929	0.359611	0.373752	0.283286
ssa-miR-30c-5p	106576936	0.531693	0.576443	0.84915
ssa-miR-30c-5p	106576939	0.990723	0.414083	0.439802
ssa-miR-30c-5p	106576940	-0.975277	0.370754	0.267705
ssa-miR-30c-5p	106577015	-0.99896	0.511338	0.725921
ssa-miR-30c-5p	106577021	-0.998926	0.347976	0.157932
ssa-miR-30c-5p	106577027	0.675613	0.538313	0.788244
ssa-miR-30c-5p	106577029	-0.99535	0.485084	0.66289
ssa-miR-30c-5p	106577053	0.993649	0.575661	0.847734
ssa-miR-30c-5p	106577061	0.758398	0.575816	0.848442
ssa-miR-30c-5p	106577115	-0.989135	0.358371	0.206799
ssa-miR-30c-5p	106577156	-0.996022	0.436445	0.529037
ssa-miR-30c-5p	106577184	0.75825	0.329338	0.0481586
ssa-miR-30c-5p	106577216	0.980992	0.513664	0.735127
ssa-miR-30c-5p	106577222	0.91434	2.34375	1
ssa-miR-30c-5p	106577239	0.859324	0.419889	0.465297
ssa-miR-30c-5p	106577244	-0.999386	0.486669	0.667139
ssa-miR-30c-5p	106577368	-0.984631	0.34522	0.143059
ssa-miR-30c-5p	106577460	0.480323	0.488858	0.675637
ssa-miR-30c-5p	106577484	-0.98114	0.324643	0.0113314
ssa-miR-30c-5p	106577488	0.90893	0.385967	0.342068
ssa-miR-30c-5p	106577491	0.90254	0.423799	0.483003
ssa-miR-30c-5p	106577571	0.734719	0.551615	0.811615
ssa-miR-30c-5p	106577583	-0.974501	0.32551	0.01983
ssa-miR-30c-5p	106577586	-0.970229	0.709643	0.96034
ssa-miR-30c-5p	106577627	0.32073	0.408331	0.424221
ssa-miR-30c-5p	106577630	-0.998912	0.32755	0.0354108
ssa-miR-30c-5p	106577694	-0.993155	0.32834	0.0389518
ssa-miR-30c-5p	106577773	-0.982061	0.51297	0.733711
ssa-miR-30c-5p	106577852	-0.702866	0.326227	0.0233711
ssa-miR-30c-5p	106577877	-0.13308	0.438644	0.53187
ssa-miR-30c-5p	106577879	-0.957964	0.48848	0.674929
ssa-miR-30c-5p	106577905	-0.979806	0.352774	0.186969
ssa-miR-30c-5p	106577970	0.813432	0.703573	0.958924
ssa-miR-30c-5p	106577971	-0.743982	0.343898	0.134561
ssa-miR-30c-5p	106578043	0.550436	0.596069	0.877479
ssa-miR-30c-5p	106578066	0.913235	0.324969	0.0134561
ssa-miR-30c-5p	106578101	-0.994957	0.34344	0.132436
ssa-miR-30c-5p	106578193	0.205923	0.377449	0.303116
ssa-miR-30c-5p	106578382	0.110047	0.337295	0.0970255
ssa-miR-30c-5p	106578389	0.987962	0.412646	0.434844
ssa-miR-30c-5p	106578414	0.813508	0.529706	0.769122
ssa-miR-30c-5p	106578452	-0.894602	0.443968	0.54745
ssa-miR-30c-5p	106578544	0.399772	0.399994	0.396601
ssa-miR-30c-5p	106578550	0.879416	0.335704	0.0871105
ssa-miR-30c-5p	106578566	-0.920721	0.422727	0.475921
ssa-miR-30c-5p	106578606	-0.331782	0.348299	0.160057
ssa-miR-30c-5p	106578611	0.127461	0.518678	0.751416
ssa-miR-30c-5p	106578684	0.872839	0.324071	0.00637394
ssa-miR-30c-5p	106578702	0.198166	0.528065	0.765581
ssa-miR-30c-5p	106578909	0.907213	0.392446	0.373229
ssa-miR-30c-5p	106578971	-0.966122	0.343624	0.133144
ssa-miR-30c-5p	106579004	-0.979275	0.627959	0.907932
ssa-miR-30c-5p	106579012	-0.920153	0.438382	0.531161
ssa-miR-30c-5p	106579107	-0.955517	0.557556	0.822946
ssa-miR-30c-5p	106579128	0.900591	0.578993	0.853399
ssa-miR-30c-5p	106579135	0.964036	0.408225	0.423513
ssa-miR-30c-5p	106579146	-0.999509	0.546882	0.803116
ssa-miR-30c-5p	106579160	0.507948	0.357405	0.203258
ssa-miR-30c-5p	106579161	0.112943	0.486753	0.667847
ssa-miR-30c-5p	106579201	-0.308331	0.521888	0.756374
ssa-miR-30c-5p	106579228	-0.996242	0.47924	0.646601
ssa-miR-30c-5p	106579296	0.815055	0.362797	0.227337
ssa-miR-30c-5p	106579363	0.385247	0.419284	0.463173
ssa-miR-30c-5p	106579366	-0.987952	0.409839	0.42847
ssa-miR-30c-5p	106579373	0.995312	0.428982	0.497167
ssa-miR-30c-5p	106579526	-0.846546	0.497553	0.695467
ssa-miR-30c-5p	106579545	0.469173	0.349549	0.166431
ssa-miR-30c-5p	106579582	0.900036	0.632019	0.911473
ssa-miR-30c-5p	106579628	-0.955142	0.459699	0.594193
ssa-miR-30c-5p	106579642	-0.888855	0.436219	0.52762
ssa-miR-30c-5p	106579655	-0.969057	0.571694	0.84136
ssa-miR-30c-5p	106579679	0.987487	0.423378	0.48017
ssa-miR-30c-5p	106579689	0.995168	0.456703	0.588527
ssa-miR-30c-5p	106579710	-0.987021	0.377231	0.302408
ssa-miR-30c-5p	106579720	0.914151	0.459456	0.593484
ssa-miR-30c-5p	106579782	0.972047	0.36564	0.243626
ssa-miR-30c-5p	106579794	0.968848	0.536114	0.783286
ssa-miR-30c-5p	106579797	-0.93154	0.520185	0.752833
ssa-miR-30c-5p	106579839	0.990047	0.367223	0.252833
ssa-miR-30c-5p	106579852	0.338289	0.361957	0.22238
ssa-miR-30c-5p	106579860	0.292061	0.370799	0.269122
ssa-miR-30c-5p	106579862	0.893609	0.417015	0.449717
ssa-miR-30c-5p	106579879	0.934499	0.450698	0.56728
ssa-miR-30c-5p	106579883	0.93975	0.524247	0.759915
ssa-miR-30c-5p	106579933	0.412293	0.412087	0.434136
ssa-miR-30c-5p	106579948	0.996438	0.846807	0.984419
ssa-miR-30c-5p	106579949	0.48731	0.340502	0.116856
ssa-miR-30c-5p	106579961	-0.946287	0.33517	0.0828612
ssa-miR-30c-5p	106579966	0.982968	0.712229	0.962465
ssa-miR-30c-5p	106579972	-0.352298	0.388685	0.354108
ssa-miR-30c-5p	106579973	-0.852887	0.494511	0.689802
ssa-miR-30c-5p	106579990	0.439999	0.375094	0.288952
ssa-miR-30c-5p	106579993	0.945998	0.644212	0.925637
ssa-miR-30c-5p	106580096	0.906779	0.548724	0.806657
ssa-miR-30c-5p	106580116	-0.424529	0.37402	0.285411
ssa-miR-30c-5p	106580127	-0.986019	0.441428	0.53966
ssa-miR-30c-5p	106580130	0.944438	0.459035	0.592776
ssa-miR-30c-5p	106580165	0.980941	0.341334	0.121105
ssa-miR-30c-5p	106580168	0.992538	0.435102	0.524079
ssa-miR-30c-5p	106580173	-0.834674	0.43941	0.533994
ssa-miR-30c-5p	106580258	0.912542	0.356679	0.199008
ssa-miR-30c-5p	106580302	-0.934636	0.463139	0.603399
ssa-miR-30c-5p	106580313	-0.987312	0.485752	0.665014
ssa-miR-30c-5p	106580341	-0.994787	0.480244	0.650142
ssa-miR-30c-5p	106580368	0.785924	0.626608	0.906516
ssa-miR-30c-5p	106580391	-0.106195	0.363704	0.231586
ssa-miR-30c-5p	106580487	-0.964258	0.636402	0.917139
ssa-miR-30c-5p	106580489	0.964124	0.390117	0.360482
ssa-miR-30c-5p	106580491	0.986599	0.544538	0.798867
ssa-miR-30c-5p	106580493	0.259734	0.340916	0.119688
ssa-miR-30c-5p	106580497	0.756036	0.710663	0.961048
ssa-miR-30c-5p	106580503	0.999598	0.361717	0.218839
ssa-miR-30c-5p	106580524	-0.939268	0.416815	0.449008
ssa-miR-30c-5p	106580530	-0.969625	0.386987	0.348442
ssa-miR-30c-5p	106580622	-0.405685	0.338408	0.102691
ssa-miR-30c-5p	106580657	-0.943926	0.349513	0.165722
ssa-miR-30c-5p	106580669	-0.987562	0.533312	0.776912
ssa-miR-30c-5p	106580738	-0.99225	0.471952	0.627479
ssa-miR-30c-5p	106580752	0.634597	0.465718	0.611898
ssa-miR-30c-5p	106580770	0.196027	0.611246	0.894476
ssa-miR-30c-5p	106580774	0.828646	0.550437	0.810198
ssa-miR-30c-5p	106580785	-0.998597	0.639212	0.918555
ssa-miR-30c-5p	106580788	-0.841214	0.34724	0.153683
ssa-miR-30c-5p	106580794	0.633944	0.349713	0.169263
ssa-miR-30c-5p	106580828	-0.969097	0.470608	0.625354
ssa-miR-30c-5p	106580841	-0.998646	0.342599	0.128895
ssa-miR-30c-5p	106580932	0.971563	0.350977	0.174221
ssa-miR-30c-5p	106581050	-0.957669	0.465247	0.610482
ssa-miR-30c-5p	106581098	-0.986983	0.495857	0.691926
ssa-miR-30c-5p	106581100	0.50481	0.492393	0.684136
ssa-miR-30c-5p	106581114	-0.0457557	0.40857	0.424929
ssa-miR-30c-5p	106581149	0.717038	0.914346	0.990793
ssa-miR-30c-5p	106581151	0.744514	0.421486	0.470963
ssa-miR-30c-5p	106581153	0.337519	0.49677	0.694051
ssa-miR-30c-5p	106581252	0.693678	0.624476	0.903683
ssa-miR-30c-5p	106581265	-0.00629898	0.948682	0.99221
ssa-miR-30c-5p	106581273	-0.995195	0.384351	0.335694
ssa-miR-30c-5p	106581366	0.799088	0.417913	0.458215
ssa-miR-30c-5p	106581440	0.969216	0.393541	0.378187
ssa-miR-30c-5p	106581443	0.991881	0.476627	0.63881
ssa-miR-30c-5p	106581480	0.999195	0.384312	0.334278
ssa-miR-30c-5p	106581565	-0.970706	0.463826	0.606232
ssa-miR-30c-5p	106581566	-0.998696	0.737365	0.968839
ssa-miR-30c-5p	106581652	0.178314	0.375208	0.28966
ssa-miR-30c-5p	106581657	-0.964862	0.324397	0.0092068
ssa-miR-30c-5p	106581684	-0.841856	0.433664	0.516289
ssa-miR-30c-5p	106581691	0.93794	0.377884	0.305241
ssa-miR-30c-5p	106581763	0.944451	0.412667	0.435552
ssa-miR-30c-5p	106581764	0.719565	0.594166	0.873938
ssa-miR-30c-5p	106581775	0.978631	0.339145	0.107649
ssa-miR-30c-5p	106581795	0.344368	0.396108	0.384561
ssa-miR-30c-5p	106581802	0.869184	0.343871	0.133853
ssa-miR-30c-5p	106581822	0.807352	0.368831	0.258499
ssa-miR-30c-5p	106581860	-0.849844	0.569547	0.839235
ssa-miR-30c-5p	106581894	0.673672	0.390738	0.363314
ssa-miR-30c-5p	106581947	-0.921418	0.416277	0.444759
ssa-miR-30c-5p	106581948	0.286025	0.337916	0.100567
ssa-miR-30c-5p	106582009	0.986606	0.504084	0.711756
ssa-miR-30c-5p	106582022	0.403361	0.331134	0.0601983
ssa-miR-30c-5p	106582062	0.767133	0.351602	0.179178
ssa-miR-30c-5p	106582161	-0.13289	0.398506	0.391643
ssa-miR-30c-5p	106582184	-0.0315113	0.432475	0.511331
ssa-miR-30c-5p	106582235	0.996203	0.429692	0.5
ssa-miR-30c-5p	106582240	-0.0790918	0.423505	0.481586
ssa-miR-30c-5p	106582266	0.992596	0.348552	0.162181
ssa-miR-30c-5p	106582292	0.947982	0.445054	0.548867
ssa-miR-30c-5p	106582302	-0.74927	0.475102	0.635269
ssa-miR-30c-5p	106582303	-0.992113	0.334704	0.0793201
ssa-miR-30c-5p	106582354	0.989393	0.45141	0.568697
ssa-miR-30c-5p	106582358	0.734631	0.327793	0.0375354
ssa-miR-30c-5p	106582360	0.932948	0.396565	0.385269
ssa-miR-30c-5p	106582380	0.95051	0.68125	0.950425
ssa-miR-30c-5p	106582526	-0.866378	0.364594	0.237252
ssa-miR-30c-5p	106582568	0.994996	0.376239	0.296742
ssa-miR-30c-5p	106582569	-0.977349	0.338317	0.101983
ssa-miR-30c-5p	106582697	0.993573	0.647762	0.929887
ssa-miR-30c-5p	106582734	0.96932	0.423483	0.480878
ssa-miR-30c-5p	106582747	0.980239	0.329835	0.0538244
ssa-miR-30c-5p	106582769	-0.979725	0.350991	0.174929
ssa-miR-30c-5p	106582807	0.0981506	0.34853	0.161473
ssa-miR-30c-5p	106582808	0.994771	0.336073	0.0885269
ssa-miR-30c-5p	106582836	-0.996181	0.441485	0.540368
ssa-miR-30c-5p	106582854	0.93669	0.350074	0.169972
ssa-miR-30c-5p	106582923	-0.864061	0.367402	0.254249
ssa-miR-30c-5p	106582934	0.573084	0.496429	0.693343
ssa-miR-30c-5p	106582942	0.998456	0.400586	0.398017
ssa-miR-30c-5p	106582986	-0.762006	0.701742	0.957507
ssa-miR-30c-5p	106582993	-0.998934	0.489188	0.677054
ssa-miR-30c-5p	106582999	-0.998113	0.377556	0.303824
ssa-miR-30c-5p	106583003	-0.998714	0.335406	0.0849858
ssa-miR-30c-5p	106583009	-0.980094	0.381162	0.320113
ssa-miR-30c-5p	106583028	-0.943203	0.404209	0.413598
ssa-miR-30c-5p	106583034	-0.971082	0.432202	0.510623
ssa-miR-30c-5p	106583049	0.845222	0.364798	0.23796
ssa-miR-30c-5p	106583051	-0.753237	0.384401	0.336402
ssa-miR-30c-5p	106583075	0.288454	0.386675	0.346317
ssa-miR-30c-5p	106583089	0.993951	0.513684	0.736544
ssa-miR-30c-5p	106583111	-0.926356	0.396682	0.385977
ssa-miR-30c-5p	106583131	0.596014	0.325928	0.0226629
ssa-miR-30c-5p	106583158	-0.981417	0.403722	0.410765
ssa-miR-30c-5p	106583178	0.935698	0.375566	0.291076
ssa-miR-30c-5p	106583193	-0.899948	0.339003	0.106232
ssa-miR-30c-5p	106583195	0.863457	0.84955	0.986544
ssa-miR-30c-5p	106583196	-0.635306	0.512767	0.733003
ssa-miR-30c-5p	106583269	0.982647	0.41587	0.444051
ssa-miR-30c-5p	106583270	0.771649	0.643134	0.924221
ssa-miR-30c-5p	106583318	0.979334	0.380899	0.318697
ssa-miR-30c-5p	106583325	-0.903319	0.533155	0.775496
ssa-miR-30c-5p	106583332	-0.747317	0.44856	0.560907
ssa-miR-30c-5p	106583447	0.944617	0.469756	0.622521
ssa-miR-30c-5p	106583448	0.944327	0.531235	0.770538
ssa-miR-30c-5p	106583473	-0.998444	0.62414	0.902266
ssa-miR-30c-5p	106583483	0.999136	0.495738	0.691218
ssa-miR-30c-5p	106583484	0.82719	0.335901	0.0878187
ssa-miR-30c-5p	106583505	0.988164	0.35197	0.18272
ssa-miR-30c-5p	106583506	0.980765	0.559821	0.827195
ssa-miR-30c-5p	106583532	0.922341	0.366342	0.247167
ssa-miR-30c-5p	106583536	0.117208	0.548337	0.805949
ssa-miR-30c-5p	106583557	0.988397	0.497644	0.696176
ssa-miR-30c-5p	106583587	-0.983595	0.447721	0.558074
ssa-miR-30c-5p	106583623	-0.965402	0.349395	0.165014
ssa-miR-30c-5p	106583634	0.929281	0.338839	0.104108
ssa-miR-30c-5p	106583652	-0.999728	0.60634	0.890935
ssa-miR-30c-5p	106583744	-0.406761	0.624621	0.904391
ssa-miR-30c-5p	106583788	-0.780072	0.537179	0.787535
ssa-miR-30c-5p	106583857	0.995015	0.467843	0.616147
ssa-miR-30c-5p	106583882	-0.995888	0.326823	0.0290368
ssa-miR-30c-5p	106583894	0.648787	0.335221	0.0842776
ssa-miR-30c-5p	106583920	-0.999346	0.334762	0.0807365
ssa-miR-30c-5p	106583928	0.679257	0.344612	0.139518
ssa-miR-30c-5p	106583948	0.567945	0.419181	0.462465
ssa-miR-30c-5p	106583950	0.992846	0.409345	0.427054
ssa-miR-30c-5p	106583969	-0.784089	0.372314	0.276204
ssa-miR-30c-5p	106583974	-0.973638	0.346821	0.151558
ssa-miR-30c-5p	106584012	-0.742612	0.72575	0.963881
ssa-miR-30c-5p	106584023	0.999869	0.360854	0.216714
ssa-miR-30c-5p	106584047	0.301377	0.401139	0.399433
ssa-miR-30c-5p	106584049	0.803848	0.334149	0.0743626
ssa-miR-30c-5p	106584070	0.962516	0.43484	0.523371
ssa-miR-30c-5p	106584118	0.895448	0.511335	0.725212
ssa-miR-30c-5p	106584137	-0.985927	0.432958	0.514164
ssa-miR-30c-5p	106584144	-0.997289	0.463335	0.604816
ssa-miR-30c-5p	106584199	0.934092	0.348866	0.16289
ssa-miR-30c-5p	106584333	0.561547	0.575429	0.847025
ssa-miR-30c-5p	106584340	-0.496443	0.890932	0.990085
ssa-miR-30c-5p	106584385	-0.902941	0.478584	0.643768
ssa-miR-30c-5p	106584398	-0.958981	0.351726	0.180595
ssa-miR-30c-5p	106584404	0.931569	0.545877	0.800283
ssa-miR-30c-5p	106584406	-0.997031	0.937778	0.991501
ssa-miR-30c-5p	106584409	-0.999999	0.479821	0.648017
ssa-miR-30c-5p	106584411	0.889393	0.528619	0.766997
ssa-miR-30c-5p	106584412	0.37143	0.403765	0.411473
ssa-miR-30c-5p	106584574	0.994928	0.404152	0.41289
ssa-miR-30c-5p	106584599	0.997422	0.535516	0.781161
ssa-miR-30c-5p	106584600	0.676309	0.551915	0.812323
ssa-miR-30c-5p	106584644	0.953501	0.736627	0.96813
ssa-miR-30c-5p	106584712	-0.991821	0.386781	0.347734
ssa-miR-30c-5p	106584769	-0.992809	0.629468	0.90864
ssa-miR-30c-5p	106584770	0.332611	0.329924	0.0552408
ssa-miR-30c-5p	106584990	-0.99349	0.527538	0.764164
ssa-miR-30c-5p	106584991	0.962663	0.642821	0.923513
ssa-miR-30c-5p	106585003	0.954564	0.436408	0.528329
ssa-miR-30c-5p	106585027	0.654472	0.367127	0.251416
ssa-miR-30c-5p	106585028	0.991709	0.545993	0.800992
ssa-miR-30c-5p	106585049	-0.971663	0.568916	0.83711
ssa-miR-30c-5p	106585055	-0.993932	0.465619	0.61119
ssa-miR-30c-5p	106585092	-0.962338	0.534367	0.778329
ssa-miR-30c-5p	106585133	0.884662	0.487675	0.672805
ssa-miR-30c-5p	106585169	-0.996226	0.386193	0.343484
ssa-miR-30c-5p	106585187	-0.914496	0.375752	0.291785
ssa-miR-30c-5p	106585229	0.682897	0.326588	0.0276204
ssa-miR-30c-5p	106585260	0.858427	0.331384	0.0616147
ssa-miR-30c-5p	106585269	-0.956614	0.422025	0.474504
ssa-miR-30c-5p	106585294	0.999998	0.433238	0.514873
ssa-miR-30c-5p	106585366	0.99617	0.520313	0.753541
ssa-miR-30c-5p	106585381	-0.994471	0.521951	0.757436
ssa-miR-30c-5p	106585426	0.907103	0.402247	0.405807
ssa-miR-30c-5p	106585428	0.99964	0.482475	0.656516
ssa-miR-30c-5p	106585478	0.801267	0.34968	0.168555
ssa-miR-30c-5p	106585479	0.992788	0.490515	0.67847
ssa-miR-30c-5p	106585505	-0.96951	0.455286	0.580028
ssa-miR-30c-5p	106585527	-0.306628	0.37586	0.293201
ssa-miR-30c-5p	106585531	-0.999629	0.639976	0.92068
ssa-miR-30c-5p	106585573	-0.991885	0.667128	0.941218
ssa-miR-30c-5p	106585588	0.324665	0.450365	0.565864
ssa-miR-30c-5p	106585609	-0.856187	0.454956	0.578612
ssa-miR-30c-5p	106585658	0.981497	0.417123	0.450425
ssa-miR-30c-5p	106585677	0.796328	0.326253	0.0240793
ssa-miR-30c-5p	106585734	-0.995403	0.521951	0.757436
ssa-miR-30c-5p	106585767	0.950725	0.364259	0.233711
ssa-miR-30c-5p	106585776	0.800178	0.340905	0.118272
ssa-miR-30c-5p	106585832	-0.633234	0.382584	0.327904
ssa-miR-30c-5p	106585904	0.419371	0.342981	0.130312
ssa-miR-30c-5p	106585909	-0.97732	0.794018	0.977337
ssa-miR-30c-5p	106586047	0.967205	0.586502	0.864731
ssa-miR-30c-5p	106586111	0.862816	0.326489	0.026204
ssa-miR-30c-5p	106586120	0.955373	0.73796	0.969547
ssa-miR-30c-5p	106586143	-0.988598	0.34597	0.147309
ssa-miR-30c-5p	106586154	0.960723	0.391181	0.366856
ssa-miR-30c-5p	106586179	0.833336	0.605343	0.889518
ssa-miR-30c-5p	106586191	0.903951	0.475207	0.635977
ssa-miR-30c-5p	106586202	-0.606884	0.371027	0.270538
ssa-miR-30c-5p	106586239	0.990487	0.432754	0.513456
ssa-miR-30c-5p	106586249	-0.995649	0.345538	0.145184
ssa-miR-30c-5p	106586266	0.109155	0.344263	0.137394
ssa-miR-30c-5p	106586277	0.781299	0.479256	0.647309
ssa-miR-30c-5p	106586325	0.878026	0.469778	0.623229
ssa-miR-30c-5p	106586393	-0.913267	0.419663	0.463881
ssa-miR-30c-5p	106586433	-0.0258385	0.602649	0.886686
ssa-miR-30c-5p	106586445	0.950729	0.604861	0.888102
ssa-miR-30c-5p	106586454	0.501054	0.399719	0.395184
ssa-miR-30c-5p	106586455	-0.876457	0.597388	0.879603
ssa-miR-30c-5p	106586501	0.98381	0.467907	0.616856
ssa-miR-30c-5p	106586515	0.865544	0.516967	0.745751
ssa-miR-30c-5p	106586517	-0.805693	0.417407	0.453258
ssa-miR-30c-5p	106586589	-0.941276	0.441233	0.538952
ssa-miR-30c-5p	106586607	0.647972	0.349597	0.167847
ssa-miR-30c-5p	106586620	0.990629	0.460464	0.595609
ssa-miR-30c-5p	106586637	-0.984467	0.483227	0.659348
ssa-miR-30c-5p	106586664	0.982685	0.398082	0.388102
ssa-miR-30c-5p	106586705	0.999878	0.366109	0.244334
ssa-miR-30c-5p	106586715	-0.145298	0.384714	0.33711
ssa-miR-30c-5p	106586732	0.423847	0.348432	0.160765
ssa-miR-30c-5p	106586749	0.629105	0.385208	0.339943
ssa-miR-30c-5p	106586780	0.970204	0.616564	0.897309
ssa-miR-30c-5p	106586781	0.632791	0.455855	0.582153
ssa-miR-30c-5p	106586831	0.991179	0.53266	0.774079
ssa-miR-30c-5p	106586904	0.813983	0.552197	0.813031
ssa-miR-30c-5p	106587004	0.923858	0.411173	0.432011
ssa-miR-30c-5p	106587039	0.944821	0.344534	0.138102
ssa-miR-30c-5p	106587136	0.4109	0.469142	0.620397
ssa-miR-30c-5p	106587137	0.8957	0.406842	0.422096
ssa-miR-30c-5p	106587149	0.94391	0.605908	0.890227
ssa-miR-30c-5p	106587157	-0.992733	0.329664	0.0509915
ssa-miR-30c-5p	106587166	-0.991752	0.456097	0.584278
ssa-miR-30c-5p	106587213	0.384372	0.331263	0.0609065
ssa-miR-30c-5p	106587242	-0.989558	0.6354	0.915722
ssa-miR-30c-5p	106587276	0.865917	0.426903	0.49221
ssa-miR-30c-5p	106587281	-0.994745	0.623063	0.90085
ssa-miR-30c-5p	106587289	0.726421	0.336377	0.0913598
ssa-miR-30c-5p	106587291	0.718876	0.346029	0.148017
ssa-miR-30c-5p	106587329	-0.945744	0.445975	0.553116
ssa-miR-30c-5p	106587349	-0.993922	0.426793	0.491501
ssa-miR-30c-5p	106587424	0.812969	0.692056	0.953258
ssa-miR-30c-5p	106587432	0.453952	0.566643	0.834986
ssa-miR-30c-5p	106587457	0.877576	0.728112	0.964589
ssa-miR-30c-5p	106587458	0.666151	0.33484	0.0814448
ssa-miR-30c-5p	106587478	0.997804	0.405676	0.419263
ssa-miR-30c-5p	106587487	0.934093	0.381534	0.323654
ssa-miR-30c-5p	106587497	0.944897	0.448501	0.560198
ssa-miR-30c-5p	106587508	-0.425323	0.542812	0.795326
ssa-miR-30c-5p	106587529	0.998335	0.38959	0.357649
ssa-miR-30c-5p	106587622	-0.204443	0.370153	0.264164
ssa-miR-30c-5p	106587738	-0.472313	0.380023	0.313739
ssa-miR-30c-5p	106587852	-0.683415	0.323449	0.000708215
ssa-miR-30c-5p	106587895	0.999559	0.421925	0.473796
ssa-miR-30c-5p	106587929	-0.891056	0.420759	0.467422
ssa-miR-30c-5p	106588230	0.963977	0.597825	0.88102
ssa-miR-30c-5p	106588238	0.998793	0.329664	0.0502833
ssa-miR-30c-5p	106588245	-0.999946	0.517319	0.746459
ssa-miR-30c-5p	106588345	-0.999966	0.590414	0.86898
ssa-miR-30c-5p	106588366	-1	0.3235	0.00141643
ssa-miR-30c-5p	106588406	0.606411	0.421364	0.469547
ssa-miR-30c-5p	106588449	0.786793	0.565599	0.833569
ssa-miR-30c-5p	106588587	-0.967596	0.427272	0.493626
ssa-miR-30c-5p	106588618	-0.821595	0.361911	0.221671
ssa-miR-30c-5p	106588660	0.855674	0.324811	0.0120397
ssa-miR-30c-5p	106588661	0.418957	0.543763	0.798159
ssa-miR-30c-5p	106588679	-0.999832	0.354448	0.194051
ssa-miR-30c-5p	106588795	-0.895318	0.464807	0.609065
ssa-miR-30c-5p	106588796	-0.991708	0.593368	0.873229
ssa-miR-30c-5p	106588821	0.999858	0.422863	0.477337
ssa-miR-30c-5p	106588837	0.942998	0.430268	0.502833
ssa-miR-30c-5p	106588872	0.628615	0.466557	0.613314
ssa-miR-30c-5p	106588898	0.478654	0.689518	0.951841
ssa-miR-30c-5p	106588900	0.517393	0.323907	0.00566572
ssa-miR-30c-5p	106588954	-0.976099	0.396104	0.383853
ssa-miR-30c-5p	106588955	-0.020433	0.659897	0.936969
ssa-miR-30c-5p	106589004	0.98944	0.529085	0.767705
ssa-miR-30c-5p	106589042	0.986878	0.985368	0.995042
ssa-miR-30c-5p	106589044	-0.986709	0.650862	0.932011
ssa-miR-30c-5p	106589061	0.644821	0.362128	0.223088
ssa-miR-30c-5p	106589064	0.808254	0.536346	0.784703
ssa-miR-30c-5p	106589077	-0.197299	0.453275	0.572946
ssa-miR-30c-5p	106589084	0.663966	0.473271	0.63102
ssa-miR-30c-5p	106589100	0.890882	0.352226	0.184136
ssa-miR-30c-5p	106589262	-0.917028	0.711123	0.961756
ssa-miR-30c-5p	106589346	-0.701955	0.505563	0.715297
ssa-miR-30c-5p	106589392	-0.996596	0.502616	0.707507
ssa-miR-30c-5p	106589396	0.897018	0.339903	0.112606
ssa-miR-30c-5p	106589401	0.807388	0.569174	0.837819
ssa-miR-30c-5p	106589426	0.0810676	0.55672	0.820822
ssa-miR-30c-5p	106589441	0.984474	0.541596	0.794618
ssa-miR-30c-5p	106589448	0.941589	0.794849	0.978045
ssa-miR-30c-5p	106589526	0.87911	0.397359	0.387394
ssa-miR-30c-5p	106589537	-0.995448	0.373301	0.279745
ssa-miR-30c-5p	106589545	0.999781	0.363651	0.230878
ssa-miR-30c-5p	106589552	0.848234	0.35291	0.188385
ssa-miR-30c-5p	106589570	-0.981327	0.351144	0.177054
ssa-miR-30c-5p	106589574	-1	0.538556	0.78966
ssa-miR-30c-5p	106589579	0.0419178	0.449409	0.563739
ssa-miR-30c-5p	106589688	-0.99208	0.373905	0.284703
ssa-miR-30c-5p	106589689	0.985593	0.954967	0.992918
ssa-miR-30c-5p	106589691	-0.0576565	0.494342	0.689093
ssa-miR-30c-5p	106589731	0.996814	0.630561	0.910765
ssa-miR-30c-5p	106589738	0.389792	0.497916	0.697592
ssa-miR-30c-5p	106589744	-0.619573	0.340197	0.114731
ssa-miR-30c-5p	106589749	-0.289788	0.327359	0.0332861
ssa-miR-30c-5p	106589752	0.95085	0.733735	0.967422
ssa-miR-30c-5p	106589786	0.484763	0.602337	0.885977
ssa-miR-30c-5p	106589803	0.63387	0.356388	0.196884
ssa-miR-30c-5p	106589811	0.913401	0.329683	0.0524079
ssa-miR-30c-5p	106589815	0.999604	0.351542	0.17847
ssa-miR-30c-5p	106589875	0.97892	0.404668	0.417139
ssa-miR-30c-5p	106589896	-0.997776	0.443048	0.545326
ssa-miR-30c-5p	106589946	-0.924753	0.493435	0.686261
ssa-miR-30c-5p	106590009	0.946368	0.431582	0.509207
ssa-miR-30c-5p	106590023	0.771073	0.499455	0.701841
ssa-miR-30c-5p	106590024	0.712494	0.472772	0.629603
ssa-miR-30c-5p	106590040	-0.973246	0.730307	0.966006
ssa-miR-30c-5p	106590107	0.1789	0.359604	0.211756
ssa-miR-30c-5p	106590123	0.984991	0.346053	0.148725
ssa-miR-30c-5p	106590126	-0.992214	0.401964	0.404391
ssa-miR-30c-5p	106590138	-0.916859	0.353981	0.192635
ssa-miR-30c-5p	106590171	-0.918603	0.369977	0.262748
ssa-miR-30c-5p	106590181	-0.950782	0.441648	0.541076
ssa-miR-30c-5p	106590224	0.999723	0.581701	0.857649
ssa-miR-30c-5p	106590226	-0.946459	0.401725	0.402975
ssa-miR-30c-5p	106590227	-0.963507	0.460672	0.596317
ssa-miR-30c-5p	106590234	0.872733	0.453508	0.573654
ssa-miR-30c-5p	106590241	0.999963	0.436943	0.529745
ssa-miR-30c-5p	106590280	0.271238	0.432714	0.512748
ssa-miR-30c-5p	106590399	-0.98735	0.632588	0.912181
ssa-miR-30c-5p	106590446	0.774248	0.591745	0.871105
ssa-miR-30c-5p	106590470	0.967355	0.356728	0.199717
ssa-miR-30c-5p	106590513	0.641342	0.351084	0.175637
ssa-miR-30c-5p	106590740	0.997189	0.817861	0.981586
ssa-miR-30c-5p	106590995	-0.984457	0.455826	0.581445
ssa-miR-30c-5p	106591130	-0.954003	0.328589	0.0410765
ssa-miR-30c-5p	106591785	-0.997911	0.415547	0.443343
ssa-miR-30c-5p	106591893	-0.88543	0.508292	0.719547
ssa-miR-30c-5p	106592022	-0.986922	0.358294	0.206091
ssa-miR-30c-5p	106592320	-0.848914	0.418413	0.46034
ssa-miR-30c-5p	106592612	-0.51882	0.520373	0.754249
ssa-miR-30c-5p	106593002	-0.982151	0.421698	0.47238
ssa-miR-30c-5p	106593020	0.617706	1.5648	0.998584
ssa-miR-30c-5p	106593355	0.956925	0.845486	0.983711
ssa-miR-30c-5p	106593504	0.936798	0.510908	0.723796
ssa-miR-30c-5p	106594332	0.985574	1.14576	0.997167
ssa-miR-30c-5p	106594624	0.640731	0.386495	0.345609
ssa-miR-30c-5p	106594731	-0.468925	0.344889	0.140935
ssa-miR-30c-5p	106595070	-0.0596776	0.334488	0.0775496
ssa-miR-30c-5p	106595274	-0.985091	0.427577	0.495042
ssa-miR-30c-5p	106595507	0.993624	0.42443	0.486544
ssa-miR-30c-5p	106596628	0.975523	0.577794	0.850921
ssa-miR-30c-5p	106596889	0.797646	0.577794	0.850921
ssa-miR-30c-5p	106596909	0.831435	0.431744	0.509915
ssa-miR-30c-5p	106597167	-0.989785	0.55659	0.820113
ssa-miR-30c-5p	106597732	0.995495	0.487327	0.668555
ssa-miR-30c-5p	106597994	-0.970141	0.540594	0.793555
ssa-miR-30c-5p	106598404	0.435842	1.20653	0.997875
ssa-miR-30c-5p	106598791	-0.0388782	0.382072	0.325071
ssa-miR-30c-5p	106598834	-0.959485	0.625542	0.905099
ssa-miR-30c-5p	106598877	0.983282	0.783445	0.976629
ssa-miR-30c-5p	106598897	-0.999354	0.329923	0.0545326
ssa-miR-30c-5p	106598921	-1	0.572764	0.844193
ssa-miR-30c-5p	106598933	-0.896125	0.325177	0.0155807
ssa-miR-30c-5p	106598949	0.303219	0.387296	0.350567
ssa-miR-30c-5p	106598965	0.671796	0.872095	0.988669
ssa-miR-30c-5p	106599029	-0.318322	0.38576	0.34136
ssa-miR-30c-5p	106599087	0.997084	0.33891	0.104816
ssa-miR-30c-5p	106599285	0.995352	0.416711	0.4483
ssa-miR-30c-5p	106599391	0.400821	0.338008	0.101275
ssa-miR-30c-5p	106599430	-0.987141	0.481472	0.652975
ssa-miR-30c-5p	106599490	-0.999779	0.480232	0.649433
ssa-miR-30c-5p	106599513	-0.850353	0.410004	0.429178
ssa-miR-30c-5p	106599725	0.998739	0.590688	0.869688
ssa-miR-30c-5p	106599814	-0.9685	0.404428	0.415722
ssa-miR-30c-5p	106599824	-0.698998	0.389296	0.356232
ssa-miR-30c-5p	106599848	0.946237	0.773954	0.975212
ssa-miR-30c-5p	106599985	-0.963545	0.556265	0.819405
ssa-miR-30c-5p	106599996	0.725851	0.848856	0.985836
ssa-miR-30c-5p	106600124	0.943488	0.327094	0.0311615
ssa-miR-30c-5p	106600431	-0.946384	0.463006	0.600567
ssa-miR-30c-5p	106600469	0.371368	0.596789	0.878895
ssa-miR-30c-5p	106600493	0.921419	0.650333	0.931303
ssa-miR-30c-5p	106600541	-0.597968	0.586964	0.865439
ssa-miR-30c-5p	106600546	-0.962904	0.370632	0.266997
ssa-miR-30c-5p	106600565	0.648184	0.598688	0.881728
ssa-miR-30c-5p	106600591	0.917364	0.662857	0.939093
ssa-miR-30c-5p	106600638	0.639477	0.570836	0.839943
ssa-miR-30c-5p	106600663	0.474827	0.333962	0.0729462
ssa-miR-30c-5p	106600689	0.675569	0.393591	0.378895
ssa-miR-30c-5p	106600693	-0.987912	0.484177	0.661473
ssa-miR-30c-5p	106600788	0.999959	0.463087	0.601983
ssa-miR-30c-5p	106600813	-0.996537	0.745616	0.970255
ssa-miR-30c-5p	106600828	0.367794	0.517349	0.747167
ssa-miR-30c-5p	106600868	0.998774	0.695163	0.953966
ssa-miR-30c-5p	106600878	-0.903322	0.412755	0.436261
ssa-miR-30c-5p	106600923	0.998037	0.327589	0.036119
ssa-miR-30c-5p	106600978	-0.936835	0.434687	0.521955
ssa-miR-30c-5p	106601006	0.993296	0.415253	0.442635
ssa-miR-30c-5p	106601028	-0.97947	0.697821	0.955382
ssa-miR-30c-5p	106601093	0.996009	0.391902	0.36898
ssa-miR-30c-5p	106601101	-0.998581	0.376204	0.296034
ssa-miR-30c-5p	106601105	0.982595	0.668292	0.941926
ssa-miR-30c-5p	106601120	0.99958	0.463125	0.602691
ssa-miR-30c-5p	106601162	-0.971683	0.540594	0.793555
ssa-miR-30c-5p	106601165	-0.443768	0.349024	0.164306
ssa-miR-30c-5p	106601215	-0.244525	0.375291	0.290368
ssa-miR-30c-5p	106601277	0.00427856	0.383083	0.32932
ssa-miR-30c-5p	106601288	-0.845938	0.381115	0.319405
ssa-miR-30c-5p	106601308	0.998103	0.469133	0.619688
ssa-miR-30c-5p	106601330	0.861283	0.324396	0.00849858
ssa-miR-30c-5p	106601337	0.876418	0.343068	0.13102
ssa-miR-30c-5p	106601351	-0.999996	0.370757	0.268414
ssa-miR-30c-5p	106601355	-0.263696	0.448927	0.563031
ssa-miR-30c-5p	106601527	0.969854	0.365088	0.240085
ssa-miR-30c-5p	106601528	0.881697	0.601864	0.885269
ssa-miR-30c-5p	106601560	0.952075	0.412771	0.436969
ssa-miR-30c-5p	106601567	0.954593	0.325918	0.0219547
ssa-miR-30c-5p	106601611	-0.930378	0.416309	0.445467
ssa-miR-30c-5p	106601728	0.976084	0.640722	0.921388
ssa-miR-30c-5p	106601761	-0.176895	0.60663	0.891643
ssa-miR-30c-5p	106601786	-0.993678	0.503746	0.71034
ssa-miR-30c-5p	106601828	-0.999634	0.341581	0.125354
ssa-miR-30c-5p	106601858	-0.895714	0.481525	0.653683
ssa-miR-30c-5p	106601927	0.842747	0.376817	0.300992
ssa-miR-30c-5p	106601964	0.70779	0.485678	0.663598
ssa-miR-30c-5p	106602018	-0.542764	0.339473	0.110482
ssa-miR-30c-5p	106602277	0.952416	0.479088	0.645892
ssa-miR-30c-5p	106602321	-0.996546	0.454268	0.576487
ssa-miR-30c-5p	106602322	0.997588	0.382211	0.325779
ssa-miR-30c-5p	106602337	-0.989164	0.424924	0.487252
ssa-miR-30c-5p	106602380	-0.999499	0.335179	0.0835694
ssa-miR-30c-5p	106602615	0.438333	0.425536	0.488669
ssa-miR-30c-5p	106602701	-0.179322	0.456698	0.587819
ssa-miR-30c-5p	106602742	0.525822	0.512524	0.731586
ssa-miR-30c-5p	106602781	0.989332	0.627297	0.907224
ssa-miR-30c-5p	106602832	0.304121	0.607246	0.893059
ssa-miR-30c-5p	106602863	0.855261	0.410679	0.431303
ssa-miR-30c-5p	106602866	0.947664	0.329991	0.055949
ssa-miR-30c-5p	106602896	-0.995879	0.323579	0.00283286
ssa-miR-30c-5p	106602937	-0.534638	0.385557	0.340652
ssa-miR-30c-5p	106602951	0.888582	0.359814	0.213881
ssa-miR-30c-5p	106603022	0.853486	0.446838	0.555241
ssa-miR-30c-5p	106603140	-0.987623	0.339591	0.11119
ssa-miR-30c-5p	106603153	0.650439	0.417361	0.45255
ssa-miR-30c-5p	106603197	0.998781	0.356484	0.197592
ssa-miR-30c-5p	106603207	0.998259	0.594581	0.874646
ssa-miR-30c-5p	106603248	0.230526	0.499305	0.701133
ssa-miR-30c-5p	106603249	-0.976918	0.421505	0.471671
ssa-miR-30c-5p	106603280	-0.960187	0.543403	0.79745
ssa-miR-30c-5p	106603292	-0.74027	0.420281	0.466714
ssa-miR-30c-5p	106603324	0.827547	0.376513	0.298867
ssa-miR-30c-5p	106603349	0.663184	0.583422	0.860482
ssa-miR-30c-5p	106603369	-0.897689	0.462317	0.597734
ssa-miR-30c-5p	106603371	-0.539158	0.495921	0.692635
ssa-miR-30c-5p	106603373	0.997354	0.337713	0.0984419
ssa-miR-30c-5p	106603413	0.85366	0.576725	0.849858
ssa-miR-30c-5p	106603438	0.939561	0.518138	0.748584
ssa-miR-30c-5p	106603443	0.997167	0.491918	0.683428
ssa-miR-30c-5p	106603486	-0.952104	0.511721	0.728754
ssa-miR-30c-5p	106603497	0.937923	0.493009	0.684844
ssa-miR-30c-5p	106603527	0.896766	0.482721	0.657932
ssa-miR-30c-5p	106603559	0.851536	0.615441	0.896601
ssa-miR-30c-5p	106603640	-0.987258	0.547387	0.803824
ssa-miR-30c-5p	106603645	0.796387	0.47328	0.631728
ssa-miR-30c-5p	106603676	-0.0875198	0.359268	0.21034
ssa-miR-30c-5p	106603679	-0.744289	0.365365	0.241501
ssa-miR-30c-5p	106603696	-0.885161	0.379338	0.30949
ssa-miR-30c-5p	106603702	-0.985147	0.79724	0.978754
ssa-miR-30c-5p	106603706	-0.998486	0.58839	0.866856
ssa-miR-30c-5p	106603718	0.971762	0.664879	0.94051
ssa-miR-30c-5p	106603763	0.131583	0.347835	0.156516
ssa-miR-30c-5p	106603765	0.997261	0.353959	0.191926
ssa-miR-30c-5p	106603775	-0.988345	0.332892	0.0686969
ssa-miR-30c-5p	106603848	0.701835	0.964782	0.993626
ssa-miR-30c-5p	106603870	-0.995734	0.467309	0.614023
ssa-miR-30c-5p	106603875	0.950466	0.533306	0.776204
ssa-miR-30c-5p	106603878	0.336785	0.414765	0.441218
ssa-miR-30c-5p	106603895	0.100758	0.356843	0.20255
ssa-miR-30c-5p	106603922	0.98909	0.391864	0.368272
ssa-miR-30c-5p	106603946	0.935792	0.558231	0.823654
ssa-miR-30c-5p	106604149	0.998405	0.358602	0.208924
ssa-miR-30c-5p	106604155	0.803815	0.979404	0.994334
ssa-miR-30c-5p	106604188	0.973755	0.597811	0.880312
ssa-miR-30c-5p	106604202	-0.956522	0.36792	0.256374
ssa-miR-30c-5p	106604329	-0.661824	0.45689	0.589589
ssa-miR-30c-5p	106604334	-0.853898	0.45689	0.589589
ssa-miR-30c-5p	106604359	-0.943542	0.402679	0.407224
ssa-miR-30c-5p	106604457	-0.991794	0.439474	0.535411
ssa-miR-30c-5p	106604467	-0.853111	0.546131	0.8017
ssa-miR-30c-5p	106604526	0.979631	0.398394	0.390227
ssa-miR-30c-5p	106604527	0.863656	0.362136	0.223796
ssa-miR-30c-5p	106604546	0.385744	0.386453	0.344901
ssa-miR-30c-5p	106604573	-0.891404	0.442926	0.543909
ssa-miR-30c-5p	106604595	-0.218983	0.327258	0.0325779
ssa-miR-30c-5p	106604628	0.660302	0.678068	0.9483
ssa-miR-30c-5p	106604646	0.150461	0.330724	0.0573654
ssa-miR-30c-5p	106604733	-0.436587	0.32905	0.0439093
ssa-miR-30c-5p	106604734	-0.976299	0.427176	0.492918
ssa-miR-30c-5p	106604750	-0.997056	0.434227	0.51983
ssa-miR-30c-5p	106604910	-0.926952	0.329226	0.0467422
ssa-miR-30c-5p	106604922	-0.933335	0.528496	0.766289
ssa-miR-30c-5p	106604937	0.985544	0.425946	0.490085
ssa-miR-30c-5p	106604945	0.991471	0.361853	0.220963
ssa-miR-30c-5p	106604956	0.993602	0.450109	0.565156
ssa-miR-30c-5p	106604961	0.990614	0.672199	0.945467
ssa-miR-30c-5p	106605021	0.131176	0.550656	0.810907
ssa-miR-30c-5p	106605033	0.252372	0.480415	0.65085
ssa-miR-30c-5p	106605035	0.988664	0.349583	0.167139
ssa-miR-30c-5p	106605049	0.641733	0.482046	0.655099
ssa-miR-30c-5p	106605070	0.582521	0.353256	0.189802
ssa-miR-30c-5p	106605074	0.707286	0.549655	0.808782
ssa-miR-30c-5p	106605082	0.998671	0.34147	0.122521
ssa-miR-30c-5p	106605111	0.972498	0.658979	0.936261
ssa-miR-30c-5p	106605117	0.834128	0.386681	0.347025
ssa-miR-30c-5p	106605138	-0.979576	0.327592	0.0368272
ssa-miR-30c-5p	106605140	0.912596	0.500609	0.70255
ssa-miR-30c-5p	106605157	0.998402	0.446783	0.554533
ssa-miR-30c-5p	106605212	0.0515598	0.539834	0.791785
ssa-miR-30c-5p	106605292	0.908312	0.654385	0.934136
ssa-miR-30c-5p	106605311	-0.920476	0.480125	0.648725
ssa-miR-30c-5p	106605348	0.973651	0.33909	0.106941
ssa-miR-30c-5p	106605375	0.952256	0.476344	0.638102
ssa-miR-30c-5p	106605391	0.996295	0.479003	0.645184
ssa-miR-30c-5p	106605435	0.635873	0.473998	0.633853
ssa-miR-30c-5p	106605457	-0.946662	0.364369	0.235127
ssa-miR-30c-5p	106605477	0.961911	0.372154	0.274788
ssa-miR-30c-5p	106605518	-0.953763	0.503504	0.709632
ssa-miR-30c-5p	106605527	-0.998056	0.462819	0.599858
ssa-miR-30c-5p	106605696	-0.978021	0.409693	0.427762
ssa-miR-30c-5p	106605762	-0.979584	0.548225	0.805241
ssa-miR-30c-5p	106605805	-0.712142	0.513988	0.738669
ssa-miR-30c-5p	106605890	-0.986499	0.379203	0.308782
ssa-miR-30c-5p	106606039	-0.823854	0.536892	0.786827
ssa-miR-30c-5p	106606098	-0.033614	0.332777	0.0679887
ssa-miR-30c-5p	106606142	0.905585	0.341558	0.123938
ssa-miR-30c-5p	106606337	0.375699	0.388731	0.354816
ssa-miR-30c-5p	106606366	0.994497	0.335497	0.0856941
ssa-miR-30c-5p	106606370	0.502528	0.401544	0.401558
ssa-miR-30c-5p	106606395	0.865034	0.376149	0.295326
ssa-miR-30c-5p	106606426	-0.980326	0.472483	0.628895
ssa-miR-30c-5p	106606464	-0.992255	0.525229	0.761331
ssa-miR-30c-5p	106606533	-0.998799	0.604332	0.887394
ssa-miR-30c-5p	106606695	0.469801	0.350862	0.173513
ssa-miR-30c-5p	106606721	-0.102042	0.50465	0.712465
ssa-miR-30c-5p	106606723	0.974891	0.643691	0.924929
ssa-miR-30c-5p	106606783	0.934947	0.36218	0.224504
ssa-miR-30c-5p	106606845	-0.991395	0.518362	0.75
ssa-miR-30c-5p	106606853	0.606285	0.369525	0.26204
ssa-miR-30c-5p	106606937	-0.243174	0.426121	0.490793
ssa-miR-30c-5p	106606958	-0.999357	0.458809	0.59136
ssa-miR-30c-5p	106606967	-0.965169	0.41876	0.461756
ssa-miR-30c-5p	106607017	-0.978568	0.478047	0.643059
ssa-miR-30c-5p	106607058	0.985382	0.393987	0.379603
ssa-miR-30c-5p	106607062	0.661761	0.414849	0.441926
ssa-miR-30c-5p	106607079	0.462387	0.481553	0.654391
ssa-miR-30c-5p	106607129	-0.903718	0.336226	0.0906516
ssa-miR-30c-5p	106607170	0.997184	0.418396	0.459632
ssa-miR-30c-5p	106607173	0.549183	0.523709	0.759207
ssa-miR-30c-5p	106607175	-0.978096	0.367522	0.255666
ssa-miR-30c-5p	106607178	0.94875	0.329521	0.0495751
ssa-miR-30c-5p	106607203	0.396115	0.384338	0.334986
ssa-miR-30c-5p	106607215	-0.939297	0.344542	0.13881
ssa-miR-30c-5p	106607219	-0.982926	0.527994	0.764873
ssa-miR-30c-5p	106607222	0.960159	0.504774	0.713173
ssa-miR-30c-5p	106607233	-0.609786	0.32691	0.029745
ssa-miR-30c-5p	106607299	0.892288	0.366251	0.246459
ssa-miR-30c-5p	106607303	0.762825	0.504056	0.711048
ssa-miR-30c-5p	106607351	0.578047	0.866009	0.98796
ssa-miR-30c-5p	106607358	0.999966	0.484815	0.662181
ssa-miR-30c-5p	106607362	0.180526	0.505548	0.714589
ssa-miR-30c-5p	106607363	-0.993841	0.485742	0.664306
ssa-miR-30c-5p	106607437	0.935061	0.324472	0.00991501
ssa-miR-30c-5p	106607443	-0.975678	0.356635	0.1983
ssa-miR-30c-5p	106607488	0.511168	0.329094	0.0453258
ssa-miR-30c-5p	106607494	0.727039	0.749399	0.971671
ssa-miR-30c-5p	106607559	0.999113	0.370062	0.263456
ssa-miR-30c-5p	106607590	-0.600048	0.766188	0.973796
ssa-miR-30c-5p	106607650	0.897508	0.358532	0.208215
ssa-miR-30c-5p	106607709	0.799396	0.517689	0.747875
ssa-miR-30c-5p	106607759	0.435621	0.360692	0.216006
ssa-miR-30c-5p	106607846	-0.579864	0.434343	0.520538
ssa-miR-30c-5p	106607863	0.999375	0.516518	0.745042
ssa-miR-30c-5p	106607890	-0.960356	0.325377	0.0169972
ssa-miR-30c-5p	106607943	0.991949	0.356771	0.201133
ssa-miR-30c-5p	106607949	0.845274	0.388254	0.353399
ssa-miR-30c-5p	106607995	0.999916	0.493204	0.685552
ssa-miR-30c-5p	106608029	-0.999951	0.34156	0.124646
ssa-miR-30c-5p	106608090	0.874969	0.462489	0.59915
ssa-miR-30c-5p	106608122	-0.97129	0.375077	0.288244
ssa-miR-30c-5p	106608176	0.912647	0.389558	0.356941
ssa-miR-30c-5p	106608196	-0.94517	0.350129	0.17068
ssa-miR-30c-5p	106608363	0.999206	0.433697	0.516997
ssa-miR-30c-5p	106608500	0.58298	0.417642	0.456091
ssa-miR-30c-5p	106608508	-0.975601	0.39085	0.364731
ssa-miR-30c-5p	106608558	0.954525	0.611326	0.895184
ssa-miR-30c-5p	106608584	0.971648	0.409316	0.426346
ssa-miR-30c-5p	106608626	-0.780195	1.07337	0.995751
ssa-miR-30c-5p	106608660	0.554551	0.334243	0.0750708
ssa-miR-30c-5p	106608683	0.0698471	0.55534	0.816572
ssa-miR-30c-5p	106608762	-0.655767	0.337231	0.0963173
ssa-miR-30c-5p	106608786	0.719422	0.401827	0.403683
ssa-miR-30c-5p	106608849	0.9854	0.340905	0.11898
ssa-miR-30c-5p	106608955	0.826517	0.487418	0.669972
ssa-miR-30c-5p	106608962	-0.141337	0.352033	0.183428
ssa-miR-30c-5p	106608981	-0.974392	0.447274	0.556657
ssa-miR-30c-5p	106609079	0.671829	0.332354	0.0665722
ssa-miR-30c-5p	106609192	0.667052	0.332508	0.0672805
ssa-miR-30c-5p	106609245	0.999714	0.350251	0.171388
ssa-miR-30c-5p	106609251	-0.985846	0.371044	0.271955
ssa-miR-30c-5p	106609255	0.75341	0.670099	0.943343
ssa-miR-30c-5p	106609270	0.989936	0.333497	0.0715297
ssa-miR-30c-5p	106609279	0.474143	0.387289	0.349858
ssa-miR-30c-5p	106609297	0.731267	0.386179	0.342776
ssa-miR-30c-5p	106609323	0.293327	0.336686	0.0934844
ssa-miR-30c-5p	106609328	0.688193	0.580877	0.856232
ssa-miR-30c-5p	106609337	0.370345	0.617628	0.898017
ssa-miR-30c-5p	106609361	-0.790158	0.456107	0.584986
ssa-miR-30c-5p	106609413	0.881043	0.546579	0.802408
ssa-miR-30c-5p	106609414	-0.999982	0.380064	0.314448
ssa-miR-30c-5p	106609517	-0.993927	0.49472	0.69051
ssa-miR-30c-5p	106609518	-0.999479	0.467592	0.615439
ssa-miR-30c-5p	106609522	0.938656	0.389938	0.359065
ssa-miR-30c-5p	106609526	-0.800614	0.346551	0.150142
ssa-miR-30c-5p	106609560	0.969517	0.429207	0.498584
ssa-miR-30c-5p	106609645	0.677373	0.648752	0.930595
ssa-miR-30c-5p	106609759	0.911272	0.555549	0.81728
ssa-miR-30c-5p	106609776	0.689279	0.644483	0.926346
ssa-miR-30c-5p	106609825	0.608847	0.331009	0.0594901
ssa-miR-30c-5p	106610020	0.995442	0.547702	0.804533
ssa-miR-30c-5p	106610164	-0.994499	0.327821	0.0382436
ssa-miR-30c-5p	106610199	-0.000313051	0.388046	0.352691
ssa-miR-30c-5p	106610201	0.0419287	0.385138	0.339235
ssa-miR-30c-5p	106610247	0.998255	0.373639	0.281516
ssa-miR-30c-5p	106610261	0.997984	0.373639	0.281516
ssa-miR-30c-5p	106610282	-0.996893	0.448873	0.562323
ssa-miR-30c-5p	106610289	0.999966	0.417914	0.458924
ssa-miR-30c-5p	106610295	0.856319	0.5109	0.723088
ssa-miR-30c-5p	106610328	0.975292	0.46945	0.621813
ssa-miR-30c-5p	106610563	-0.846124	0.456566	0.58711
ssa-miR-30c-5p	106610661	-0.998666	0.379711	0.310907
ssa-miR-30c-5p	106610670	-0.999509	0.363809	0.232295
ssa-miR-30c-5p	106610673	-0.605431	0.367922	0.257082
ssa-miR-30c-5p	106610697	-0.0356624	0.40407	0.412181
ssa-miR-30c-5p	106610747	-0.909997	0.364873	0.238669
ssa-miR-30c-5p	106610754	0.944788	0.798783	0.98017
ssa-miR-30c-5p	106610767	0.913537	0.339233	0.108357
ssa-miR-30c-5p	106610793	0.832832	0.490855	0.682011
ssa-miR-30c-5p	106610855	0.199346	0.445228	0.550283
ssa-miR-30c-5p	106610860	0.4975	0.447751	0.558782
ssa-miR-30c-5p	106610874	-0.261207	0.337338	0.0977337
ssa-miR-30c-5p	106610880	0.962217	0.364941	0.239377
ssa-miR-30c-5p	106610885	-0.852919	0.536046	0.782578
ssa-miR-30c-5p	106610985	-0.999984	0.448829	0.561615
ssa-miR-30c-5p	106610991	0.405209	0.580854	0.855524
ssa-miR-30c-5p	106611025	-0.841918	0.328739	0.0432011
ssa-miR-30c-5p	106611050	0.912581	0.323502	0.00212465
ssa-miR-30c-5p	106611166	0.93415	0.45541	0.580737
ssa-miR-30c-5p	106611195	0.942724	0.416414	0.446884
ssa-miR-30c-5p	106611199	0.130867	0.325455	0.0184136
ssa-miR-30c-5p	106611225	0.881402	0.646297	0.92847
ssa-miR-30c-5p	106611247	0.97655	0.623604	0.901558
ssa-miR-30c-5p	106611254	-0.182736	0.670312	0.944051
ssa-miR-30c-5p	106611271	0.699421	0.554626	0.815864
ssa-miR-30c-5p	106611276	0.447802	0.402911	0.40864
ssa-miR-30c-5p	106611355	-0.62376	0.359795	0.213173
ssa-miR-30c-5p	106611488	0.949029	0.372289	0.275496
ssa-miR-30c-5p	106611514	-0.998172	0.52937	0.768414
ssa-miR-30c-5p	106611560	0.452223	0.439391	0.533286
ssa-miR-30c-5p	106611641	0.00437395	0.430057	0.502125
ssa-miR-30c-5p	106611642	0.218812	0.344241	0.136686
ssa-miR-30c-5p	106611661	0.976512	0.377097	0.3017
ssa-miR-30c-5p	106611723	-0.981022	0.38329	0.332153
ssa-miR-30c-5p	106611760	-0.960507	0.346727	0.15085
ssa-miR-30c-5p	106611775	-0.963114	0.392245	0.371105
ssa-miR-30c-5p	106611902	-0.925879	0.441044	0.537535
ssa-miR-30c-5p	106611927	-0.061558	0.429783	0.500708
ssa-miR-30c-5p	106611933	-0.983025	0.371466	0.272663
ssa-miR-30c-5p	106611943	-0.582475	0.644991	0.927762
ssa-miR-30c-5p	106611945	0.937524	0.486403	0.665722
ssa-miR-30c-5p	106611951	0.949867	0.436055	0.526912
ssa-miR-30c-5p	106612027	0.648557	0.435495	0.525496
ssa-miR-30c-5p	106612034	0.916852	0.398949	0.394476
ssa-miR-30c-5p	106612050	0.241385	0.324333	0.00779037
ssa-miR-30c-5p	106612111	-0.921306	0.347266	0.154391
ssa-miR-30c-5p	106612170	-0.872068	0.381344	0.322238
ssa-miR-30c-5p	106612262	0.917371	0.607174	0.892351
ssa-miR-30c-5p	106612310	0.992671	0.518588	0.750708
ssa-miR-30c-5p	106612393	-0.927824	0.370593	0.266289
ssa-miR-30c-5p	106612407	-0.945575	0.330749	0.0580737
ssa-miR-30c-5p	106612468	-0.878242	0.336683	0.0927762
ssa-miR-30c-5p	106612470	0.995179	0.417447	0.453966
ssa-miR-30c-5p	106612474	-0.891576	0.344037	0.135269
ssa-miR-30c-5p	106612562	0.213986	0.443765	0.546742
ssa-miR-30c-5p	106612603	-0.852066	0.33433	0.075779
ssa-miR-30c-5p	106612604	0.923066	0.50114	0.703966
ssa-miR-30c-5p	106612642	0.998032	0.325516	0.0205382
ssa-miR-30c-5p	106612672	0.955505	0.536254	0.783994
ssa-miR-30c-5p	106612683	0.821724	0.334861	0.082153
ssa-miR-30c-5p	106612716	0.50317	0.502589	0.706799
ssa-miR-30c-5p	106612846	-0.131596	0.463507	0.605524
ssa-miR-30c-5p	106612856	0.996724	0.468943	0.61898
ssa-miR-30c-5p	106612869	-0.9993	0.539405	0.791076
ssa-miR-30c-5p	106612913	-0.926048	0.323642	0.00354108
ssa-miR-30c-5p	106612917	0.988078	0.325077	0.0141643
ssa-miR-30c-5p	106612959	-0.965584	0.357966	0.203966
ssa-miR-30c-5p	106612967	0.999877	0.58136	0.856941
ssa-miR-30c-5p	106612978	-0.941632	0.359521	0.211048
ssa-miR-30c-5p	106612993	-0.961403	0.392486	0.373938
ssa-miR-30c-5p	106613008	-0.995612	0.352829	0.187677
ssa-miR-30c-5p	106613015	-0.989768	0.445233	0.550992
ssa-miR-30c-5p	106613023	0.964442	0.379857	0.311615
ssa-miR-30c-5p	106613071	0.991649	0.427512	0.494334
ssa-miR-30c-5p	106613146	0.797041	0.514822	0.740085
ssa-miR-30c-5p	106613167	0.68043	0.332259	0.065864
ssa-miR-30c-5p	106613173	0.969126	0.380553	0.317989
ssa-miR-30c-5p	106613232	0.97491	0.392821	0.376062
ssa-miR-30c-5p	106613356	0.992296	0.339414	0.109773
ssa-miR-30c-5p	106613363	-0.995328	0.472183	0.628187
ssa-miR-30c-5p	106613441	0.997933	0.404225	0.414306
ssa-miR-30c-5p	106613483	-0.975092	0.401271	0.400142
ssa-miR-30c-5p	106613496	0.991196	0.484072	0.660765
ssa-miR-30c-5p	106613499	-0.650065	0.36386	0.233003
ssa-miR-30c-5p	106613510	-0.999996	0.425921	0.489377
ssa-miR-30c-5p	106613540	0.999	0.501583	0.706091
ssa-miR-30c-5p	106613552	0.979062	0.331626	0.0623229
ssa-miR-30c-5p	106613576	-0.991727	0.62593	0.905807
ssa-miR-30c-5p	106613582	-0.930269	0.395203	0.383144
ssa-miR-30c-5p	106613583	-0.997093	0.413784	0.438385
ssa-miR-30c-5p	106613642	-0.920129	0.506374	0.716714
ssa-miR-30c-5p	106613644	0.965908	0.372694	0.27762
ssa-miR-30c-5p	106613682	0.990119	0.573125	0.844901
ssa-miR-30c-5p	106613747	0.452329	0.52273	0.758499
ssa-miR-30c-5p	106613753	0.908847	0.324835	0.0127479
ssa-miR-30c-5p	106613770	0.997826	0.435494	0.524788
ssa-miR-30c-5p	106613776	0.833452	0.393097	0.376771
ssa-miR-30c-5p	106613796	0.999337	0.451875	0.569405
ssa-miR-30c-5p	106613815	-0.996285	0.367021	0.25
ssa-miR-30c-5p	106613894	0.786147	0.669281	0.942635
ssa-miR-30c-5p	106613899	0.999563	0.334518	0.0786119
ssa-miR-30c-5p	106613907	0.925931	0.521006	0.755666
ssa-miR-30c-5p	106613915	0.968469	0.641377	0.922096
ssa-miR-30c-5p	106613923	0.996637	0.389035	0.355524
ssa-miR-30c-5p	106613925	0.999993	0.531702	0.772663
ssa-miR-30c-5p	106613993	0.939453	0.471678	0.626062
ssa-miR-new289_5p	100136356	0.825661	0.092045	0.614558
ssa-miR-new289_5p	100136383	-0.973372	0.0728791	0.0214797
ssa-miR-new289_5p	100136388	0.763683	0.0747044	0.0954654
ssa-miR-new289_5p	100136412	0.914868	0.0725936	0.00238663
ssa-miR-new289_5p	100136470	0.440665	0.0754097	0.127685
ssa-miR-new289_5p	100136502	0.163978	0.0750004	0.108592
ssa-miR-new289_5p	100194440	0.794364	0.129236	0.905728
ssa-miR-new289_5p	100194666	0.858609	0.0775916	0.204057
ssa-miR-new289_5p	100194681	-0.944765	0.074751	0.0966587
ssa-miR-new289_5p	100194742	-0.994498	0.0872532	0.529833
ssa-miR-new289_5p	100194748	-0.998042	0.125577	0.896181
ssa-miR-new289_5p	100194796	-0.982083	0.0997381	0.714797
ssa-miR-new289_5p	100194880	-0.655821	0.0800286	0.318616
ssa-miR-new289_5p	100194882	0.959465	0.112056	0.813842
ssa-miR-new289_5p	100194957	-0.97784	0.0775459	0.200477
ssa-miR-new289_5p	100195031	-0.989486	0.0781458	0.229117
ssa-miR-new289_5p	100195048	0.547177	0.164323	0.958234
ssa-miR-new289_5p	100195055	-0.985149	0.0795143	0.285203
ssa-miR-new289_5p	100195067	-0.996837	0.083542	0.426014
ssa-miR-new289_5p	100195101	-0.988362	0.0811138	0.352029
ssa-miR-new289_5p	100195126	-0.963326	0.0751374	0.110979
ssa-miR-new289_5p	100195354	-0.951629	0.0877829	0.5358
ssa-miR-new289_5p	100195382	-0.995143	0.0824512	0.390215
ssa-miR-new289_5p	100195473	-0.781601	0.0727023	0.0119332
ssa-miR-new289_5p	100195506	0.0816099	0.0838505	0.430788
ssa-miR-new289_5p	100195646	-0.999405	0.0752797	0.120525
ssa-miR-new289_5p	100196050	0.99491	0.0732882	0.0369928
ssa-miR-new289_5p	100196073	-0.987598	0.138855	0.924821
ssa-miR-new289_5p	100196197	-0.872385	0.0741466	0.0739857
ssa-miR-new289_5p	100196412	-0.974737	0.0785017	0.24105
ssa-miR-new289_5p	100196500	-0.89826	0.124172	0.891408
ssa-miR-new289_5p	100196543	-0.923259	0.084631	0.455847
ssa-miR-new289_5p	100196603	-0.659799	0.108591	0.788783
ssa-miR-new289_5p	100196617	-0.999912	0.0915794	0.606205
ssa-miR-new289_5p	100196676	-0.998933	0.120008	0.868735
ssa-miR-new289_5p	100196714	-0.999979	0.0800032	0.313842
ssa-miR-new289_5p	100196728	-0.99124	0.098245	0.694511
ssa-miR-new289_5p	100196754	-0.971166	0.0800255	0.316229
ssa-miR-new289_5p	100196789	-0.377036	0.0806209	0.334129
ssa-miR-new289_5p	100196796	-0.983368	0.0975064	0.687351
ssa-miR-new289_5p	100286678	-0.999951	0.0832566	0.416468
ssa-miR-new289_5p	100286689	-0.255363	0.0946898	0.651551
ssa-miR-new289_5p	100306764	-0.889047	0.0945334	0.650358
ssa-miR-new289_5p	100306788	-1	0.112148	0.816229
ssa-miR-new289_5p	100306812	-0.997696	0.0921418	0.616945
ssa-miR-new289_5p	100306868	-0.921594	0.0838015	0.429594
ssa-miR-new289_5p	100380347	-0.952744	0.094253	0.647971
ssa-miR-new289_5p	100380382	0.975973	0.0928682	0.628878
ssa-miR-new289_5p	100380451	0.990867	0.213469	0.9821
ssa-miR-new289_5p	100380498	0.969716	0.147161	0.941527
ssa-miR-new289_5p	100380571	-0.998572	0.0780722	0.22673
ssa-miR-new289_5p	100380631	-0.999522	0.0812284	0.355609
ssa-miR-new289_5p	100380782	-0.977769	0.0967862	0.678998
ssa-miR-new289_5p	100380798	-0.995457	0.0809859	0.344869
ssa-miR-new289_5p	100380861	0.886363	0.0891149	0.563246
ssa-miR-new289_5p	100846967	-0.99567	0.0748113	0.101432
ssa-miR-new289_5p	106560433	-0.668366	0.095954	0.668258
ssa-miR-new289_5p	106560448	0.891918	0.0755625	0.132458
ssa-miR-new289_5p	106560462	-0.95681	0.180208	0.968974
ssa-miR-new289_5p	106560491	0.999429	0.0835088	0.423628
ssa-miR-new289_5p	106560529	-0.93603	0.162258	0.954654
ssa-miR-new289_5p	106560750	0.998873	0.0729539	0.026253
ssa-miR-new289_5p	106560786	0.723347	0.0737791	0.0572792
ssa-miR-new289_5p	106560813	0.911125	0.0909326	0.590692
ssa-miR-new289_5p	106560916	0.863357	0.0795502	0.287589
ssa-miR-new289_5p	106560933	-0.997531	0.084878	0.461814
ssa-miR-new289_5p	106561046	0.96377	0.0941755	0.646778
ssa-miR-new289_5p	106561060	0.93481	0.0753461	0.124105
ssa-miR-new289_5p	106561210	-0.967628	0.0867601	0.5179
ssa-miR-new289_5p	106561306	0.47764	0.0809593	0.343675
ssa-miR-new289_5p	106561324	0.995682	0.0808372	0.341289
ssa-miR-new289_5p	106561328	0.967988	0.0830213	0.409308
ssa-miR-new289_5p	106561356	0.140027	0.0880996	0.542959
ssa-miR-new289_5p	106561369	0.903388	0.0747677	0.0990453
ssa-miR-new289_5p	106561537	-0.850805	0.280921	0.990453
ssa-miR-new289_5p	106561617	0.995265	0.132374	0.911695
ssa-miR-new289_5p	106561755	-0.997688	0.0761643	0.150358
ssa-miR-new289_5p	106561782	-0.966442	0.089182	0.565632
ssa-miR-new289_5p	106561784	-0.173151	0.0909546	0.591885
ssa-miR-new289_5p	106561787	0.781361	0.0815649	0.367542
ssa-miR-new289_5p	106561946	-0.793782	0.0935212	0.639618
ssa-miR-new289_5p	106562020	0.980033	0.0813843	0.362768
ssa-miR-new289_5p	106562062	0.906246	0.0803145	0.326969
ssa-miR-new289_5p	106562117	0.992145	0.0741249	0.0727924
ssa-miR-new289_5p	106562212	0.969043	0.0921498	0.618138
ssa-miR-new289_5p	106562218	0.45116	0.120213	0.872315
ssa-miR-new289_5p	106562319	0.701621	0.0860794	0.497613
ssa-miR-new289_5p	106562327	0.516572	0.120594	0.873508
ssa-miR-new289_5p	106562351	0.994199	0.0776058	0.208831
ssa-miR-new289_5p	106562356	-0.998609	0.0765102	0.168258
ssa-miR-new289_5p	106562412	0.970473	0.0872631	0.531026
ssa-miR-new289_5p	106562442	0.953674	0.097868	0.690931
ssa-miR-new289_5p	106562448	-0.459581	0.080268	0.324582
ssa-miR-new289_5p	106562466	0.949465	0.161504	0.953461
ssa-miR-new289_5p	106562498	0.992589	0.0870322	0.52506
ssa-miR-new289_5p	106562512	0.158058	0.0994401	0.712411
ssa-miR-new289_5p	106562513	0.996496	0.081671	0.371122
ssa-miR-new289_5p	106562528	0.956277	0.0880973	0.541766
ssa-miR-new289_5p	106562555	0.486382	0.0915638	0.603819
ssa-miR-new289_5p	106562601	-0.999937	0.118313	0.856802
ssa-miR-new289_5p	106562649	0.695596	0.0788872	0.256563
ssa-miR-new289_5p	106562700	-0.999897	0.0930588	0.632458
ssa-miR-new289_5p	106562710	-1	0.113403	0.825776
ssa-miR-new289_5p	106562726	0.896097	0.0755972	0.136038
ssa-miR-new289_5p	106562837	-0.981206	0.0796756	0.299523
ssa-miR-new289_5p	106562868	0.967806	0.0924057	0.622912
ssa-miR-new289_5p	106562906	0.87096	0.0858537	0.491647
ssa-miR-new289_5p	106562994	0.00633428	0.105428	0.760143
ssa-miR-new289_5p	106563020	0.849327	0.108639	0.789976
ssa-miR-new289_5p	106563184	0.9992	0.0871136	0.527446
ssa-miR-new289_5p	106563256	-0.986135	0.0728394	0.0190931
ssa-miR-new289_5p	106563259	0.680767	0.108363	0.786396
ssa-miR-new289_5p	106563261	0.876286	0.162399	0.955847
ssa-miR-new289_5p	106563272	0.609872	0.0924998	0.624105
ssa-miR-new289_5p	106563299	-0.978474	0.0726138	0.00596659
ssa-miR-new289_5p	106563301	-0.978884	0.0825323	0.393795
ssa-miR-new289_5p	106563492	0.62235	0.0908435	0.588305
ssa-miR-new289_5p	106563497	-0.962767	0.0810088	0.348449
ssa-miR-new289_5p	106563508	0.510659	0.0812573	0.357995
ssa-miR-new289_5p	106563525	0.652553	0.0829147	0.404535
ssa-miR-new289_5p	106563584	-0.999399	0.106314	0.770883
ssa-miR-new289_5p	106563613	-0.939733	0.0795772	0.292363
ssa-miR-new289_5p	106563650	0.685046	0.0762708	0.156325
ssa-miR-new289_5p	106563715	0.998532	0.100718	0.72673
ssa-miR-new289_5p	106563741	0.441096	0.0727871	0.0167064
ssa-miR-new289_5p	106563813	0.0844821	0.0970975	0.682578
ssa-miR-new289_5p	106563863	-0.447354	0.0778544	0.217184
ssa-miR-new289_5p	106563948	0.754644	0.0752669	0.119332
ssa-miR-new289_5p	106564157	0.78396	0.183678	0.972554
ssa-miR-new289_5p	106564357	0.996815	0.079273	0.26969
ssa-miR-new289_5p	106564382	0.869196	0.590056	0.99642
ssa-miR-new289_5p	106564535	-0.972909	0.0793095	0.270883
ssa-miR-new289_5p	106564658	0.773582	0.347226	0.99284
ssa-miR-new289_5p	106564737	-0.590081	0.118116	0.854415
ssa-miR-new289_5p	106564803	-0.872378	0.0754699	0.130072
ssa-miR-new289_5p	106564817	0.989062	0.122322	0.880668
ssa-miR-new289_5p	106564880	0.428906	0.0727346	0.0155131
ssa-miR-new289_5p	106564888	0.998961	0.0829391	0.406921
ssa-miR-new289_5p	106564899	-0.0956454	0.081893	0.375895
ssa-miR-new289_5p	106564940	0.937387	0.134355	0.915274
ssa-miR-new289_5p	106565012	-0.914932	0.0738204	0.0620525
ssa-miR-new289_5p	106565021	0.124337	0.0816318	0.369928
ssa-miR-new289_5p	106565090	0.858734	0.0746179	0.0930788
ssa-miR-new289_5p	106565257	0.987032	0.0775587	0.201671
ssa-miR-new289_5p	106565338	0.902611	0.0844164	0.445107
ssa-miR-new289_5p	106565394	-0.996911	0.107078	0.78043
ssa-miR-new289_5p	106565498	0.999288	0.0748225	0.102625
ssa-miR-new289_5p	106565561	-0.989113	0.0799509	0.310263
ssa-miR-new289_5p	106565594	0.981592	0.0823759	0.386635
ssa-miR-new289_5p	106565595	0.902322	0.0888113	0.558473
ssa-miR-new289_5p	106565634	-0.993295	0.09768	0.688544
ssa-miR-new289_5p	106565652	-0.584687	0.0762482	0.155131
ssa-miR-new289_5p	106565671	-0.0674079	0.0987221	0.699284
ssa-miR-new289_5p	106565700	0.997397	0.100707	0.724344
ssa-miR-new289_5p	106565718	0.926786	0.183628	0.97136
ssa-miR-new289_5p	106565733	-0.998106	0.0733557	0.0405728
ssa-miR-new289_5p	106565804	0.428042	0.0793803	0.27685
ssa-miR-new289_5p	106565848	0.861972	0.0823327	0.385442
ssa-miR-new289_5p	106565864	-0.948264	0.0730345	0.0286396
ssa-miR-new289_5p	106565998	-0.721914	0.0790158	0.260143
ssa-miR-new289_5p	106566000	0.998097	0.0960127	0.670644
ssa-miR-new289_5p	106566039	-0.985556	0.0835229	0.424821
ssa-miR-new289_5p	106566053	-0.990727	0.0866639	0.51432
ssa-miR-new289_5p	106566056	-0.732015	0.0797465	0.303103
ssa-miR-new289_5p	106566324	0.990203	0.11678	0.844869
ssa-miR-new289_5p	106566331	-0.935867	0.178025	0.96778
ssa-miR-new289_5p	106566350	-0.864768	0.085346	0.473747
ssa-miR-new289_5p	106566554	-0.99171	0.0826765	0.399761
ssa-miR-new289_5p	106566592	-0.992026	0.120023	0.869928
ssa-miR-new289_5p	106566609	-0.999992	0.0824002	0.389021
ssa-miR-new289_5p	106566685	0.995542	0.115462	0.834129
ssa-miR-new289_5p	106566714	-0.0410719	0.0785884	0.245823
ssa-miR-new289_5p	106566779	-0.993684	0.0824638	0.391408
ssa-miR-new289_5p	106566780	0.999799	0.104045	0.74821
ssa-miR-new289_5p	106566852	-0.917388	0.0847765	0.458234
ssa-miR-new289_5p	106566936	0.577366	0.0820769	0.379475
ssa-miR-new289_5p	106567001	0.946228	0.106443	0.774463
ssa-miR-new289_5p	106567059	0.962016	0.0880906	0.540573
ssa-miR-new289_5p	106567080	-0.55101	0.0843634	0.442721
ssa-miR-new289_5p	106567158	-0.608622	0.0766273	0.176611
ssa-miR-new289_5p	106567164	0.981912	0.079555	0.288783
ssa-miR-new289_5p	106567254	0.929288	0.0800787	0.319809
ssa-miR-new289_5p	106567301	0.979088	0.088853	0.559666
ssa-miR-new289_5p	106567335	0.963811	0.104391	0.750597
ssa-miR-new289_5p	106567436	-0.905707	0.096561	0.676611
ssa-miR-new289_5p	106567524	0.167647	0.0823227	0.384248
ssa-miR-new289_5p	106567547	0.992732	0.0810085	0.347255
ssa-miR-new289_5p	106567595	-0.043036	0.079809	0.306683
ssa-miR-new289_5p	106567674	-0.986593	0.0973845	0.684964
ssa-miR-new289_5p	106567702	0.68562	0.0898131	0.572792
ssa-miR-new289_5p	106567744	0.820989	0.0961142	0.671838
ssa-miR-new289_5p	106567816	-0.879781	0.103001	0.742243
ssa-miR-new289_5p	106567837	0.364535	0.0834157	0.421241
ssa-miR-new289_5p	106567936	0.829505	0.113274	0.823389
ssa-miR-new289_5p	106568074	-0.905317	0.0892507	0.566826
ssa-miR-new289_5p	106568195	0.856574	0.0903719	0.581146
ssa-miR-new289_5p	106568301	-0.702101	0.084594	0.453461
ssa-miR-new289_5p	106568315	0.993072	0.0801771	0.323389
ssa-miR-new289_5p	106568443	0.95432	0.0891399	0.564439
ssa-miR-new289_5p	106568446	-0.589029	0.111877	0.811456
ssa-miR-new289_5p	106568458	0.991913	0.650094	0.997613
ssa-miR-new289_5p	106568470	0.991297	0.0959752	0.669451
ssa-miR-new289_5p	106568947	0.727807	0.084534	0.449881
ssa-miR-new289_5p	106568973	-0.142722	0.0737991	0.0596659
ssa-miR-new289_5p	106569181	0.878978	0.150279	0.947494
ssa-miR-new289_5p	106569190	0.583358	0.0775973	0.206444
ssa-miR-new289_5p	106569256	0.989479	0.0845845	0.452267
ssa-miR-new289_5p	106569403	0.990812	0.0856222	0.483294
ssa-miR-new289_5p	106569470	0.881878	0.0728722	0.0202864
ssa-miR-new289_5p	106569537	0.410442	0.0764277	0.163484
ssa-miR-new289_5p	106569568	0.664741	0.117266	0.849642
ssa-miR-new289_5p	106569595	-0.466676	0.085535	0.479714
ssa-miR-new289_5p	106569692	0.706709	0.0752455	0.115752
ssa-miR-new289_5p	106569795	0.736195	0.0875605	0.533413
ssa-miR-new289_5p	106569848	-0.996564	0.0765539	0.171838
ssa-miR-new289_5p	106569902	-0.996813	0.0904122	0.582339
ssa-miR-new289_5p	106569924	0.759901	0.0830441	0.410501
ssa-miR-new289_5p	106569947	0.122972	0.0793198	0.272076
ssa-miR-new289_5p	106569973	-0.982082	0.0862386	0.508353
ssa-miR-new289_5p	106570010	0.595017	0.100265	0.720764
ssa-miR-new289_5p	106570105	-0.22469	0.0761957	0.152745
ssa-miR-new289_5p	106570191	0.848793	0.0794065	0.279236
ssa-miR-new289_5p	106570253	0.809347	0.110287	0.801909
ssa-miR-new289_5p	106570266	-0.993972	0.0767531	0.181384
ssa-miR-new289_5p	106570337	-0.997619	0.092041	0.613365
ssa-miR-new289_5p	106570351	-0.930102	0.0917635	0.608592
ssa-miR-new289_5p	106570445	-0.980722	0.077596	0.205251
ssa-miR-new289_5p	106570453	0.941345	0.0755567	0.131265
ssa-miR-new289_5p	106570627	-0.99857	0.0744311	0.0847255
ssa-miR-new289_5p	106570736	-0.909391	0.100261	0.71957
ssa-miR-new289_5p	106571097	0.993242	0.0837069	0.428401
ssa-miR-new289_5p	106571159	0.954778	0.0977275	0.689737
ssa-miR-new289_5p	106571311	0.90795	0.0753949	0.126492
ssa-miR-new289_5p	106571430	0.921198	0.0831256	0.411695
ssa-miR-new289_5p	106571674	0.660511	0.0988036	0.701671
ssa-miR-new289_5p	106571713	-0.943385	0.0727132	0.0143198
ssa-miR-new289_5p	106571759	0.944826	0.0824936	0.392601
ssa-miR-new289_5p	106571798	0.955767	0.0866458	0.513126
ssa-miR-new289_5p	106571877	-0.992617	0.0800096	0.315036
ssa-miR-new289_5p	106571930	0.361266	0.0752507	0.116945
ssa-miR-new289_5p	106571943	-0.999912	0.0750815	0.109785
ssa-miR-new289_5p	106572001	-0.960533	0.0773364	0.195704
ssa-miR-new289_5p	106572010	0.982787	0.0810975	0.350835
ssa-miR-new289_5p	106572112	0.957279	0.0777468	0.213604
ssa-miR-new289_5p	106572171	0.969895	0.118325	0.857995
ssa-miR-new289_5p	106572193	0.948568	0.0736011	0.0453461
ssa-miR-new289_5p	106572222	0.989117	0.109516	0.795943
ssa-miR-new289_5p	106572277	-0.885139	0.19996	0.97852
ssa-miR-new289_5p	106572405	-0.95377	0.0755965	0.134845
ssa-miR-new289_5p	106572421	-0.0367297	0.0757774	0.143198
ssa-miR-new289_5p	106572479	-0.957711	0.073159	0.0322196
ssa-miR-new289_5p	106572549	0.967328	0.0994046	0.710024
ssa-miR-new289_5p	106572619	-0.998853	0.106704	0.775656
ssa-miR-new289_5p	106572674	0.407835	0.100987	0.73031
ssa-miR-new289_5p	106572687	0.99064	0.117915	0.853222
ssa-miR-new289_5p	106572732	0.92856	0.140155	0.931981
ssa-miR-new289_5p	106572753	0.995938	0.0736932	0.052506
ssa-miR-new289_5p	106572783	0.981271	0.086099	0.498807
ssa-miR-new289_5p	106573024	0.713041	0.0954466	0.661098
ssa-miR-new289_5p	106573178	0.994914	0.07409	0.0704057
ssa-miR-new289_5p	106573193	0.989184	0.0751659	0.112172
ssa-miR-new289_5p	106573196	-0.929901	0.0754656	0.128878
ssa-miR-new289_5p	106573197	-0.974044	0.10016	0.718377
ssa-miR-new289_5p	106573207	-0.996162	0.117022	0.848449
ssa-miR-new289_5p	106573306	0.997122	0.100685	0.72315
ssa-miR-new289_5p	106573307	0.788895	0.0737949	0.0584726
ssa-miR-new289_5p	106573355	0.583369	0.086211	0.504773
ssa-miR-new289_5p	106573377	0.977217	0.0736249	0.048926
ssa-miR-new289_5p	106573430	0.967418	0.142364	0.934368
ssa-miR-new289_5p	106573489	0.977379	0.100873	0.729117
ssa-miR-new289_5p	106573506	-0.59373	0.108934	0.792363
ssa-miR-new289_5p	106573558	-0.893126	0.132047	0.909308
ssa-miR-new289_5p	106573567	-0.966287	0.0800265	0.317422
ssa-miR-new289_5p	106573596	0.98962	0.0870019	0.523866
ssa-miR-new289_5p	106573601	-0.401034	0.121652	0.878282
ssa-miR-new289_5p	106573629	-0.994529	0.0860349	0.49642
ssa-miR-new289_5p	106573631	0.966975	0.0736204	0.0477327
ssa-miR-new289_5p	106573636	0.778887	0.0898921	0.575179
ssa-miR-new289_5p	106573651	0.98407	0.116939	0.847255
ssa-miR-new289_5p	106573674	0.274288	0.0758173	0.144988
ssa-miR-new289_5p	106573731	0.604184	0.11934	0.866348
ssa-miR-new289_5p	106573737	-0.962777	0.0744356	0.0859189
ssa-miR-new289_5p	106573924	-0.995585	0.077573	0.202864
ssa-miR-new289_5p	106573988	0.754881	0.0743586	0.0811456
ssa-miR-new289_5p	106574049	0.612009	0.126953	0.900955
ssa-miR-new289_5p	106574126	-0.997213	0.0780635	0.224344
ssa-miR-new289_5p	106574196	-0.999686	0.0739835	0.0668258
ssa-miR-new289_5p	106574266	-0.996443	0.100717	0.725537
ssa-miR-new289_5p	106574280	0.265605	0.0785715	0.24463
ssa-miR-new289_5p	106574330	0.913434	0.078569	0.243437
ssa-miR-new289_5p	106574536	-0.718559	0.105471	0.761337
ssa-miR-new289_5p	106574560	0.336786	0.0854965	0.477327
ssa-miR-new289_5p	106574585	0.628303	0.0797691	0.304296
ssa-miR-new289_5p	106574843	-0.980905	0.0773516	0.196897
ssa-miR-new289_5p	106574936	0.999428	0.0948835	0.652745
ssa-miR-new289_5p	106575087	-0.316863	0.0832377	0.415274
ssa-miR-new289_5p	106575155	0.898901	0.0850604	0.46778
ssa-miR-new289_5p	106575392	-0.775442	0.0854332	0.47494
ssa-miR-new289_5p	106575430	-0.953312	0.10525	0.75895
ssa-miR-new289_5p	106575453	0.998787	0.0813674	0.361575
ssa-miR-new289_5p	106575570	0.991149	0.115766	0.837709
ssa-miR-new289_5p	106575618	0.995799	0.0919853	0.612172
ssa-miR-new289_5p	106575641	0.965561	0.135575	0.916468
ssa-miR-new289_5p	106575986	0.982506	0.123817	0.889021
ssa-miR-new289_5p	106576072	0.401114	0.0797803	0.305489
ssa-miR-new289_5p	106576074	0.946387	0.0900069	0.577566
ssa-miR-new289_5p	106576092	0.984254	0.0793658	0.275656
ssa-miR-new289_5p	106576123	0.999211	0.140023	0.927208
ssa-miR-new289_5p	106576171	0.409765	0.0755791	0.133652
ssa-miR-new289_5p	106576353	-0.998546	0.126385	0.898568
ssa-miR-new289_5p	106576369	0.853804	0.0733255	0.0393795
ssa-miR-new289_5p	106576586	0.95147	0.0864067	0.509547
ssa-miR-new289_5p	106576592	-0.999464	0.0812555	0.356802
ssa-miR-new289_5p	106576599	-0.983456	0.0848084	0.459427
ssa-miR-new289_5p	106576691	-0.999884	0.0812963	0.359189
ssa-miR-new289_5p	106576704	0.993636	0.0814694	0.366348
ssa-miR-new289_5p	106576733	-0.961092	0.0871659	0.52864
ssa-miR-new289_5p	106576801	-0.999764	0.10082	0.727924
ssa-miR-new289_5p	106576926	-0.654116	0.0741896	0.0787589
ssa-miR-new289_5p	106576936	0.651965	0.0926882	0.627685
ssa-miR-new289_5p	106576975	0.856199	0.121897	0.879475
ssa-miR-new289_5p	106577051	0.998786	0.0956876	0.662291
ssa-miR-new289_5p	106577167	-0.627957	0.116033	0.842482
ssa-miR-new289_5p	106577193	0.987118	0.0823998	0.387828
ssa-miR-new289_5p	106577237	-0.916629	0.0973361	0.683771
ssa-miR-new289_5p	106577239	0.925942	0.0930874	0.633652
ssa-miR-new289_5p	106577352	-0.91583	0.0776476	0.212411
ssa-miR-new289_5p	106577496	-0.998931	0.101722	0.735084
ssa-miR-new289_5p	106577771	0.99136	0.0986458	0.698091
ssa-miR-new289_5p	106577796	0.561715	0.0905574	0.584726
ssa-miR-new289_5p	106577890	0.810245	0.148175	0.943914
ssa-miR-new289_5p	106577930	-0.967736	0.115821	0.840095
ssa-miR-new289_5p	106577969	0.426306	0.165489	0.959427
ssa-miR-new289_5p	106577970	0.717672	0.150484	0.949881
ssa-miR-new289_5p	106577997	-0.983156	0.0768293	0.186158
ssa-miR-new289_5p	106578006	0.865843	0.0953575	0.659905
ssa-miR-new289_5p	106578043	0.419878	0.0849135	0.4642
ssa-miR-new289_5p	106578194	0.92145	0.107016	0.779236
ssa-miR-new289_5p	106578340	-0.356618	0.117384	0.850835
ssa-miR-new289_5p	106578422	0.854647	0.0744905	0.0871122
ssa-miR-new289_5p	106578469	-0.99956	0.0814059	0.363962
ssa-miR-new289_5p	106578541	0.813734	0.0786035	0.24821
ssa-miR-new289_5p	106578550	0.940538	0.0799586	0.311456
ssa-miR-new289_5p	106578592	0.999703	0.0787597	0.252983
ssa-miR-new289_5p	106578828	-0.263579	0.0826879	0.400955
ssa-miR-new289_5p	106578866	0.984656	0.0769005	0.187351
ssa-miR-new289_5p	106578897	-0.998783	0.0738965	0.0644391
ssa-miR-new289_5p	106578916	-0.998858	0.0828791	0.402148
ssa-miR-new289_5p	106578966	-0.963779	0.0791053	0.261337
ssa-miR-new289_5p	106578971	-0.993794	0.0776401	0.210024
ssa-miR-new289_5p	106579122	0.998501	0.119416	0.867542
ssa-miR-new289_5p	106579128	0.955309	0.0791578	0.264916
ssa-miR-new289_5p	106579150	0.828368	0.0811832	0.354415
ssa-miR-new289_5p	106579152	0.824798	0.0761691	0.151551
ssa-miR-new289_5p	106579203	-0.38206	0.0883543	0.548926
ssa-miR-new289_5p	106579210	-0.934783	0.105502	0.76253
ssa-miR-new289_5p	106579323	0.996006	0.110357	0.803103
ssa-miR-new289_5p	106579366	-0.999983	0.117395	0.852029
ssa-miR-new289_5p	106579380	0.951626	0.0916227	0.607399
ssa-miR-new289_5p	106579397	0.430615	0.121334	0.875895
ssa-miR-new289_5p	106579418	0.999857	0.123333	0.886635
ssa-miR-new289_5p	106579424	0.949861	0.0797244	0.301909
ssa-miR-new289_5p	106579513	-0.999952	0.0796338	0.295943
ssa-miR-new289_5p	106579556	-0.99988	0.0819106	0.377088
ssa-miR-new289_5p	106579633	-0.850295	0.078008	0.220764
ssa-miR-new289_5p	106579655	-0.99502	0.0851804	0.47136
ssa-miR-new289_5p	106579657	-0.661752	0.0802762	0.325776
ssa-miR-new289_5p	106579720	0.964352	0.0926521	0.626492
ssa-miR-new289_5p	106579787	-0.914561	0.106101	0.768496
ssa-miR-new289_5p	106579847	-0.997922	0.091254	0.596659
ssa-miR-new289_5p	106579860	0.146279	0.0991279	0.706444
ssa-miR-new289_5p	106579972	-0.487828	0.0745522	0.0906921
ssa-miR-new289_5p	106579974	-0.822287	0.0798163	0.307876
ssa-miR-new289_5p	106579986	-0.163843	0.088109	0.544153
ssa-miR-new289_5p	106580174	0.909032	0.120824	0.874702
ssa-miR-new289_5p	106580184	-0.997411	0.0886845	0.554893
ssa-miR-new289_5p	106580258	0.963299	0.0766025	0.174224
ssa-miR-new289_5p	106580313	-0.999951	0.125097	0.894988
ssa-miR-new289_5p	106580346	-0.971431	0.0753711	0.125298
ssa-miR-new289_5p	106580373	0.82779	0.0829177	0.405728
ssa-miR-new289_5p	106580376	-0.975727	0.111991	0.812649
ssa-miR-new289_5p	106580438	0.823838	0.0900522	0.578759
ssa-miR-new289_5p	106580490	-0.993183	0.0765425	0.170644
ssa-miR-new289_5p	106580491	0.999897	0.182841	0.970167
ssa-miR-new289_5p	106580509	0.761306	0.0843692	0.443914
ssa-miR-new289_5p	106580614	-0.999576	0.0950563	0.656325
ssa-miR-new289_5p	106580671	0.98713	0.0929244	0.631265
ssa-miR-new289_5p	106580774	0.90281	0.0810719	0.349642
ssa-miR-new289_5p	106580785	-0.979557	0.0861174	0.501193
ssa-miR-new289_5p	106580800	-0.993559	0.0910235	0.593079
ssa-miR-new289_5p	106580836	0.905443	0.0962358	0.673031
ssa-miR-new289_5p	106580881	0.967956	0.0970278	0.681384
ssa-miR-new289_5p	106581047	-0.990576	0.0791187	0.26253
ssa-miR-new289_5p	106581099	0.19381	0.0726957	0.00954654
ssa-miR-new289_5p	106581108	-0.962203	0.110113	0.800716
ssa-miR-new289_5p	106581158	0.734448	0.0787475	0.25179
ssa-miR-new289_5p	106581184	0.997857	0.0786011	0.247017
ssa-miR-new289_5p	106581191	0.945241	0.232758	0.983294
ssa-miR-new289_5p	106581223	0.986333	0.0795798	0.293556
ssa-miR-new289_5p	106581273	-0.998674	0.0992583	0.708831
ssa-miR-new289_5p	106581366	0.879757	0.831426	0.998807
ssa-miR-new289_5p	106581395	0.406965	0.175238	0.9642
ssa-miR-new289_5p	106581440	0.921704	0.0839296	0.434368
ssa-miR-new289_5p	106581441	0.966474	0.142044	0.933174
ssa-miR-new289_5p	106581507	-0.97978	0.0989249	0.704057
ssa-miR-new289_5p	106581544	0.999923	0.123472	0.887828
ssa-miR-new289_5p	106581736	0.179675	0.116575	0.843675
ssa-miR-new289_5p	106581755	-0.105044	0.0899331	0.576372
ssa-miR-new289_5p	106581778	0.341244	0.0914318	0.601432
ssa-miR-new289_5p	106581791	-0.788286	0.0783475	0.23747
ssa-miR-new289_5p	106581824	-0.657576	0.0763697	0.162291
ssa-miR-new289_5p	106581989	-0.948126	0.0783006	0.236277
ssa-miR-new289_5p	106582009	0.999898	0.108851	0.791169
ssa-miR-new289_5p	106582018	0.559272	0.114363	0.830549
ssa-miR-new289_5p	106582112	0.407686	0.0756265	0.137232
ssa-miR-new289_5p	106582289	0.952912	0.138387	0.922434
ssa-miR-new289_5p	106582336	-0.816273	0.0813185	0.360382
ssa-miR-new289_5p	106582348	0.0716062	0.0859539	0.494033
ssa-miR-new289_5p	106582356	-0.98822	0.109698	0.797136
ssa-miR-new289_5p	106582502	-0.637084	0.0791657	0.26611
ssa-miR-new289_5p	106582733	0.999833	0.0736946	0.0536993
ssa-miR-new289_5p	106582818	-0.953281	0.0913438	0.599045
ssa-miR-new289_5p	106582832	-0.921199	0.0732579	0.0346062
ssa-miR-new289_5p	106582854	0.978411	0.0826519	0.397375
ssa-miR-new289_5p	106582989	0.125957	0.0889225	0.560859
ssa-miR-new289_5p	106583005	0.999037	0.0807507	0.338902
ssa-miR-new289_5p	106583044	0.955894	0.0846034	0.454654
ssa-miR-new289_5p	106583051	-0.842843	0.088713	0.557279
ssa-miR-new289_5p	106583131	0.709017	0.0979524	0.692124
ssa-miR-new289_5p	106583231	-0.220161	0.0741485	0.0763723
ssa-miR-new289_5p	106583335	0.312891	0.0763547	0.161098
ssa-miR-new289_5p	106583418	0.980111	0.0843572	0.441527
ssa-miR-new289_5p	106583441	0.990033	0.203048	0.979714
ssa-miR-new289_5p	106583523	0.829937	0.105773	0.764916
ssa-miR-new289_5p	106583532	0.96962	0.0795617	0.291169
ssa-miR-new289_5p	106583647	0.913394	0.0745429	0.0894988
ssa-miR-new289_5p	106583659	0.998704	0.0929122	0.630072
ssa-miR-new289_5p	106583664	0.704324	0.0786429	0.249403
ssa-miR-new289_5p	106583771	-0.967769	0.138386	0.921241
ssa-miR-new289_5p	106583825	0.08547	0.0749412	0.106205
ssa-miR-new289_5p	106583894	0.754941	0.112558	0.821002
ssa-miR-new289_5p	106583922	-0.962775	0.0772118	0.192124
ssa-miR-new289_5p	106583943	-0.488869	0.138813	0.923628
ssa-miR-new289_5p	106584046	0.744036	0.079627	0.294749
ssa-miR-new289_5p	106584331	-0.433972	0.0773247	0.194511
ssa-miR-new289_5p	106584384	0.68939	0.0729042	0.0250597
ssa-miR-new289_5p	106584406	-0.974424	0.0974641	0.686158
ssa-miR-new289_5p	106584461	0.97416	0.0937412	0.643198
ssa-miR-new289_5p	106584470	0.987032	0.105879	0.767303
ssa-miR-new289_5p	106584496	-0.828418	0.0738775	0.0632458
ssa-miR-new289_5p	106584529	0.733513	0.105127	0.757757
ssa-miR-new289_5p	106584551	-0.258743	0.111827	0.810263
ssa-miR-new289_5p	106584592	0.954506	0.0986388	0.696897
ssa-miR-new289_5p	106584653	0.999525	0.0777755	0.214797
ssa-miR-new289_5p	106584711	0.994204	0.0793852	0.278043
ssa-miR-new289_5p	106584748	-0.992074	0.0736678	0.0513126
ssa-miR-new289_5p	106584819	-0.980598	0.0745953	0.0918854
ssa-miR-new289_5p	106584885	-0.739632	0.0757249	0.140811
ssa-miR-new289_5p	106585017	-0.883299	0.0749588	0.107399
ssa-miR-new289_5p	106585023	0.52394	0.0855023	0.47852
ssa-miR-new289_5p	106585028	0.961486	0.0770352	0.188544
ssa-miR-new289_5p	106585063	0.98972	0.0756711	0.139618
ssa-miR-new289_5p	106585097	0.95383	0.0856795	0.48568
ssa-miR-new289_5p	106585103	-0.998654	0.0842635	0.440334
ssa-miR-new289_5p	106585126	-0.99021	0.126138	0.897375
ssa-miR-new289_5p	106585156	0.978393	0.0898555	0.573986
ssa-miR-new289_5p	106585158	0.973561	0.0814345	0.365155
ssa-miR-new289_5p	106585195	-0.787423	0.0861163	0.5
ssa-miR-new289_5p	106585206	0.948088	0.116784	0.846062
ssa-miR-new289_5p	106585260	0.772405	0.106975	0.778043
ssa-miR-new289_5p	106585265	-0.957848	0.0794199	0.28043
ssa-miR-new289_5p	106585313	0.984093	0.083237	0.414081
ssa-miR-new289_5p	106585457	-0.999877	0.0859973	0.495227
ssa-miR-new289_5p	106585505	-0.995202	0.113342	0.824582
ssa-miR-new289_5p	106585527	-0.161364	0.0787675	0.254177
ssa-miR-new289_5p	106585609	-0.92362	0.0766675	0.178998
ssa-miR-new289_5p	106585621	0.147153	0.114908	0.831742
ssa-miR-new289_5p	106585622	-0.999846	0.0983594	0.695704
ssa-miR-new289_5p	106585820	0.968518	0.103648	0.745823
ssa-miR-new289_5p	106585827	-0.998399	0.0735275	0.0441527
ssa-miR-new289_5p	106585927	-0.519322	0.0777814	0.21599
ssa-miR-new289_5p	106585948	0.814424	0.0742177	0.0799523
ssa-miR-new289_5p	106586152	0.997065	0.111178	0.807876
ssa-miR-new289_5p	106586191	0.830132	0.0934626	0.638425
ssa-miR-new289_5p	106586318	-0.998916	0.0818886	0.374702
ssa-miR-new289_5p	106586325	0.939544	0.075336	0.122912
ssa-miR-new289_5p	106586345	0.926076	0.0854545	0.476134
ssa-miR-new289_5p	106586350	-0.944937	0.133975	0.914081
ssa-miR-new289_5p	106586422	-0.969703	0.112141	0.815036
ssa-miR-new289_5p	106586477	0.945789	0.0765392	0.169451
ssa-miR-new289_5p	106586515	0.930513	0.0951772	0.657518
ssa-miR-new289_5p	106586617	0.999999	0.0753207	0.121718
ssa-miR-new289_5p	106586687	0.864523	0.0726717	0.00835322
ssa-miR-new289_5p	106586704	-0.968169	0.075863	0.146778
ssa-miR-new289_5p	106586725	0.767779	0.0886358	0.553699
ssa-miR-new289_5p	106586740	0.723276	0.112377	0.818616
ssa-miR-new289_5p	106586760	0.78837	0.101898	0.736277
ssa-miR-new289_5p	106586822	-0.999194	0.100999	0.731504
ssa-miR-new289_5p	106586831	0.960362	0.0805971	0.330549
ssa-miR-new289_5p	106587058	0.987698	0.269061	0.986874
ssa-miR-new289_5p	106587064	0.824468	0.124002	0.890215
ssa-miR-new289_5p	106587136	0.270455	0.0935255	0.640811
ssa-miR-new289_5p	106587140	0.828405	0.108434	0.787589
ssa-miR-new289_5p	106587302	-0.993362	0.0782017	0.231504
ssa-miR-new289_5p	106587432	0.316104	0.118308	0.855609
ssa-miR-new289_5p	106587458	0.769853	0.105852	0.76611
ssa-miR-new289_5p	106587478	0.976792	0.0915717	0.605012
ssa-miR-new289_5p	106587517	0.549451	0.0746431	0.0942721
ssa-miR-new289_5p	106587545	-0.999861	0.0734636	0.0429594
ssa-miR-new289_5p	106587572	0.919819	0.0850466	0.465394
ssa-miR-new289_5p	106587588	0.642712	0.0839121	0.431981
ssa-miR-new289_5p	106587600	0.973537	0.0987994	0.700477
ssa-miR-new289_5p	106587633	-0.987029	0.0962927	0.674224
ssa-miR-new289_5p	106587673	0.999336	0.391075	0.995227
ssa-miR-new289_5p	106587833	-0.211747	0.109073	0.793556
ssa-miR-new289_5p	106588059	0.734471	0.175435	0.965394
ssa-miR-new289_5p	106588247	0.998071	0.082112	0.381862
ssa-miR-new289_5p	106588248	-0.968884	0.076281	0.157518
ssa-miR-new289_5p	106588340	0.919418	0.081683	0.372315
ssa-miR-new289_5p	106588358	0.889123	0.086548	0.51074
ssa-miR-new289_5p	106588380	-0.595617	0.0780305	0.22315
ssa-miR-new289_5p	106588444	0.90175	0.130983	0.908115
ssa-miR-new289_5p	106588446	0.717256	0.0792639	0.268496
ssa-miR-new289_5p	106588535	0.999616	0.0767628	0.182578
ssa-miR-new289_5p	106588555	-0.999765	0.0726288	0.0071599
ssa-miR-new289_5p	106588653	-0.994271	0.0905762	0.585919
ssa-miR-new289_5p	106588694	-0.988349	0.111107	0.805489
ssa-miR-new289_5p	106588740	-0.998322	0.0801234	0.321002
ssa-miR-new289_5p	106588769	-0.649362	0.0809859	0.346062
ssa-miR-new289_5p	106588781	0.514254	0.0833698	0.418854
ssa-miR-new289_5p	106588795	-0.951698	0.0922862	0.620525
ssa-miR-new289_5p	106588808	0.976259	0.088505	0.552506
ssa-miR-new289_5p	106588955	-0.169192	0.0766945	0.180191
ssa-miR-new289_5p	106589003	0.536339	0.0819656	0.378282
ssa-miR-new289_5p	106589032	0.0508564	0.0850547	0.466587
ssa-miR-new289_5p	106589044	-0.999907	0.0776462	0.211217
ssa-miR-new289_5p	106589100	0.813245	0.0931101	0.634845
ssa-miR-new289_5p	106589262	-0.966221	0.0832775	0.417661
ssa-miR-new289_5p	106589297	0.970223	0.0806019	0.332936
ssa-miR-new289_5p	106589299	0.370848	0.0949819	0.655131
ssa-miR-new289_5p	106589413	0.230444	0.12919	0.904535
ssa-miR-new289_5p	106589441	0.999639	0.0791304	0.263723
ssa-miR-new289_5p	106589448	0.98126	0.119336	0.865155
ssa-miR-new289_5p	106589537	-0.970131	0.136301	0.917661
ssa-miR-new289_5p	106589570	-0.941706	0.0923534	0.621718
ssa-miR-new289_5p	106589665	-0.832784	0.10448	0.752983
ssa-miR-new289_5p	106589731	0.973797	0.0789229	0.25895
ssa-miR-new289_5p	106589747	0.692349	0.0785114	0.242243
ssa-miR-new289_5p	106589754	-0.993413	0.109986	0.798329
ssa-miR-new289_5p	106589848	-0.994082	0.0726996	0.0107399
ssa-miR-new289_5p	106590042	0.981165	0.0765746	0.173031
ssa-miR-new289_5p	106590126	-0.999695	0.076444	0.165871
ssa-miR-new289_5p	106590280	0.411641	0.0997427	0.71599
ssa-miR-new289_5p	106590318	0.949068	0.0804156	0.329356
ssa-miR-new289_5p	106590339	-0.109423	0.0887075	0.556086
ssa-miR-new289_5p	106590734	0.997781	0.177818	0.966587
ssa-miR-new289_5p	106590771	0.993066	0.258601	0.98568
ssa-miR-new289_5p	106590777	0.396655	0.0794378	0.281623
ssa-miR-new289_5p	106590914	-0.401968	0.0862123	0.505967
ssa-miR-new289_5p	106591130	-0.988026	0.115818	0.838902
ssa-miR-new289_5p	106591176	0.977209	0.0749006	0.103819
ssa-miR-new289_5p	106591177	-0.981069	0.0796605	0.298329
ssa-miR-new289_5p	106591255	-0.985334	0.0845096	0.448091
ssa-miR-new289_5p	106591346	0.97304	0.147755	0.942721
ssa-miR-new289_5p	106591700	0.994601	0.076499	0.167064
ssa-miR-new289_5p	106591739	0.995412	0.0740989	0.071599
ssa-miR-new289_5p	106591784	0.955386	0.0908906	0.589499
ssa-miR-new289_5p	106591893	-0.944803	0.269465	0.988067
ssa-miR-new289_5p	106591929	0.956657	0.0772346	0.193317
ssa-miR-new289_5p	106592106	-0.99995	0.0994419	0.713604
ssa-miR-new289_5p	106592176	0.586236	0.0775034	0.199284
ssa-miR-new289_5p	106592345	0.896957	0.102301	0.738663
ssa-miR-new289_5p	106592426	0.795176	0.0826384	0.396181
ssa-miR-new289_5p	106592686	0.941505	0.096518	0.675418
ssa-miR-new289_5p	106592731	0.924849	0.107256	0.781623
ssa-miR-new289_5p	106592925	0.807274	1.73307	1
ssa-miR-new289_5p	106593020	0.493619	0.0889888	0.562053
ssa-miR-new289_5p	106593039	0.534674	0.0846558	0.457041
ssa-miR-new289_5p	106593434	0.875986	0.165736	0.960621
ssa-miR-new289_5p	106593758	-0.999956	0.0725974	0.00357995
ssa-miR-new289_5p	106593800	-0.994554	0.14008	0.928401
ssa-miR-new289_5p	106593956	0.963596	0.076045	0.149165
ssa-miR-new289_5p	106593990	-0.997012	0.11255	0.819809
ssa-miR-new289_5p	106594355	0.924801	0.31196	0.991647
ssa-miR-new289_5p	106594497	0.688417	0.0845677	0.451074
ssa-miR-new289_5p	106594513	0.899313	0.0776003	0.207637
ssa-miR-new289_5p	106594671	-0.989254	0.0793589	0.27327
[truncated: 54,549 more rows]

## Sheet: prepubertal vs immature_diff exp
geneID	prepubertal1	prepubertal2	prepubertal3	pubertal1	pubertal2	pubertal3	Immature1	Immature2	Immature3
100136358	9.77459	9.8614	9.89791	9.31397	9.37823	9.75096	9.5317	9.57798	9.4448
100136364	9.6205	9.86599	9.88249	9.39565	9.26646	9.22379	9.339	9.52868	9.41388
100136365	10.4735	11.6382	11.9914	12.0145	10.9168	12.3285	9.78751	9.82452	10.5923
100136369	9.50111	9.46629	9.49066	9.05078	8.98746	8.87596	9.72933	9.82749	9.85294
100136375	10.9334	11.165	11.1595	11.3043	11.4376	11.5864	10.4703	10.3229	10.9387
100136378	9.45851	9.15682	9.47554	8.84003	9.03187	9.45805	8.63914	8.84675	9.03837
100136379	6.29402	6.40134	6.58253	6.22562	6.3193	6.08859	5.71042	6.10798	6.11122
100136380	12.0767	12.8673	12.0547	12.5996	12.2101	12.2987	11.7831	11.3041	11.8317
100136382	9.0764	8.64723	8.06089	8.84275	7.95982	8.13154	7.99269	7.87432	7.98456
100136383	10.6181	10.6408	10.6765	11.6231	11.7197	11.7256	10.9837	11.0284	11.2269
100136388	9.01249	9.12511	8.51251	8.17788	8.32932	8.132	8.48971	8.24079	8.23076
100136389	14.4726	14.509	14.4548	14.9868	15.1864	15.1871	14.7652	14.7695	14.8425
100136390	13.4138	13.4518	13.5263	14.397	14.6466	14.6828	13.8583	13.6554	14.1212
100136392	11.5509	11.5826	11.4729	11.9266	11.9734	12.1211	11.8481	11.9872	11.942
100136397	8.32319	8.22604	8.40661	8.23193	8.29672	8.32691	8.10646	7.83383	7.99553
100136402	13.0866	13.033	13.1661	13.2919	13.412	13.273	13.372	13.428	13.4306
100136409	11.8596	11.8768	11.865	13.2353	13.6897	13.5651	12.2652	12.163	12.4649
100136413	5.0065	6.68217	4.98359	5.58581	4.86328	5.26283	4.71364	4.96166	4.76225
100136420	11.3232	12.0135	11.3619	11.4583	11.1291	11.338	11.1695	10.8537	11.305
100136421	11.0547	11.3344	11.2209	11.1381	11.0175	11.1109	11.0293	10.7619	10.8942
100136445	9.63724	9.65911	9.762	9.54549	9.58521	9.36368	9.41479	9.45627	9.1878
100136450	7.74643	8.16987	7.63567	7.43536	7.17347	7.51361	7.24731	7.2713	7.33428
100136452	18.2756	18.0925	18.5383	17.6331	17.3186	17.4262	17.7871	18.0193	17.6727
100136456	6.44812	6.9021	6.66862	6.54864	6.53751	6.50265	6.25859	6.23944	6.44609
100136466	9.48699	9.47305	9.68939	8.87946	9.14198	8.79832	8.71778	8.50184	8.46825
100136467	7.63021	7.59693	7.69717	7.49961	7.49866	7.47303	7.31021	7.12634	7.1425
100136470	9.0491	9.11516	9.26341	8.84321	9.00813	8.80692	8.88462	8.8112	8.67921
100136475	4.94255	4.90711	5.24108	4.95383	4.9468	4.89839	4.82685	4.60378	4.67425
100136484	10.3384	10.6105	10.5222	11.3452	11.2616	11.3748	10.9809	10.944	11.0863
100136486	11.4234	11.1757	11.2471	12.2606	11.863	11.8936	12.2217	11.8351	12.4951
100136502	9.71613	10.3293	9.80423	10.2449	9.69841	10.1893	10.6441	10.3211	10.5146
100136513	9.97258	10.1487	10.1527	10.3207	10.4184	10.4715	9.69087	9.76606	9.57838
100136516	7.84857	8.6774	8.19559	8.42506	8.11178	8.6016	7.61311	7.73498	7.89198
100136517	11.7323	11.6547	11.9284	10.5981	10.5001	10.4482	11.311	11.4657	11.142
100136538	11.5653	11.8212	11.6796	12.0332	12.2138	12.0034	12.0885	11.7072	12.3713
100136540	9.90788	10.2236	10.0711	10.9984	11.3346	11.4781	10.6577	10.693	10.5713
100136541	8.31185	9.71367	8.74217	9.11228	9.42338	9.63302	8.28671	8.33874	8.31678
100136544	4.50586	4.74271	4.7983	4.43018	4.46859	4.47866	4.24797	4.24487	4.34785
100136560	10.4198	10.6058	10.7085	10.5125	10.7106	10.7232	10.1237	10.4029	10.0439
100136562	12.7558	13.1682	12.7055	13.4986	13.9574	13.7077	13.4744	13.2903	13.438
100136572	9.95876	10.6924	10.8096	11.3474	10.9647	11.2931	11.0542	11.2009	11.9567
100136577	13.9079	14.31	13.7269	14.0322	13.3831	13.9437	13.1622	13.123	13.3739
100136579	10.0672	9.84355	9.55676	9.08198	8.35381	8.63645	9.322	9.28423	9.09021
100136580	5.04548	4.98012	5.37423	5.07529	5.28845	5.05863	4.58746	4.74421	4.71004
100136797	6.39113	6.29514	6.63052	6.16866	6.01091	6.04683	5.99566	5.83654	5.87885
100136799	8.25194	8.11529	8.50165	7.88621	8.17212	7.81271	7.611	7.67512	7.52056
100136800	7.85375	7.92443	8.12264	8.02637	8.10433	7.93971	7.61959	7.7557	7.33498
100136916	10.637	10.9023	10.8295	10.2602	10.2334	9.97633	10.5751	10.1215	10.3025
100136920	10.3772	11.0728	10.6258	10.9577	10.8664	11.0708	10.029	10.0905	10.1475
100136925	8.56029	8.71743	8.8923	8.69508	8.72112	8.72846	8.30447	8.25875	8.18195
100136928	7.23429	7.39934	7.52396	7.10872	7.16562	7.16259	7.13521	7.13449	7.01627
100136933	15.6281	16.1622	15.8107	15.7306	15.53	15.6518	15.4044	15.2912	15.3864
100136935	6.36702	6.56244	6.93728	6.36013	6.51895	6.11169	5.89371	6.1056	6.04018
100137050	6.00198	6.06325	6.12406	6.44466	6.20969	6.14947	5.74062	5.68937	5.6519
100137056	10.1712	10.1091	10.1823	10.9269	11.178	11.1709	10.5298	10.4078	10.7219
100137726	10.3256	10.3175	10.5317	10.0547	10.1873	10.0763	10.0341	9.84751	10.211
100170846	8.55989	8.58249	8.83097	8.05925	8.22685	8.29888	8.17015	8.15341	8.21753
100194432	6.30073	6.52915	6.73261	6.49053	6.41188	6.27111	6.03395	6.21734	6.2054
100194438	7.18144	7.23713	7.41292	6.92757	7.19912	6.94994	7.03284	6.68676	6.72934
100194442	7.98161	7.90613	8.02028	7.48496	7.79702	7.73707	7.47835	7.29299	7.65313
100194457	5.41073	5.22732	5.44144	4.9284	5.0918	4.82438	4.87969	4.91308	5.00453
100194460	6.6591	6.73053	6.76006	6.29178	6.52519	6.24572	6.38922	6.41073	6.35538
100194461	6.25031	6.41961	6.56348	6.13618	6.29186	6.11971	5.94249	5.6975	5.60097
100194462	6.85151	6.75728	7.1824	6.966	6.73108	6.52514	6.47683	6.38291	6.16746
100194463	5.74282	5.82097	5.74332	5.59205	5.60323	5.54766	5.32473	5.3635	5.38198
100194464	5.19519	5.45168	5.49525	5.39879	5.3209	5.24902	4.96324	5.04835	4.92736
100194465	6.83361	7.00944	6.96459	6.50896	6.87992	6.51783	6.5878	6.59364	6.37113
100194467	5.44002	5.50934	5.89152	5.38062	5.45571	5.11907	5.27473	5.11274	5.02996
100194474	6.59828	6.59538	6.88695	6.35356	6.47655	6.46181	6.42105	6.24397	5.90272
100194477	6.2098	6.10007	6.29171	5.95784	6.35676	6.21329	5.55601	5.78425	5.65326
100194485	6.35195	6.64276	6.80607	6.25295	6.38385	6.29507	6.22856	6.16981	6.17118
100194486	10.0684	10.2189	10.4469	9.96658	9.95533	9.75872	9.7189	9.73436	9.7181
100194487	5.85508	5.71884	5.92429	5.48036	5.75695	5.22717	5.29238	5.30888	5.21049
100194493	5.51731	5.33305	5.43103	5.28077	5.38605	5.14297	5.16617	5.0021	4.98842
100194500	7.57619	7.07999	7.44136	7.24483	7.12016	7.02782	6.86986	6.98468	6.70035
100194513	8.06244	8.13181	8.03503	7.84493	8.03876	7.52558	7.38631	7.72292	7.4676
100194515	11.9692	11.9967	11.7552	11.6543	11.38	11.5369	12.2934	12.2178	12.2895
100194522	12.2555	12.3773	12.241	12.9125	13.3303	13.3847	12.5592	12.6112	12.6121
100194546	11.5556	11.6345	11.4867	11.0549	10.7274	10.7954	11.8713	11.9394	11.8977
100194572	11.7435	11.7135	11.7112	11.7175	12.2107	11.9121	11.5054	11.4616	11.2721
100194586	12.0855	12.2273	12.2496	12.9473	13.4717	13.5548	12.5433	12.6062	12.5298
100194597	13.7385	14.0017	14.0283	15.5532	15.9654	15.9897	14.505	14.3546	14.6621
100194600	13.3185	13.5953	13.6931	13.9491	13.7709	14.0389	12.8426	12.6144	12.8398
100194613	14.279	14.2445	14.2119	15.358	15.8216	15.9003	14.6639	14.9117	15.0064
100194616	10.9834	10.9657	10.9899	10.6105	10.7953	10.5625	10.4253	10.6098	10.4104
100194621	8.90497	9.10731	9.21071	8.86376	8.89883	8.8458	8.79227	8.75653	8.55294
100194628	12.5597	12.6651	12.7088	13.4837	13.9502	13.9469	12.9728	13.196	13.0665
100194656	7.41495	7.28021	7.43024	7.03471	7.32927	7.05664	7.0587	7.02914	6.87475
100194658	8.7583	5.73035	7.97111	8.34527	7.4787	7.65659	5.68326	5.98246	5.83891
100194671	11.2868	11.1244	11.1365	11.3993	11.6827	11.6503	11.4613	11.5052	11.5114
100194673	9.76891	9.72044	9.5904	9.12072	9.1182	9.10332	9.27317	9.34408	9.01764
100194685	9.24368	9.70474	9.54292	9.11856	8.97498	8.94553	8.62601	8.65413	8.66438
100194690	6.76693	7.38343	7.36154	6.96079	6.85718	6.77763	6.45393	6.82664	6.45205
100194713	12.7994	12.747	12.7001	12.1665	12.0206	11.7917	12.4056	12.2354	12.2356
100194721	8.94849	9.26505	8.71246	10.3039	10.8616	11.3592	9.4048	9.46258	9.60691
100194722	8.47642	9.4909	8.84277	9.15304	8.49418	8.89894	8.31245	7.95608	8.52733
100194730	6.65515	6.62074	6.47937	6.70147	6.78015	6.78319	6.92116	6.96557	7.18987
100194731	9.27684	9.24111	9.50921	9.86438	9.70009	9.76828	9.12117	8.94676	9.10643
100194748	11.6226	11.7229	11.7277	12.5033	13.012	13.1057	11.9557	11.9821	12.0746
100194750	11.3465	11.3352	11.495	12.8085	13.1189	13.4172	12.0393	12.2563	12.1025
100194754	13.6981	13.7251	13.7723	14.7676	15.1462	15.0781	14.0183	13.9591	14.0924
100194755	12.5711	12.5708	12.5015	12.4571	12.4346	12.4908	12.8426	12.8904	12.852
100194765	12.5311	12.4881	12.5692	13.4074	13.6591	13.7806	12.8943	12.9229	13.0296
100194779	7.22226	6.96364	7.28999	7.01096	6.94485	6.88035	6.62801	6.74386	6.4594
100194784	10.2533	10.2606	10.2342	10.2879	10.4402	10.4653	10.5352	10.5459	10.5902
100194792	12.2904	12.2571	12.3425	13.2409	13.4493	13.3947	12.7241	12.8077	12.7739
100194794	12.9541	12.9159	13.0082	13.4065	13.6287	13.5839	13.6151	13.3324	13.6693
100194800	12.7765	12.5962	12.5871	12.3715	12.0608	12.1177	12.4388	12.2398	12.348
100194804	12.3737	12.5095	12.522	13.0545	13.354	13.3536	12.8162	12.8508	12.8075
100194805	9.06392	9.16433	9.21784	9.06535	9.2147	9.23592	8.80255	8.80948	8.81257
100194810	10.5768	10.4505	10.5956	11.4645	12.0848	12.0092	10.8956	10.8929	10.9932
100194817	9.65693	9.85034	9.86216	9.16885	9.30785	9.41337	9.44806	9.61096	9.33746
100194830	9.9873	10.0817	10.1171	9.87806	9.63955	9.60434	9.76715	9.69061	9.5842
100194837	13.6641	13.7528	13.6905	14.0026	14.3095	14.2921	14.0186	14.0161	14.0438
100194838	10.9823	10.8918	11.0349	10.4884	10.5429	10.3094	10.5971	10.6399	10.669
100194851	11.4855	11.4714	11.5599	12.0134	12.4824	12.4572	11.7317	11.8565	11.8373
100194855	5.71187	5.69466	5.64667	5.9784	7.76548	7.55991	8.19075	8.11999	7.86955
100194857	11.1995	11.1611	11.2525	11.9068	12.2114	12.3681	11.5379	11.5589	11.5846
100194874	13.5599	13.5333	13.3594	13.6851	13.7891	13.7642	13.8773	13.9203	13.8565
100194878	6.41247	7.7858	6.84538	6.92195	6.67657	7.2203	6.50441	6.46109	6.4398
100194889	10.4509	11.1014	10.5858	10.8478	10.6214	10.801	10.1645	10.1162	10.2352
100194898	8.12239	7.78006	7.94233	7.6674	7.90304	8.05089	7.26086	7.36789	7.40178
100194905	12.9304	13.0061	12.8324	13.2769	13.4013	13.5	13.4461	13.5064	13.6051
100194912	12.4118	12.0894	12.0833	11.2512	11.0289	10.9455	11.6869	11.8684	11.747
100194920	9.43859	9.61872	9.67515	10.5101	10.8959	10.9471	9.89674	9.91771	9.98664
100194931	13.2453	13.4531	13.4691	14.1338	14.4636	14.5285	13.614	13.6314	13.8361
100194938	13.0424	13.0935	13.1623	13.4083	13.5445	13.5633	13.5178	13.595	13.5563
100194939	12.0857	12.1241	12.2122	13.2849	13.8171	13.8973	12.4663	12.4407	12.6241
100194940	13.5222	13.4428	13.626	14.0224	14.1675	14.0828	14.0113	14.1459	14.0833
100194947	10.8375	10.8117	10.8859	10.9633	10.6055	10.5729	10.6333	10.5246	10.4435
100194984	10.0125	10.0561	10.1516	9.94123	9.85649	9.84457	9.65582	9.57195	9.72632
100194992	10.9757	10.7889	10.8702	11.1078	10.7428	10.9359	11.2574	11.0472	11.337
100194994	12.1253	12.2172	12.5418	13.8418	14.3911	14.3485	12.9254	13.1217	12.9698
100195014	9.7167	9.98828	10.2052	9.72857	9.80429	9.7392	9.43876	9.35032	9.27133
100195017	13.3154	13.3372	13.3834	13.988	14.4729	14.5325	13.5978	13.7141	13.6576
100195029	10.0519	10.1366	10.3324	9.82408	9.70371	9.47087	9.80397	9.75666	9.76959
100195035	9.80291	10.1139	10.0798	9.89455	9.72145	9.79529	9.70142	9.54862	9.73691
100195042	11.8181	11.783	11.937	11.6995	11.7388	11.7619	11.4553	11.5576	11.3678
100195048	8.50949	8.03734	8.16708	7.98712	7.32674	7.7926	8.87325	10.829	9.6339
100195050	11.4397	12.2613	11.9335	12.2078	12.0725	12.1841	12.5569	12.5349	12.4662
100195066	12.1385	12.3399	12.373	12.9918	13.3683	13.4127	12.557	12.5944	12.5861
100195069	12.2761	12.3314	12.3658	12.7419	12.9564	12.9296	12.6879	12.7405	12.6918
100195082	8.94319	8.94026	8.90528	8.39476	8.44292	8.48509	8.158	8.14811	8.38975
100195084	4.95903	4.772	5.30103	5.17385	4.84667	4.83123	4.64898	4.74139	4.55878
100195088	8.26261	8.44988	8.50777	8.24027	8.38074	8.45626	8.0955	8.1434	8.11191
100195123	11.9907	12.0078	12.0228	12.6502	13.0415	12.9685	12.3063	12.4161	12.3334
100195132	12.3588	12.4026	12.5194	13.2384	13.6154	13.8121	12.6785	12.8237	12.7426
100195135	9.85163	9.7767	10.0271	10.0166	9.99671	9.79263	9.31116	9.44572	9.39561
100195137	11.396	11.35	11.4241	12.3778	12.6754	12.6554	11.9345	12.0439	11.9671
100195150	11.5974	11.5319	11.6736	12.8334	13.2265	13.407	12.0969	12.2722	12.2389
100195151	14.6035	14.6655	14.7594	15.2628	15.4793	15.4019	15.1007	15.2112	15.1737
100195156	10.301	10.2745	10.5857	11.5981	12.0322	11.9455	10.7717	10.8473	10.7757
100195164	12.8373	12.9092	12.9308	13.256	13.1857	13.2431	13.1694	13.4495	13.3494
100195170	10.1421	10.126	10.3277	11.9748	12.5838	12.8017	10.8518	10.9619	10.9388
100195172	9.28185	9.27136	9.60006	10.3885	10.774	10.8241	9.97498	9.97848	9.9161
100195186	14.8025	14.8229	14.6473	15.0703	15.0867	15.2818	15.2521	15.0224	15.1411
100195188	9.7794	9.81724	9.92956	10.6377	10.9091	10.9145	10.2396	10.1979	10.065
100195202	7.63938	7.69722	7.91812	7.68243	7.76346	7.47454	7.16592	7.20903	6.98608
100195217	8.35023	8.67568	8.32072	8.35944	7.86769	8.23569	8.05405	7.42618	8.12233
100195233	13.8089	13.844	13.9125	14.1696	14.3087	14.4264	14.1651	14.1922	14.1672
100195267	11.8247	11.7883	11.8411	12.9022	13.0697	13.2693	12.6089	12.7702	12.6473
100195289	11.303	11.3073	11.3557	11.6492	11.8203	11.872	11.5912	11.6931	11.6666
100195293	11.3716	11.5827	11.4459	12.7115	13.395	13.4015	12.1889	11.8405	12.4255
100195314	13.269	13.1719	13.2525	12.9248	13.0116	12.8586	12.8851	12.8788	12.7692
100195318	13.0939	13.1254	13.1984	13.6975	13.9556	14.0007	13.6079	13.6172	13.6392
100195326	10.9975	11.0923	10.9624	10.5726	10.656	10.5346	10.7674	10.7515	10.5369
100195327	12.4068	12.2781	12.2662	13.8225	13.8314	13.97	13.1879	12.8773	13.2892
100195336	12.527	12.4996	12.4216	12.705	12.959	13.0205	12.7014	12.8894	12.9146
100195351	12.0587	12.0469	12.0815	12.7268	12.9952	13.144	12.4824	12.445	12.9122
100195360	8.56961	8.60603	8.46404	7.88224	7.95419	8.00067	8.29901	8.33993	8.15717
100195364	11.4171	11.2763	11.3741	12.6552	13.344	13.535	11.6407	11.8738	11.8534
100195372	11.6629	11.4954	11.5926	11.8983	12.0281	12.4344	10.9968	11.1658	11.1413
100195401	7.82908	7.74446	8.12756	7.41375	7.66932	7.42474	7.15185	7.53508	7.236
100195402	14.5818	14.4483	14.2257	13.9268	13.7011	13.9335	13.8997	13.7035	14.0325
100195405	9.12468	9.18423	9.48721	10.3411	10.877	10.8708	9.74134	9.91623	9.81465
100195406	8.43119	8.82003	8.65651	8.70454	8.63666	8.65241	8.38618	8.2741	8.33158
100195433	12.2066	12.2279	12.2355	12.8624	13.354	13.3737	12.4282	12.5699	12.5001
100195441	7.77841	8.04125	8.03539	7.80844	7.98804	8.05339	7.52896	7.59938	7.68558
100195446	11.629	11.8877	11.7551	13.0004	13.28	13.3058	12.1271	12.1724	12.4633
100195459	6.94451	7.06661	7.24568	7.00204	7.26365	6.8758	6.66347	6.59628	6.51063
100195468	13.1292	13.3776	13.1645	13.9928	14.3306	13.9914	13.5938	13.6756	13.7147
100195470	12.6113	12.9916	13.0782	13.289	13.5911	13.4957	12.4954	12.4499	12.4363
100195482	10.1667	11.0475	10.3906	10.7276	10.7887	11.1338	10.2569	9.97003	10.0812
100195484	11.5238	11.6219	11.7544	13.6816	14.442	14.4602	12.2298	12.4117	12.3756
100195491	10.5615	10.4836	10.7557	11.4738	11.8944	11.8439	10.9818	11.001	11.0005
100195505	14.6833	14.7319	14.7783	15.1088	15.3636	15.3189	15.1319	15.2164	15.2592
100195506	9.8202	9.96665	10.0709	9.84657	9.73449	9.75533	9.6767	9.3979	9.48229
100195512	13.6872	13.8298	13.9467	14.6251	14.8998	14.9135	14.0511	14.0644	14.2609
100195513	11.3565	11.5128	11.3614	11.7441	11.9468	11.6933	11.784	11.7153	11.7076
100195514	12.0251	12.3683	12.4077	12.7495	12.9673	12.9407	12.6213	12.7494	12.6114
100195519	8.96857	9.1857	9.19379	8.93242	8.62953	8.7585	8.85546	8.82011	8.66866
100195526	10.6458	10.5915	10.7823	11.5011	11.8513	11.8551	10.9356	11.0551	10.9499
100195529	9.37689	9.31275	9.66482	11.122	11.6506	11.9702	10.2635	10.4657	10.2914
100195538	12.3754	12.4136	12.3513	12.7842	13.1305	13.1336	12.7127	12.7631	12.6671
100195545	7.86821	8.18398	8.48121	8.08906	8.12544	8.22543	7.54102	7.59123	7.57398
100195546	11.1041	11.1971	11.2124	10.9189	11.1313	11.1105	10.7607	10.9132	10.7262
100195552	7.9984	7.991	7.86222	7.57143	7.78644	7.64541	8.4009	8.34073	8.56238
100195558	10.3631	10.4962	10.6826	11.5116	11.8906	12.0478	10.8455	11.0999	10.8814
100195559	13.6518	13.8719	13.8553	14.9293	15.3921	15.4515	14.0579	14.0454	14.2502
100195568	10.7598	10.7895	10.81	11.683	11.8688	11.7551	11.1161	11.0064	11.405
100195574	10.3732	10.4593	10.4024	10.052	10.3285	10.305	10.0073	10.1219	9.78747
100195583	13.571	13.5633	13.5954	14.5604	14.9378	14.9977	14.0421	14.2072	14.1563
100195587	9.74986	9.74132	9.88542	11.5127	12.1808	12.4036	10.5341	10.8284	10.8236
100195599	10.8398	10.9853	11.0456	11.8471	12.0745	12.3002	11.2882	11.3796	11.3521
100195601	11.4228	11.294	11.1206	10.8236	10.7085	10.6589	11.62	11.7233	11.6377
100195612	12.3399	12.0997	12.1622	12.4331	12.5401	12.5557	12.6521	12.7142	12.6062
100195619	11.4922	11.4102	11.5919	10.9236	10.8045	10.5303	10.7559	10.8879	10.5615
100195627	13.7743	13.8954	13.5474	13.6283	13.6852	13.6006	14.1445	13.9922	14.1461
100195628	8.71407	9.36872	8.84615	9.18843	9.01006	9.33014	8.37301	8.38171	8.6001
100195633	8.7849	8.80192	8.85269	8.72603	8.84185	8.85005	9.07933	9.17185	9.07142
100195639	10.8817	10.7142	10.821	11.0856	11.1286	11.2324	11.2051	11.1786	11.1657
100195680	12.6926	12.6038	12.6451	13.6734	14.0956	14.2611	13.1182	13.2252	13.184
100195682	12.4593	12.4861	12.5518	12.902	13.0368	13.1173	12.8008	13.0156	12.7847
100195687	12.5148	12.4749	12.5431	13.5128	13.7411	13.7405	12.9603	12.941	13.0547
100195699	8.03471	8.26107	8.2002	7.48506	7.61182	7.84137	7.90108	7.71294	7.85249
100195708	7.5077	7.84548	7.50181	7.82364	7.83048	7.78878	9.61784	7.74939	9.10108
100195724	6.8491	8.18285	7.11048	7.50739	6.86204	7.79438	6.67463	6.81384	6.85845
100195740	11.4867	11.4648	11.5533	12.2488	12.4963	12.5167	11.8108	11.9481	11.9635
100195771	5.79686	5.68628	5.36106	5.13663	5.45698	5.2562	4.60273	4.60122	4.6048
100195794	12.7633	12.8549	12.7954	13.4547	13.7335	13.7918	13.0989	13.1367	13.1299
100195796	8.5204	8.68625	8.64982	8.14281	8.08451	7.88231	8.24796	8.12663	8.10632
100195810	9.3359	9.36862	9.58177	9.85556	10.1421	10.2039	9.77297	9.67797	9.81479
100195811	13.0814	13.0533	13.1173	13.8154	14.0015	14.0289	13.6987	13.795	13.7679
100195822	8.8861	8.99686	8.80649	9.05	9.21522	9.23181	9.19632	9.23896	9.10412
100195826	12.0301	11.9179	11.9443	12.1403	12.69	12.646	12.4928	12.3462	12.6026
100195833	4.98778	5.40097	5.30123	5.23434	5.20556	4.94113	4.92608	4.78388	4.85367
100195851	8.15262	8.46139	8.13156	8.09695	8.33276	8.24457	7.60533	7.83553	7.69314
100195859	9.06256	8.96541	8.95387	9.18275	9.10794	9.09508	9.25709	9.25647	9.3511
100195862	8.51802	8.48956	8.50165	8.46204	8.81455	8.62326	8.24738	8.29872	8.17087
100195865	9.94681	10.0417	10.1007	9.82791	9.71459	9.87012	9.63771	9.74966	9.71181
100195873	10.6545	10.893	10.7842	10.9986	11.132	11.1229	11.125	11.0801	11.3745
100195881	9.1332	9.09906	9.14877	8.8822	8.99966	8.85604	8.79005	8.78714	8.83384
100195894	6.62772	6.58466	6.83423	6.19555	6.15933	6.21288	6.11488	6.11215	5.89583
100195910	9.09181	9.47109	9.16604	9.04196	9.31507	9.14016	8.86849	8.79142	8.99138
100195911	8.94634	9.15318	8.99331	8.47947	8.62781	8.45595	8.76557	8.72223	8.62567
100195920	8.72338	8.92356	8.9207	8.41256	8.6596	8.48739	8.42261	8.38423	8.20757
100195922	8.84553	8.74666	8.77644	8.75966	8.60762	8.69765	9.06932	9.05146	9.2701
100195923	12.6059	12.7611	12.7194	13.329	13.6968	13.7248	12.9474	12.9886	13.071
100195936	12.3063	12.401	12.3627	12.7421	12.9724	13.0447	12.6415	12.6707	12.6774
100195962	10.1448	10.2542	10.0279	10.6893	10.7517	10.8044	10.5588	10.684	10.8087
100195990	10.2239	10.2673	10.3932	10.8146	11.1954	11.2316	10.6247	10.6444	10.5433
100195992	13.3744	13.4495	13.3968	13.9987	14.0527	14.1054	13.7431	13.5875	13.7756
100195994	12.4735	12.5329	12.4196	12.7622	13.01	13.0986	12.7367	12.8091	12.7901
100195998	13.0255	12.664	12.7923	12.2443	12.3344	12.1356	12.3156	12.3325	12.1472
100196000	12.691	12.731	12.8663	13.9148	14.1428	14.3209	13.3166	13.4636	13.2766
100196003	10.3935	10.2832	10.6552	11.2832	11.5416	11.5059	11.1069	11.1729	11.0656
100196017	7.46002	7.85299	7.24916	7.67835	7.19855	7.8884	6.69957	6.99389	7.23545
100196024	11.2735	11.4339	11.3036	11.9938	12.3982	12.4398	11.6219	11.664	11.7183
100196035	13.4333	13.4455	13.3146	14.4013	14.6036	14.6613	13.992	13.9573	14.067
100196040	6.76684	6.86926	6.86747	6.42584	6.76804	6.47453	6.48306	6.46369	6.2511
100196078	11.9445	12.0475	12.037	12.7481	13.0642	13.0082	12.4622	12.6852	12.4786
100196088	7.98982	8.28479	8.4064	7.98832	7.68076	8.83417	7.41147	7.52399	7.68364
100196112	8.71383	8.83899	8.79468	9.63921	9.78452	9.90091	9.23908	9.28104	9.16271
100196116	4.84058	4.65906	5.07974	5.06423	4.66018	4.91644	4.46638	4.62591	4.47082
100196122	11.8287	11.7908	11.9354	13.2405	13.4385	13.6432	12.4954	12.7276	12.6726
100196125	10.301	10.134	10.1255	10.1608	10.2407	10.2268	10.6026	10.5346	10.6501
100196147	6.57477	6.81426	6.8729	6.52641	6.66424	6.57078	6.16477	6.35807	6.29225
100196150	10.0181	10.088	10.1819	10.9119	11.2618	11.3262	10.4799	10.5923	10.4825
100196159	9.04532	9.2381	9.4072	10.4891	11.0685	11.0673	9.70404	9.6325	9.61317
100196165	11.8997	11.9007	11.9154	12.1135	12.1221	12.1351	12.2507	12.2963	12.2531
100196172	10.3157	10.2466	10.2961	11.0501	11.5621	11.5514	10.5964	10.6735	10.567
100196174	10.5479	10.5233	10.6336	12.2985	12.4309	12.4347	11.0084	11.0506	11.1184
100196181	9.74509	9.75859	9.96842	10.299	10.5849	10.6347	10.1395	10.1604	10.0664
100196188	8.94985	8.98069	9.15867	9.82573	10.3753	10.3028	9.28047	9.45979	9.33692
100196194	7.49733	10.6572	7.59766	8.3284	7.6833	9.20209	6.98435	7.20717	7.50779
100196207	9.84546	10.5186	9.8991	9.87544	9.51458	9.98939	9.62038	9.59653	9.64295
100196211	10.5757	10.5667	10.5811	11.2957	11.6666	11.7057	10.8474	10.8513	10.9277
100196214	10.7993	10.8734	11.0631	12.7488	13.457	13.4339	11.7531	12.2329	12.0185
100196218	7.6076	7.56288	7.36749	7.69171	9.00764	8.62213	8.47959	8.23194	8.81994
100196221	7.54614	7.38637	7.74943	7.48877	7.42181	7.55179	7.08471	6.8493	6.91839
100196224	9.76284	9.91115	9.8998	10.4414	10.6687	10.7904	10.2701	10.1443	10.0666
100196233	9.86757	9.79995	9.45021	9.58752	9.9558	9.57397	10.1294	10.1624	10.1438
100196235	8.65179	8.66594	8.60991	9.60231	9.77056	9.62012	9.01619	8.96421	9.16549
100196239	14.9043	14.9838	14.9774	15.4565	15.7541	15.8173	15.2103	15.268	15.27
100196241	11.8684	12.0028	11.9921	12.5868	12.9555	13.0448	12.3169	12.3819	12.2876
100196242	13.2046	13.115	13.2607	13.9705	14.1837	14.333	13.4137	13.4992	13.5502
100196256	8.40371	9.41913	8.39075	9.0791	8.1966	8.90111	7.95298	7.84063	8.40908
100196261	10.8412	10.8021	10.8208	11.4443	11.8692	11.8994	11.2153	11.321	11.2674
100196267	8.13808	8.34112	8.50688	8.96663	9.10756	9.08399	8.71837	8.52435	8.75955
100196279	9.87605	10.3216	9.93306	10.1384	9.95814	10.0893	9.64276	9.5096	9.842
100196285	12.7689	12.7257	12.9101	13.7677	13.9572	13.9121	13.3846	13.5107	13.4642
100196290	6.40459	6.46699	6.47016	6.53773	6.46242	6.56115	6.7012	6.74681	6.65566
100196309	6.84648	6.82518	6.68215	7.2824	7.11978	7.49123	7.18544	6.98959	7.28086
100196332	9.57589	9.45494	9.45591	9.45422	9.30123	9.29522	9.85422	9.92843	9.90879
100196343	8.17817	8.12719	8.44246	8.13117	8.18458	7.5481	7.72309	7.38965	7.35323
100196350	12.4773	12.5996	12.5204	13.1714	13.5034	13.6337	12.8125	12.8244	12.9327
100196353	7.8165	7.69474	7.98838	7.54808	7.51387	7.62067	7.28399	7.3699	7.12695
100196357	12.6675	13.1757	13.0357	13.6895	14.4295	14.5685	12.4686	12.537	12.564
100196360	8.80296	9.14113	9.25431	9.48607	9.51525	9.55593	9.38233	9.53396	9.38757
100196367	10.4127	10.3935	10.5205	10.4319	10.3048	10.3372	10.1018	10.0509	9.98301
100196380	9.21596	9.03025	9.33925	10.299	10.7491	10.8033	9.59125	9.66317	9.70843
100196390	13.2915	13.5252	13.3805	14.2594	14.5384	14.585	13.8987	13.8542	13.9476
100196404	8.5474	8.71612	8.80663	8.88484	8.40466	8.10656	8.24331	8.2292	8.07997
100196409	8.80246	8.81192	9.09877	10.108	10.8804	11.0683	9.42043	9.43383	9.40127
100196419	9.97379	10.1127	10.1288	11.7958	12.5431	12.4336	10.7293	10.9063	10.8374
100196420	16.0307	16.8091	16.4508	15.101	15.1264	15.2232	15.6587	16.121	15.2789
100196425	9.99009	10.3781	10.3893	10.2016	9.94989	10.1579	9.85682	10.0169	9.85256
100196427	11.4018	11.3592	11.3451	12.2567	12.2753	12.0592	12.0643	11.7428	11.9525
100196442	7.3439	7.43109	7.80342	7.36846	7.43444	7.46431	6.81668	6.82454	6.72292
100196467	9.24628	9.12738	8.8686	9.25357	9.33221	9.32677	9.50664	9.48075	9.36368
100196476	10.0694	10.1928	10.1567	11.0209	11.5524	11.6863	10.4295	10.6209	10.4757
100196482	6.73157	6.69321	6.98689	7.72972	8.06135	7.80782	7.20812	7.37742	7.23359
100196484	10.9151	10.8672	11.073	12.0991	12.6265	12.6728	11.509	11.612	11.5495
100196489	11.1545	11.222	11.2461	11.8356	11.8985	12.0799	11.5843	11.6656	11.671
100196495	8.14247	8.43148	8.30117	8.52032	8.51704	8.66601	8.51274	8.68812	8.5576
100196508	9.8733	9.80666	10.0416	10.743	11.0421	11.0949	10.28	10.407	10.3675
100196511	10.646	10.9137	10.9019	11.7579	12.3736	12.3993	11.2557	11.4419	11.3164
100196525	6.8645	6.68938	6.8439	6.90696	6.96404	6.88046	7.1568	7.18445	7.14066
100196527	9.3982	9.62651	9.56784	9.07822	9.25136	9.18581	9.25705	9.25033	9.18978
100196545	11.7224	11.7302	11.8553	12.677	13.0114	13.1308	12.0483	12.1274	12.173
100196560	12.0235	12.0161	11.9936	12.338	12.5245	12.5055	12.3327	12.3889	12.4046
100196575	7.92558	8.01529	7.93343	7.96772	7.92602	7.88994	7.03324	7.54446	7.34159
100196581	7.82904	8.36221	7.5629	7.81332	7.38121	7.56164	7.05353	7.23736	7.3454
100196586	11.8065	11.8585	11.7817	12.7418	13.2369	13.3269	12.1329	12.2016	12.2271
100196607	8.59102	8.73829	8.72159	8.71029	8.48904	8.8703	8.43341	8.30685	8.30619
100196608	12.9843	13.2659	13.2206	13.8439	14.1825	14.2952	13.4654	13.5827	13.6932
100196609	10.4596	10.5511	10.689	11.7233	12.1557	12.3145	11.1819	11.308	11.2834
100196613	14.203	14.3931	14.2376	14.99	15.4495	15.6717	14.6385	14.8095	14.7054
100196627	10.2897	10.2657	10.1429	9.96061	9.50382	9.47668	10.7446	10.585	10.7046
100196638	7.39602	7.31721	7.282	6.7908	6.96235	6.94758	6.99473	6.92782	7.09401
100196640	6.30812	6.41411	6.41116	5.87193	6.11055	6.02181	6.10241	5.92691	5.987
100196642	8.38036	8.8466	8.95998	8.31405	8.52469	8.14099	8.12719	8.13062	7.73447
100196645	7.96968	8.25368	8.39217	8.04403	7.99247	7.99611	7.86601	7.77252	7.67715
100196658	12.4849	12.4287	12.57	13.0397	13.3148	13.3136	12.8174	12.8644	12.7732
100196660	15.4916	15.7334	15.7808	16.4332	16.7301	16.7328	15.9218	16.0222	16.0228
100196662	14.7452	14.9915	15.4035	14.9781	15.2612	15.3497	14.4726	14.6116	14.3533
100196663	12.4154	12.4214	12.4377	13.0357	13.2174	13.3498	12.7732	12.8127	12.9101
100196680	7.91404	8.7623	8.66366	7.88491	8.84918	8.71817	7.77267	7.82001	7.94005
100196694	12.1916	12.0694	12.1864	13.528	13.6104	13.7741	12.6971	12.6257	12.9234
100196695	8.06122	8.34053	8.33913	7.96969	8.11769	8.12491	7.89397	7.62706	7.59322
100196701	11.0355	11.6162	11.2785	11.7796	12.0092	11.7766	11.6813	12.1048	11.6004
100196712	11.578	11.5521	11.6086	12.2322	12.6614	12.6576	11.9278	11.9776	11.8664
100196717	9.91656	9.82707	10.0095	10.1318	10.3132	10.2229	10.3529	10.2731	10.3849
100196725	6.83092	7.53759	6.76281	7.02246	6.80856	7.13074	6.43314	6.32633	6.69871
100196735	11.8655	11.8365	11.8839	12.3507	12.6165	12.6644	12.175	12.2066	12.1781
100196747	12.9765	13.0574	12.9832	13.2937	13.6163	13.6809	13.3484	13.3278	13.4181
100196756	8.77418	9.20916	9.06651	8.91707	8.80639	8.85746	8.56829	8.57703	8.50098
100196771	9.29036	9.19778	9.43005	9.33896	9.52048	9.30498	9.53056	9.70844	9.53844
100196779	8.3624	8.66539	8.30504	8.40454	8.36255	8.52493	8.15477	8.06035	8.17168
100196789	10.8635	11.2205	10.8871	11.1372	10.8637	11.0314	10.6346	10.7097	10.7577
100196790	12.8566	12.8946	12.8807	13.3723	13.5611	13.619	13.2595	13.3043	13.2175
100196793	7.50785	7.71594	7.60105	7.38598	7.35939	7.24699	7.29281	7.30428	7.41207
100196798	9.28688	9.38332	9.37693	9.15719	9.02366	9.00415	9.05091	9.1364	8.98783
100196810	10.046	10.0909	10.1612	10.401	10.7083	10.6206	10.3996	10.5253	10.3465
100196817	8.70434	8.67347	8.96888	8.61065	8.67527	8.49165	8.47979	8.56259	8.49408
100196825	7.32102	7.61723	7.46884	7.62352	7.69025	7.76666	7.26756	7.0864	7.11258
100196843	13.4885	13.4472	13.3985	14.4417	14.6367	14.7105	13.7781	13.625	13.8981
100196854	12.2221	12.166	12.3191	13.156	13.6168	13.6337	12.5418	12.6688	12.618
100196863	11.2158	11.0687	11.1806	11.5056	11.482	11.5906	11.4849	11.3973	11.532
100196870	11.326	11.3726	11.4194	12.5961	13.1775	13.1976	11.8469	11.9262	11.7331
100196879	10.0896	10.0874	10.3722	11.5047	12.1431	12.1709	10.5168	10.6903	10.5357
100196887	13.5153	13.7754	13.6702	13.5352	13.3062	13.3136	14.0092	13.9056	14.2459
100196894	11.4874	11.4518	11.3872	11.7505	11.9332	11.9867	11.7192	11.7892	11.7606
100217346	8.10067	8.2997	8.22236	7.96925	7.92841	8.05612	8.01814	7.83616	7.93283
100217352	8.18779	8.82514	8.21454	8.3072	8.3641	8.2967	7.46033	7.82081	8.22247
100270812	12.6651	12.7921	12.9108	12.8706	12.8154	12.8983	12.5572	12.3034	12.5801
100286437	7.59477	7.74307	8.30771	9.47301	9.17397	9.76656	9.05304	9.1494	9.14365
100286446	10.7068	10.6951	10.6197	11.1517	11.7239	11.1528	11.338	10.8307	11.5488
100286453	10.5233	10.4353	10.3982	10.6111	10.7479	10.8345	10.814	10.807	10.7101
100286465	10.1553	10.0639	10.0407	9.92202	10.0851	10.0529	10.4939	10.4122	10.4622
100286474	13.8502	13.8634	13.9722	14.2986	14.3099	14.3188	14.1964	14.2528	14.3305
100286497	11.3581	11.4904	11.4149	10.8439	10.6982	10.9212	10.9296	10.6074	10.8036
100286506	6.12442	5.97144	6.32847	5.72482	5.63861	5.65242	5.73081	5.93001	5.60933
100286514	9.74681	9.7581	9.75267	9.50458	9.6021	9.38135	9.52198	9.49647	9.35386
100286524	10.1936	10.3407	10.4544	10.8312	11.5476	11.3644	10.7426	10.6026	10.8285
100286534	16.3532	16.366	16.4078	16.7602	16.9953	17.0158	16.7423	16.7565	16.7748
100286551	9.55557	9.36453	9.87784	9.16766	9.18914	9.52617	9.18562	9.24698	9.1938
100286562	10.5391	10.4303	10.5711	10.4107	10.6196	10.4615	10.9014	10.8616	10.8952
100286564	8.34678	8.41697	8.38386	7.70211	7.27686	7.46014	8.02201	8.10498	7.67803
100286566	5.66503	5.87351	6.02093	5.69823	5.6512	5.33966	5.38407	5.56424	5.41812
100286575	11.973	12.1164	12.1028	12.3359	12.5558	12.5677	12.3854	12.4868	12.4412
100286576	7.50371	7.54942	7.3629	7.95171	8.20188	8.20171	7.77449	7.60312	7.9802
100286577	11.0967	11.1321	11.3733	11.9355	12.1767	12.093	11.5134	11.5907	11.505
100286581	11.241	11.5194	11.3673	11.5077	11.5619	11.5152	10.9921	11.1025	10.9823
100286590	8.27431	8.31214	8.32101	8.3601	8.41945	8.32367	8.57996	8.51752	8.61819
100286611	8.30283	8.41948	7.96023	9.89046	10.6711	10.0141	9.30156	9.02179	9.41065
100286630	10.8322	10.8624	10.7926	10.959	11.1185	11.1533	11.1211	11.1663	11.1953
100286631	13.0776	13.0828	13.1128	13.352	13.4671	13.4384	13.417	13.5326	13.4063
100286640	11.1931	11.2206	11.2458	11.745	12.0405	12.0668	11.5548	11.722	11.556
100286645	8.43209	8.4821	8.50956	8.1898	8.10081	7.92207	8.0044	7.96955	8.24821
100286648	5.70379	5.62648	6.06902	5.74431	5.55676	5.3341	5.39489	5.30575	5.29793
100286660	6.95289	6.83754	6.71989	7.67404	7.90355	7.59721	7.82804	7.54825	7.90034
100286662	10.2543	10.3639	10.3714	11.4492	11.7382	11.9289	10.6185	10.6113	10.6743
100286676	9.91601	9.88866	10.0835	10.8673	11.3769	11.3296	10.5695	11.2319	10.6522
100286677	9.14258	9.11683	9.41163	9.60284	9.45726	9.47252	9.70343	9.42173	9.56281
100286684	9.58755	9.77045	9.79448	10.6911	11.1864	11.1026	10.2329	10.3012	10.0878
100286689	9.19361	9.4993	9.05138	9.40189	9.46309	9.85054	10.0683	9.77986	9.64871
100286705	5.29173	5.63948	5.63215	5.27588	5.4879	5.3737	5.21721	5.13932	4.84479
100286706	10.0933	10.0464	10.1301	11.0016	11.1322	11.3128	10.5675	10.6068	10.794
100286718	8.74751	8.82772	8.86507	9.6114	9.92885	9.90255	9.10733	9.1476	9.02442
100286723	10.3135	10.193	10.4138	10.7799	11.0492	10.9452	10.7672	10.8734	10.6943
100286733	13.9802	14.0053	13.9376	14.4797	14.8579	14.8588	14.2588	14.3237	14.3412
100286734	9.91729	9.99004	10.0007	9.56581	9.53025	9.56776	9.58257	9.53181	9.46518
100306724	9.4262	9.37398	9.74608	11.2153	11.3391	11.6244	10.7124	10.8965	10.9198
100306725	7.54127	7.37272	7.4621	8.09572	7.93203	7.75642	7.96187	7.92532	7.99114
100306726	3.72657	3.7544	4.07335	3.65869	3.54828	3.69544	3.44483	3.56847	3.52216
100306757	13.4568	13.5651	13.4987	13.9101	14.1703	14.2384	13.8313	13.9314	13.8382
100306764	11.1189	11.2605	11.1902	11.6387	11.8113	11.7635	11.5589	11.6126	11.4319
100306772	12.6317	12.7414	12.7387	13.4778	13.837	13.6107	13.1053	13.1739	13.0887
100306775	10.2314	10.1884	10.1964	10.3625	10.5211	10.5227	10.7296	10.3811	10.9281
100306784	6.68795	6.91578	7.12532	6.74199	6.93074	6.62519	6.47413	6.41	6.50509
100306789	12.5835	12.6401	12.4983	12.8108	12.9357	12.9989	12.9344	13.0085	12.9978
100306790	9.59615	9.71153	9.64405	10.0009	10.3199	10.4334	10.0716	9.92453	9.99235
100306795	6.51002	6.44077	6.71463	6.44325	6.57962	6.4025	6.06568	6.13475	6.09781
100306827	11.5645	11.5902	11.5048	11.5938	11.7255	11.8672	11.86	11.8766	12
100306830	5.88134	6.08766	6.12912	6.26227	6.56803	6.31295	5.58765	5.76068	5.53075
100306838	9.40009	9.39396	9.44929	9.1871	8.98315	8.88432	8.85787	8.91667	8.9941
100306839	8.75669	8.8853	8.84341	9.45023	9.59711	9.82423	9.09365	9.13495	9.13943
100306849	10.155	10.065	10.1974	10.9266	11.149	11.199	10.4809	10.5753	10.5362
100306850	8.73931	8.8861	8.78647	8.46151	8.46719	8.48921	8.56638	8.2943	8.33871
100306851	6.7223	6.9005	7.04063	6.48033	6.91942	6.61592	6.51349	6.32396	6.32475
100306852	9.80977	9.75062	9.77241	9.54989	9.31441	9.46973	9.41588	9.42527	9.42835
100306857	12.4213	12.2937	12.4846	13.6271	14.0703	14.1824	13.1061	13.0675	13.1973
100306872	9.3162	9.22468	9.66387	8.74768	9.07909	9.18811	8.84527	8.67339	8.83895
100337625	12.069	12.3277	12.1855	12.3218	12.0015	12.2918	11.7955	11.6463	11.8629
100380280	12.7222	12.6457	12.6701	12.7654	12.7106	12.7065	13.017	12.9772	13.1018
100380294	12.2542	12.3592	12.424	13.4086	13.448	13.7493	13.0926	13.1957	13.0578
100380299	11.758	11.8646	11.7725	12.2619	12.8466	12.5874	12.1219	12.0887	12.2027
100380305	10.9181	10.9391	11.1163	10.914	11.0786	11.2352	10.6142	10.5094	10.7406
100380319	11.8153	11.972	11.9497	11.7479	11.6878	11.605	11.4602	11.3409	11.4262
100380341	15.7522	15.7007	15.7084	15.9134	15.9237	15.8677	16.0207	16.1135	16.0589
100380358	11.6579	11.5947	11.6531	12.128	12.4796	12.5775	11.9069	12.018	11.8959
100380370	12.1063	12.2547	12.3088	11.6708	11.6098	11.4582	11.961	11.9267	11.8307
100380375	11.7868	11.8513	11.7821	12.3172	12.4228	12.3607	12.0931	12.053	12.1674
100380379	9.78864	9.80304	9.96076	10.2561	10.1489	9.92432	9.51381	9.66351	9.40722
100380386	7.44471	7.57028	7.47368	8.08379	8.59741	8.20605	8.39683	7.88206	8.6428
100380389	11.3472	11.3142	11.2774	11.9024	12.0641	11.9708	11.6332	11.6761	11.5565
100380393	10.5504	10.5412	10.6551	10.842	11.0283	11.0818	10.802	11.0018	11.0275
100380397	11.8188	11.7967	11.843	12.1904	12.4898	12.492	12.2666	12.1937	12.2463
100380404	10.3555	10.2604	10.4307	10.6487	10.6156	10.5569	10.0749	9.89587	10.1189
100380421	11.0758	10.9804	11.1829	10.4193	10.7355	10.5427	10.4315	10.4726	10.2641
100380428	11.8251	11.8555	11.866	11.4387	11.4421	11.4402	11.4782	11.4777	11.4349
100380435	12.2742	13.0267	12.499	12.572	12.3202	12.5909	12.1082	12.1513	12.2682
100380438	9.85425	9.85781	9.81497	9.7587	9.66771	9.70064	10.1795	10.1979	10.2623
100380441	6.54052	6.57871	6.52839	8.51086	8.15624	6.11363	10.0659	6.54426	10.0268
100380449	10.1052	10.0767	10.2841	10.9354	11.292	11.3282	10.5831	10.6286	10.6199
100380456	13.0214	13.0098	13.096	13.4892	13.7055	13.6586	13.3669	13.387	13.3021
100380457	9.8749	9.652	9.51722	9.07733	9.12742	8.77429	9.39818	9.41541	9.03392
100380467	13.5664	13.9383	14.0203	14.2635	13.9108	14.0911	14.4211	14.252	14.3395
100380468	8.77174	8.80087	8.90214	8.88727	8.7442	8.93196	8.4424	8.27142	8.39799
100380471	6.39501	6.5338	6.50381	6.27859	6.50277	6.04256	6.101	5.94942	5.84749
100380493	13.3065	12.9795	13.4081	12.8005	12.913	13.0674	12.808	12.9805	12.9586
100380509	8.97735	8.9284	9.10597	9.80351	10.0197	10.247	9.30157	9.35526	9.29356
100380511	11.439	11.4652	11.4247	11.669	11.8888	11.7402	11.7549	11.7701	11.8698
100380518	10.8515	10.8025	10.8571	11.5218	11.5794	11.5186	11.1708	11.332	11.2504
100380534	6.75001	6.57539	6.91863	5.85122	5.61277	5.62378	5.9349	6.3997	5.77544
100380537	12.0701	12.023	12.0961	12.1643	12.1465	12.1527	12.3469	12.3935	12.4048
100380545	5.61843	5.45111	5.55913	7.38546	6.96832	7.28622	5.95615	6.18696	5.91582
100380549	7.38965	7.66623	7.70188	7.45569	7.14554	7.2849	7.25655	7.2765	6.89179
100380559	12.5222	12.5999	12.5818	13.2561	13.6065	13.6012	12.9164	12.9204	12.969
100380563	8.45207	8.84071	9.05909	8.64963	8.67989	8.435	8.12886	8.01131	7.87341
100380594	12.7434	12.7932	12.7366	12.5225	12.3685	12.3556	12.469	12.4103	12.4097
100380604	10.3521	10.4579	10.3501	10.6691	11.0898	10.8904	10.6558	10.7255	10.6672
100380605	11.0185	11.0465	11.0156	11.4954	12.153	12.215	11.3226	11.4385	11.454
100380609	9.73136	9.81575	9.81322	9.46658	9.49577	9.50479	9.47952	9.18145	9.0013
100380613	9.10412	9.61422	9.50376	10.3133	10.3579	9.96909	9.94027	10.0408	9.64425
100380616	6.57795	6.53517	6.70873	6.47613	6.52955	6.53245	5.98444	5.95483	5.95494
100380622	12.3288	12.3078	12.3962	13.4604	13.9229	13.9315	12.7603	12.8561	12.8029
100380625	13.3003	13.2718	13.1766	14.2339	14.2569	14.2079	13.5861	13.4065	13.8494
100380633	11.924	12.1188	12.1622	11.8277	12.198	12.3183	11.5674	11.6826	11.5109
100380635	13.8712	13.7242	13.9056	14.6541	15.0058	14.9555	14.2638	14.283	14.2136
100380643	15.2887	15.2586	15.0808	15.3375	15.6038	15.3807	15.6825	15.4748	15.8383
100380645	8.83946	8.65004	8.78435	8.21606	8.1306	8.099	8.14434	8.25576	8.18673
100380661	5.90607	6.02694	6.05115	5.86023	5.76803	5.75441	5.66314	5.63425	5.62487
100380662	8.28357	8.35611	8.63154	8.36054	8.1974	8.10731	7.89705	7.74937	7.62081
100380667	9.7054	9.50027	9.68576	9.78526	9.76748	9.74463	9.95992	10.1625	9.91396
100380670	8.6756	8.88791	8.85673	8.53692	8.54352	8.54966	8.43363	8.42339	8.44034
100380702	13.116	13.0595	12.9552	13.2026	13.339	13.2878	13.4138	13.4935	13.4698
100380710	11.8647	11.8318	11.8324	12.2255	12.4123	12.332	12.157	12.1929	12.1557
100380718	13.1757	13.1777	13.2544	14.851	15.3158	15.3969	14.088	14.2502	14.2103
100380724	11.6499	12.7802	11.7037	11.8997	10.99	11.6667	11.1662	10.709	11.3897
100380736	13.4394	13.4616	13.444	13.6891	13.8827	13.8971	13.7699	13.7636	13.7907
100380739	9.34546	9.46247	9.50922	9.28332	9.16624	9.09689	9.03324	9.0654	9.03941
100380742	8.7563	8.85915	8.91278	8.73227	8.75897	8.66914	8.35832	8.69619	8.5087
100380747	11.9478	11.6898	11.684	12.3629	12.6154	12.5464	12.1807	12.1612	12.4456
100380756	5.75832	5.73383	5.71314	7.00467	7.23179	7.2675	6.29752	6.50464	7.02266
100380761	12.1977	12.1082	12.249	11.9756	11.962	12.0264	11.8855	11.7221	11.9858
100380772	12.9508	12.8967	12.986	13.6585	13.9219	13.8852	13.2837	13.3241	13.285
100380776	9.99448	9.86655	10.1835	9.76296	9.85647	9.79392	9.77614	9.63385	9.61158
100380805	10.1707	9.91247	9.87244	11.5824	11.5654	11.8235	10.5913	10.0818	10.5004
100380811	8.74153	8.97421	8.97109	8.35582	8.32211	8.34221	8.56921	8.40277	8.3265
100380817	5.51624	5.28593	5.64528	7.60354	6.11358	5.44791	8.3612	5.80004	8.3385
100380819	12.2598	12.149	12.1762	12.5337	12.6946	12.7905	12.5205	12.6424	12.6376
100380828	9.62418	9.53873	9.95161	9.20803	9.3165	9.1045	8.97288	8.99814	8.80416
100380833	8.18662	8.21008	8.2472	8.09192	7.63598	7.96172	7.7874	7.87578	7.63773
100380837	9.04577	8.88654	8.81841	9.30779	9.49181	9.50197	9.25904	9.24505	9.07557
100380852	10.4689	10.3459	10.1847	10.1914	10.2163	10.1945	10.698	10.7025	10.6128
100380864	14.4392	14.4882	14.4563	15.1527	15.5602	15.5555	14.8099	14.8501	14.8055
100380865	13.0222	13.2494	13.042	13.7256	14.087	14.0842	13.5595	13.3429	13.571
100380869	12.7097	12.6756	12.8467	13.4874	13.8453	13.8126	13.0152	13.143	13.0821
100499414	10.8625	10.7861	10.8446	10.9679	11.2213	11.2894	11.1484	11.1152	11.1396
100500786	9.57731	9.60286	9.75745	9.58288	9.87803	9.87383	9.28573	9.44173	9.29954
100500788	7.93827	7.9446	7.86609	7.57641	7.55494	7.54368	7.47429	7.70202	7.52405
100502556	13.3019	13.2192	13.221	13.3694	13.2241	13.3122	13.5717	13.5709	13.5874
100526661	4.93138	5.85979	4.90263	5.2433	5.24634	5.84438	4.68059	4.91259	4.81492
100526765	7.90442	8.53382	8.25801	7.1524	6.67725	7.54306	6.86692	7.21366	7.11681
100526824	8.10329	8.79088	8.40875	8.64304	8.20715	8.54164	7.83904	7.88557	8.03932
100532741	8.17149	7.91143	8.58944	8.18438	7.91611	7.78369	7.46899	7.63721	7.36676
100862707	7.98416	8.00247	8.10895	8.04418	7.89907	7.84072	7.7854	7.70465	7.77621
101448004	10.9085	10.8438	10.8703	11.5426	12.0236	12.0546	11.1647	11.2454	11.2137
101448012	12.3474	12.3969	12.477	13.1874	13.5368	13.5581	12.8225	12.9379	12.827
101448029	8.29294	8.00014	8.43256	7.83802	8.05101	8.03191	7.79598	7.81049	7.54089
101448046	16.4076	16.3454	16.432	16.011	16.0013	16.2873	16.0078	15.9278	16.2529
101448047	7.75785	7.73574	8.14729	7.35114	7.52791	7.20672	6.75218	7.06321	6.85918
101448051	8.80588	9.27688	8.7118	8.57209	8.53634	8.48385	8.35967	8.32246	8.60073
101448052	16.1114	16.037	16.1333	16.2822	16.225	16.2154	16.5272	16.6072	16.5562
101448060	6.78526	7.04006	7.03666	6.87276	7.17573	6.98363	6.60185	6.44208	6.67936
101448061	7.8279	7.88434	7.93059	8.26885	8.05941	7.9096	8.14991	8.19913	8.17131
101448066	7.44219	7.63171	7.77519	7.13965	7.20059	6.87976	7.04319	7.01834	6.91726
101448067	8.48925	8.34759	8.54554	7.84828	7.66064	7.7987	8.06026	8.22086	7.91843
106455098	8.15635	8.77594	8.12102	8.61959	8.45435	8.56214	8.87183	8.83739	8.87027
106560212	6.59317	6.31499	6.40272	6.51816	6.60679	6.62764	6.83236	6.80287	7.00422
106560238	10.9915	10.8476	10.7902	10.9888	10.8361	10.7841	11.24	11.2258	11.2236
106560241	11.2979	11.1824	11.1692	10.8329	10.702	10.7279	10.6956	10.7611	10.5027
106560277	7.35037	7.58037	7.7646	7.52377	7.25954	7.32737	6.9296	7.16081	7.30743
106560281	6.99584	7.19992	6.68569	6.6134	6.18319	6.31943	6.49218	6.61202	6.43021
106560283	3.98269	4.06156	3.98709	3.98565	3.89394	3.87042	3.62688	3.69708	3.71922
106560289	8.75589	8.80129	8.92604	9.23582	9.37315	9.59245	9.13773	8.99317	9.20663
106560294	7.80575	5.42087	7.2366	7.6893	5.20498	5.35897	5.12507	5.35824	5.31797
106560298	7.90824	9.09345	8.7146	8.09196	8.27869	7.76939	7.7912	7.64327	7.92364
106560303	9.2836	9.29229	9.19284	9.67398	9.80754	9.83366	9.60947	9.60944	9.76675
106560315	9.76822	9.69064	9.56089	9.44118	9.3113	9.26209	10.0754	9.9533	9.89178
106560317	6.93233	7.14984	7.26966	7.13166	6.96249	6.89271	6.85076	6.57255	6.57773
106560322	9.54803	9.39408	9.84633	9.06881	9.36755	9.16015	9.00662	9.22569	9.00954
106560330	4.80874	4.88595	4.81978	4.62006	4.56	4.65154	4.45281	4.46272	4.48667
106560354	6.53521	6.67435	6.79083	6.38773	6.61123	6.49886	6.27359	5.99055	5.99072
106560364	4.79753	4.85033	5.07128	4.62807	4.75987	4.92581	4.60963	4.3923	4.48279
106560368	9.00916	9.0783	9.05774	8.86163	9.10841	8.99076	8.76494	8.80041	8.64581
106560369	7.09974	7.05615	7.39254	6.74374	6.92591	6.73921	6.98079	6.63948	6.6197
106560371	10.5415	10.6091	11.0187	10.3893	10.5032	9.99059	9.65414	9.65171	9.55949
106560372	7.25074	7.49923	7.56823	7.18064	7.25369	7.30117	6.9338	6.58183	6.67962
106560393	6.75266	6.52036	6.66526	6.38055	6.06998	6.10603	6.27414	6.33182	6.10246
106560395	5.81909	4.80859	5.29954	5.49967	4.94038	5.11654	4.66793	4.69924	4.67313
106560404	11.7843	10.2564	11.405	11.0648	10.0776	10.2015	10.1945	10.1995	10.2024
106560417	8.24236	6.96953	7.6102	7.31412	6.84554	6.87435	6.53911	6.64718	6.4538
106560433	9.15884	9.40678	9.29678	9.34218	9.85807	9.60273	8.88024	8.80523	8.74271
106560435	12.406	12.4955	12.4343	12.7455	13.1348	13.0961	12.7321	12.7958	12.7131
106560442	10.8712	10.9004	10.8423	10.8434	11.0389	10.9915	11.1841	11.2121	11.1355
106560447	12.4174	12.4065	12.1901	12.3038	12.3717	12.2563	12.7985	12.7433	12.8296
106560450	7.60327	8.02914	8.28753	7.76835	7.69215	7.56973	7.20434	7.47887	7.57213
106560456	9.77734	9.87292	9.53352	9.82893	9.81242	9.95365	10.2005	10.2013	10.1909
106560462	11.6793	11.6399	11.5569	12.3879	12.5513	12.5753	12.0046	12.024	12.0915
106560464	10.8521	10.6861	10.7586	10.4771	10.4511	10.4374	10.443	10.4152	10.3516
106560469	7.98123	7.94037	7.67711	7.93613	7.68138	7.6219	7.6706	7.43379	7.40949
106560477	10.7764	10.9749	11.1967	10.7841	11.2132	11.0838	10.309	10.3943	10.1895
106560479	10.7275	10.7387	10.9415	11.6484	11.9034	11.8191	11.2834	11.387	11.3184
106560505	3.8058	3.73266	3.73542	4.63797	3.99519	4.07024	4.16927	3.95112	4.15354
106560506	7.24131	7.25277	7.20426	7.13869	7.15486	7.28717	7.58008	7.64525	7.43147
106560513	12.1423	12.2387	12.3344	12.7157	13.0437	13.0594	12.5726	12.7468	12.6083
106560524	10.844	10.8268	10.7857	11.4373	11.8889	11.9847	11.1281	11.1264	11.161
106560527	7.93805	7.80617	8.01586	7.86982	7.8085	7.96812	7.64245	7.48081	7.34109
106560532	5.5172	5.5846	5.84777	5.54499	5.49699	5.34595	5.31652	5.25194	5.09848
106560535	7.35487	7.54615	7.76892	7.20699	7.35581	7.17141	6.97096	6.74992	6.73403
106560539	11.4692	11.2906	11.2618	11.2862	11.0249	10.9521	11.7234	11.7643	11.7644
106560540	9.00427	9.07517	8.82793	9.26492	9.92727	9.39479	9.61662	9.53822	9.496
106560548	11.1874	11.1986	11.1239	12.8244	13.197	13.538	11.9283	12.029	12.0548
106560555	9.60828	9.73631	9.73923	9.54211	9.73093	9.90626	9.26852	9.30537	9.37724
106560556	8.69272	8.87681	8.90954	8.54813	8.15602	8.48114	8.42771	8.46835	8.41086
106560558	7.90709	7.70297	7.98813	7.58214	7.69107	7.66301	7.3513	7.67708	7.29134
106560577	11.6061	11.6829	11.599	12.6562	12.9108	12.7905	11.9429	12.0704	12.1446
106560602	8.31948	5.78169	7.98242	8.75295	8.1585	9.06624	5.79785	5.79372	5.80351
106560604	7.28423	7.70595	7.59419	7.31886	7.2293	7.14075	7.24671	6.82266	7.18392
106560607	8.78326	8.30977	8.71792	7.43908	7.19594	7.33902	7.87267	8.29419	7.76241
106560648	8.89604	8.81274	9.25551	9.49204	9.33102	9.45733	9.4835	9.43612	9.40142
106560651	11.5745	11.6102	11.52	11.3762	11.2532	11.3309	12.0521	12.0251	12.044
106560655	11.0204	10.8561	11.574	11.7668	11.5234	11.7005	11.7438	11.6283	11.7419
106560665	8.03785	7.87628	7.83126	7.9552	8.09397	7.93016	8.52154	8.45833	8.62777
106560692	15.4087	15.5019	15.4313	15.7344	15.7602	15.7644	15.7541	15.7377	15.8101
106560701	9.00614	9.28219	8.99517	9.07578	8.63622	8.80055	8.74894	8.64859	8.81227
106560707	10.0933	10.3727	10.2197	10.4286	10.633	10.5933	9.57724	9.92867	9.94803
106560713	11.8992	11.8462	11.73	11.6057	11.6049	11.5274	12.3262	11.987	12.1315
106560740	12.2506	12.4039	12.4756	12.3863	12.3744	12.2579	12.0697	12.0723	11.9161
106560743	6.74521	6.78418	7.04328	6.36208	6.36941	6.42101	6.516	6.52192	6.40833
106560748	10.0464	10.0601	10.0374	9.90082	9.74693	9.60545	9.71222	9.55931	9.57295
106560756	5.61088	5.8069	6.06343	5.85772	5.70978	5.6985	5.53509	5.24488	5.22958
106560757	9.78471	9.53614	9.68105	10.3555	10.1467	10.2863	9.36367	9.24396	9.50033
106560761	7.09198	7.25102	6.96231	7.6679	7.87847	7.72912	7.74824	7.38131	7.43878
106560767	8.39431	8.3258	8.42627	9.80991	10.316	10.5238	8.8292	8.86902	9.04103
106560768	10.758	10.6925	10.4959	10.7286	11.0581	10.9364	11.01	10.9614	10.9482
106560777	8.92441	9.34523	9.3062	8.80011	9.02497	9.02759	8.80069	8.52499	8.54198
106560781	7.48325	7.44363	7.27034	7.51684	7.38614	7.52829	7.755	7.78957	7.76027
106560785	12.3935	12.4433	12.3877	12.8289	13.0194	13.1587	12.6871	12.7117	12.7195
106560787	7.54244	7.43607	7.73649	7.4446	7.74526	7.38985	7.09254	6.84123	7.07792
106560821	8.14294	8.33257	8.27309	8.22083	8.04913	8.25243	7.79678	7.9757	8.02669
106560833	4.65469	4.51208	4.48296	4.55067	4.70294	4.29241	4.31228	4.16655	4.25637
106560836	8.58143	8.88968	8.57938	9.02241	8.45924	8.73836	8.12761	8.15763	8.42051
106560838	10.1544	10.4247	10.128	9.97391	10.0686	10.0163	10.5901	10.5247	10.5483
106560850	12.0158	12.3702	12.1016	12.1898	12.0451	12.1694	11.5771	11.7406	11.615
106560860	9.13249	9.36074	9.00423	8.87722	8.9074	8.86285	8.81704	8.7774	8.69689
106560864	11.9682	12.0052	12.0474	13.0277	13.3626	13.3662	12.3057	12.2143	12.5534
106560872	12.0242	11.9897	11.9471	12.4952	12.8227	12.2871	12.4746	12.5329	12.4751
106560879	11.2041	11.4133	11.3421	11.6189	11.9117	12.0644	11.6303	11.5935	11.6694
106560882	9.46833	9.47637	9.4253	10.3671	11.1084	11.0768	9.96754	10.0757	10.0638
106560889	5.0955	5.18805	5.45044	4.91865	4.89909	5.14661	4.84199	4.8361	4.87721
106560891	9.71828	9.93732	9.96658	9.57303	9.51643	9.60247	9.43979	9.45885	9.36418
106560892	7.64595	7.71131	7.47322	6.19723	6.40322	6.35284	7.02168	7.0256	7.00718
106560893	6.85423	6.79428	7.03247	6.62276	6.52373	6.30148	6.24984	6.24736	6.33935
106560897	11.9198	11.9364	11.9804	12.4329	12.4862	12.4686	12.1872	12.4111	12.267
106560900	10.6169	10.6985	10.8659	10.4516	10.6479	10.4936	10.4023	10.4633	10.3029
106560912	11.5062	11.4222	11.6973	12.6526	13.0521	13.1075	12.3141	12.4803	12.4616
106560952	7.21526	7.08595	7.08438	6.85796	6.72385	6.96142	6.75761	6.88716	6.47158
106560963	11.2022	11.2319	11.2931	11.393	11.6745	11.6844	11.5362	11.6509	11.545
106560965	11.1934	10.9559	10.9338	10.7799	10.6763	10.6847	11.4369	11.4805	11.4242
106560974	13.5706	13.6281	13.4665	13.5853	13.5899	13.3873	14.0499	14.0702	13.9901
106560977	9.0892	9.09124	8.94547	9.06688	9.11054	9.10408	8.51736	8.60058	8.45383
106560990	10.6113	10.6461	10.5965	10.1847	10.0759	9.92338	10.096	10.2674	10.1088
106560992	9.13065	9.0946	9.27171	8.70093	8.88486	8.43721	8.81533	8.78127	8.75445
106561013	12.474	12.412	12.6686	12.331	13.2519	13.1514	11.6375	12.0536	11.8191
106561015	4.79442	4.06345	5.12632	4.43268	4.44011	3.93594	3.92886	4.0741	3.93033
106561016	6.93139	4.60015	6.77602	6.14741	5.87037	4.63138	4.61188	4.66552	4.61597
106561023	5.47675	5.25879	5.52088	5.2935	5.46796	5.13508	5.02355	4.80107	4.87483
106561031	8.72019	8.73095	8.75792	8.59129	8.33397	8.39046	8.40294	8.32114	8.33326
106561032	9.28005	9.0449	9.02794	9.61559	8.95447	9.59345	9.70683	9.49382	9.53547
106561037	13.3348	13.2567	13.301	12.8357	12.6594	12.6127	12.9693	12.9275	12.8243
106561044	8.01577	7.90999	8.19836	7.83773	7.74383	7.74561	7.48226	7.79597	7.73733
106561069	9.70207	9.59728	9.8984	9.29949	8.9636	8.93702	9.40882	9.37448	9.21116
106561076	7.53321	7.35551	7.43671	7.91432	8.08788	7.58917	7.78442	8.41952	8.07107
106561081	11.0136	10.9144	10.9933	11.0026	10.9915	11.0607	11.2678	11.3928	11.2012
106561089	7.2968	7.37348	7.28969	7.22978	7.31847	7.31259	7.54125	7.5515	7.61746
106561097	5.21875	5.24131	5.33224	5.46608	5.17022	5.36523	5.00021	4.88699	4.85383
106561117	5.36816	5.51093	5.67762	5.33538	5.51804	5.4077	5.18497	4.98253	5.07988
106561149	9.20049	9.08933	9.29858	8.84329	8.96671	9.05828	8.83896	8.73611	8.59108
106561154	8.53581	8.70622	8.73497	8.10929	8.46079	8.25963	8.43988	8.26329	8.2298
106561181	4.11507	4.27266	3.93639	3.96558	3.84783	3.88799	3.87907	3.8448	3.78606
106561225	9.80275	9.62881	9.88992	9.51774	9.71987	9.24031	9.26067	9.45098	9.35034
106561238	7.43983	7.65428	7.41697	7.11526	7.14993	6.90892	6.81404	6.99362	6.87637
106561247	5.35979	5.38184	5.13863	5.51253	6.55755	7.43373	7.62686	5.38361	7.38741
106561261	8.77148	8.88261	9.04948	9.53503	9.07754	9.33655	9.07077	9.25113	9.65183
106561275	7.93612	7.27602	7.31183	8.63009	8.38983	8.07464	8.93356	8.43094	9.31398
106561276	13.0646	12.9247	13.0857	13.6908	13.6887	13.708	13.5375	13.5843	13.5843
106561280	6.25917	6.12569	6.31603	5.55439	5.27857	5.42761	5.57109	5.68073	5.36291
106561289	11.5099	11.4795	11.6141	11.5192	11.4972	11.6079	11.1659	11.2774	11.1725
106561291	9.57384	9.54892	9.71583	9.26766	9.107	9.21128	8.63128	8.73991	8.356
106561306	7.2796	7.17083	7.26224	6.87567	6.63751	6.52312	6.61836	6.48498	6.43223
106561314	9.05763	9.09822	9.2642	9.03014	8.6935	9.06006	8.55202	8.72384	8.56986
106561315	7.13928	6.95067	7.28657	6.7321	6.70066	6.81393	6.63956	6.82145	6.49684
106561321	4.44975	5.01449	4.43156	4.50113	4.21355	4.49311	4.17893	4.04621	4.28415
106561325	6.82888	6.59129	7.04741	7.93599	8.20237	8.33061	7.38129	7.42451	7.69493
106561330	8.08058	8.28397	8.21922	7.77229	7.54099	7.48512	7.6571	7.65613	7.77556
106561336	7.62611	7.8265	7.89475	7.6771	7.6862	7.67346	7.46177	7.50743	7.54791
106561356	11.6396	11.7401	11.5972	11.3355	11.5467	11.4962	11.1848	11.2382	11.2298
106561361	8.44552	8.2648	8.44335	9.34023	9.64536	9.61576	8.92256	9.16842	9.01859
106561366	8.79028	8.84725	8.80779	8.43183	8.28112	8.31866	8.22346	8.45775	8.39888
106561370	12.2885	12.2757	12.1973	12.5142	12.6497	12.7172	12.5618	12.6472	12.653
106561386	11.1663	11.09	11.4587	10.8293	10.5726	10.6098	10.7669	10.8426	10.7026
106561399	8.99636	9.10759	9.19864	8.88735	9.00846	9.18312	8.80545	8.61637	8.83498
106561400	9.95205	10.1393	10.0754	9.4886	9.58113	9.3665	9.70737	9.66196	9.63854
106561401	9.20393	9.31456	9.53739	9.11968	9.12254	9.14118	9.14197	8.94557	9.10345
106561421	5.4017	5.47181	5.38819	5.66257	5.63236	5.3095	6.42603	5.47703	6.27662
106561426	10.0259	9.99018	10.0398	9.85343	9.89287	9.77619	9.79407	9.54312	9.62488
106561470	9.89456	10.2041	10.0091	9.46568	9.37722	10.0825	9.22712	9.49601	9.44274
106561471	8.42931	8.60044	8.59226	8.15073	8.04224	8.54907	8.07169	8.23444	8.03793
106561472	8.89386	8.96389	8.64529	8.12139	8.14504	8.70052	8.02765	8.25155	8.254
106561484	11.6729	11.7666	11.8318	11.1671	11.1836	10.9379	11.1364	10.9802	11.6576
106561490	8.61502	8.75017	8.95484	8.55857	8.55262	8.36412	8.27735	8.2788	8.15137
106561501	9.45884	9.72659	9.48283	9.47365	9.11541	9.73817	9.08687	9.09797	9.29871
106561503	10.4454	10.3789	10.7106	10.1052	9.91696	10.29	9.94769	10.0588	9.9128
106561505	10.9185	11.2621	11.1176	10.5636	10.7865	11.4709	10.3457	10.4141	10.6903
106561509	10.8031	11.0485	10.9338	10.4875	10.1657	10.6652	10.3041	10.2662	10.3235
106561510	11.1984	11.2734	11.1921	11.0414	10.4192	10.7148	10.74	10.7995	10.7914
106561511	11.338	11.5451	11.4806	11.2972	10.5541	10.6383	10.9237	10.6626	10.8553
106561549	9.5858	9.50397	9.51648	9.1863	9.03146	9.13805	9.85076	9.83515	9.8458
106561550	12.9011	13.1133	12.9064	12.6116	12.7391	12.8013	13.3189	13.342	13.3229
106561570	12.2315	12.2814	12.2795	13.2804	13.7785	13.7362	12.6785	12.4913	12.7418
106561572	9.9016	9.99007	9.91084	9.05503	9.31554	9.92467	9.28934	9.33568	9.49298
106561577	6.22288	6.30254	6.22557	5.8478	5.65155	6.09534	5.88999	5.71286	5.58821
106561579	11.071	11.149	11.2515	10.7686	10.5264	11.0623	10.3829	10.6144	10.5001
106561582	5.65032	5.85114	5.70818	5.74289	5.86273	5.83198	6.21643	5.98183	6.08739
106561596	9.97045	10.0025	10.1103	9.69267	10.0839	10.1253	9.49819	9.4878	9.3582
106561601	14.7564	14.6914	14.6315	14.7341	14.6459	14.5254	15.1564	15.1829	15.189
106561604	10.2049	10.2908	10.5001	11.8819	12.466	12.6256	10.9944	11.2575	11.1233
106561627	11.4937	11.8133	11.7203	11.7179	12.0372	12.1073	11.9706	12.1298	11.9495
106561640	7.76781	8.07366	8.08201	7.68359	7.24646	7.28548	7.07716	7.27893	7.5034
106561652	4.13406	4.53673	4.41238	3.97927	4.09691	4.05391	4.04441	4.08465	3.98448
106561666	10.575	10.5814	10.7888	11.9526	12.4038	12.5587	11.2447	11.397	11.2945
106561677	8.65066	8.62528	8.59234	8.46566	8.16519	8.21556	8.15769	8.28105	8.02126
106561679	9.1993	9.16258	9.06425	8.37121	8.3159	8.37414	8.64652	8.65374	8.54868
106561681	10.5432	10.6324	10.6516	10.047	10.26	9.84289	10.1607	10.2282	10.129
106561695	9.37734	9.38981	9.32771	9.36942	9.19938	9.35553	9.6262	9.75707	9.59267
106561698	9.84128	9.56236	9.63695	9.39713	9.05504	8.83326	9.20044	9.38608	9.23081
106561704	10.263	10.094	9.90975	10.0213	10.2101	10.1052	9.67651	9.64644	9.55555
106561732	7.27444	7.20082	7.61705	7.04097	7.33469	7.3605	6.79495	6.55018	6.60891
106561737	10.3413	10.1086	9.89245	9.9164	10.0315	9.43372	10.6001	10.6379	10.6018
106561758	8.31368	8.59098	7.96487	8.50641	9.16977	8.9984	8.70049	9.17993	8.88002
106561760	7.4019	7.72244	7.23035	7.51026	8.3936	8.42772	7.86008	8.45023	8.17341
106561761	9.328	9.49995	8.97073	9.34713	10.2548	10.1077	9.51667	10.3042	9.94922
106561775	8.43949	8.31809	9.05784	8.45987	8.5803	8.27119	7.94988	7.51669	8.03444
106561782	10.2517	10.2515	10.3185	11.0949	11.3769	11.4717	10.6885	10.8221	10.6877
106561784	8.98767	9.13993	9.10202	9.05923	9.09657	8.88061	8.64664	8.75485	8.65237
106561806	8.05662	7.70187	7.94471	7.75442	7.46149	7.46587	7.5024	7.68253	7.26326
106561807	10.0254	10.0012	10.0987	9.82338	9.72268	9.53782	9.7054	9.80624	9.63029
106561823	12.6564	12.4091	12.4601	12.2571	12.3508	12.2803	12.0306	12.3476	12.1182
106561841	10.7323	10.8147	10.8269	11.6293	11.7529	11.8385	11.3086	11.5572	11.4474
106561842	6.98635	7.00994	7.25634	7.74129	7.85245	7.85629	7.51749	7.58938	7.59767
106561885	7.82464	7.93422	7.72317	7.67054	7.65357	7.76531	8.38393	8.03865	8.2594
106561889	11.3714	11.3651	11.5037	11.3061	11.2888	11.2821	11.7384	11.75	11.6726
106561902	6.01989	5.97843	6.03567	5.99181	6.10067	5.89584	6.55949	6.26869	6.4029
106561920	15.1775	15.161	15.1213	14.6607	14.583	14.3554	14.8576	14.8218	14.7212
106561921	8.62151	8.80232	9.26611	8.38663	8.5819	8.29983	8.14905	8.35267	8.09476
106561922	10.2045	10.1952	10.3451	11.3523	11.8928	11.8576	10.6308	10.6437	10.6552
106561928	7.91447	7.77479	7.98629	7.67876	7.5067	7.32857	7.61719	7.47312	7.31115
106561958	8.4647	8.59673	8.72376	8.81302	8.94873	8.89771	8.88639	8.97736	8.76355
106561973	6.60014	6.81561	6.98979	6.35364	6.43613	6.37882	6.09796	6.22798	6.28724
106561974	7.40308	7.41756	7.33886	6.92609	7.05063	7.03925	6.99371	7.05474	6.81281
106561976	8.32657	8.21042	8.41686	8.14255	7.86173	8.31748	8.66073	8.86131	8.65838
106562009	8.71252	8.98536	8.84106	8.35791	8.46326	8.34998	8.42059	8.54833	8.46721
106562012	10.5516	10.6311	10.699	11.2565	11.7906	11.6542	10.9181	10.9915	10.8787
106562039	11.59	11.4265	11.7123	11.1478	11.0093	11.1869	11.1268	11.2745	11.0842
106562050	9.85356	9.90343	10.0361	10.1131	10.0066	10.1246	10.4892	10.2484	10.2186
106562055	10.4101	10.4471	10.4293	10.2799	10.0447	9.90757	10.0799	10.2625	9.91537
106562057	13.0324	12.7306	12.9478	13.5558	13.6519	13.656	13.1854	13.3707	13.3491
106562060	10.3065	10.4206	10.459	10.8094	10.896	10.7905	10.8455	10.8881	10.8031
106562068	8.97429	8.86929	9.28346	8.56154	8.85269	8.8888	8.50132	8.54739	8.48092
106562089	8.01656	7.99509	8.06504	7.81582	7.21052	7.22578	7.18088	7.62033	7.24858
106562090	11.825	11.6886	11.6933	11.354	11.5158	11.5421	11.3126	11.2532	11.2271
106562098	11.8626	11.6557	11.585	11.8074	11.9052	11.9079	11.9864	12.0775	12.1195
106562102	8.80797	8.78048	8.79526	9.06278	9.17194	9.01521	9.16828	9.06795	9.15956
106562104	4.50333	4.50525	4.36812	4.47725	5.06563	5.89629	4.59804	5.20023	5.47045
106562108	6.97325	6.84571	7.24382	6.65502	6.52749	6.52595	6.33925	5.98998	6.14872
106562122	4.03034	4.28797	4.30371	3.85	4.04447	3.92472	3.85139	3.88056	3.76548
106562125	9.73557	9.45896	9.92593	9.37244	9.15216	8.99109	8.86975	8.95999	8.84082
106562128	11.0389	10.9839	11.1169	11.771	11.8335	11.8844	11.4219	11.5369	11.6057
106562145	9.24193	9.09896	9.19759	8.9332	8.74845	8.86262	8.90486	8.77718	8.66684
106562169	9.93169	9.79291	9.87046	9.83149	9.71002	9.70944	9.50873	9.6006	9.5972
106562218	11.5689	11.4421	11.6001	11.5271	11.2375	11.14	11.2379	11.2304	11.1905
106562220	9.67791	9.61865	9.66339	10.0613	10.3517	10.2113	10.0201	9.90834	10.0332
106562225	10.7754	10.4554	10.5929	11.0502	10.9371	10.7892	10.9028	11.0619	11.0643
106562237	12.5846	12.5546	12.6867	13.1753	13.45	13.4016	12.8781	13.1024	12.9165
106562248	11.2038	11.2776	11.3397	10.9239	10.9515	10.857	10.9336	10.9442	10.8171
106562249	9.20964	9.31169	9.47677	9.37007	9.27034	9.21544	9.10313	8.99803	8.8937
106562251	7.17857	7.0712	7.04131	6.90327	6.89678	6.67717	6.63837	6.60584	6.54241
106562254	10.0954	10.0806	9.82075	10.0693	10.0535	10.0096	10.3079	10.3353	10.2618
106562257	11.6434	11.46	11.3151	11.3479	11.1087	11.1631	11.8526	11.961	11.9291
106562260	6.83714	6.88292	7.3005	6.88944	7.11795	6.97335	6.64591	6.60645	6.62863
106562268	11.7845	11.8343	11.8059	11.8806	12.0861	11.9698	12.1751	12.1271	12.0448
106562271	9.11948	9.23015	9.3308	9.06446	8.92923	8.94463	8.75321	8.68008	8.64063
106562279	11.6848	11.7169	11.6633	11.6873	11.8231	11.7501	12.0024	12.1292	12.0014
106562283	7.78114	7.80632	8.16489	7.88978	7.79633	7.66528	7.47627	7.43979	7.44328
106562290	8.34627	8.20248	8.44346	9.04187	9.22013	9.28998	8.57414	8.64734	8.59798
106562295	11.1624	11.2808	11.4144	10.6513	10.3284	10.4032	10.9398	10.9003	10.8125
106562296	9.34325	9.44649	9.61328	10.0647	10.3998	10.4283	9.77564	9.88786	9.69386
106562300	8.46493	8.27032	8.05442	7.72407	7.50475	7.78916	7.48836	7.31816	7.26977
106562311	7.71613	7.69408	7.71801	7.38513	7.35827	7.26237	7.48634	7.42393	7.41116
106562319	7.10284	7.0921	7.41338	6.7723	6.58397	6.52936	6.57048	6.80492	6.62258
106562327	7.78197	7.66881	7.81429	7.34189	7.20544	7.41457	7.38211	7.16658	7.11401
106562332	9.19575	9.23073	9.34485	9.027	8.93804	9.05928	8.9238	9.05402	8.94105
106562349	8.53224	8.63434	8.70887	8.45587	8.5058	8.39401	8.15993	8.13213	8.06021
106562354	8.07768	7.98263	8.34445	7.86228	7.77897	7.77658	7.87674	7.78655	7.74778
106562361	7.14737	6.96875	7.03216	6.73609	6.72471	6.61346	6.3379	6.90486	6.45318
106562362	9.59712	9.69712	9.59216	9.54204	9.26198	9.4739	9.27944	9.29846	9.2332
106562365	8.06614	7.62454	7.66938	7.90706	7.85025	7.82599	8.13819	8.66313	8.18459
106562369	9.22972	8.77236	8.53546	9.23949	8.9309	8.90477	9.29248	9.78027	9.39026
106562377	9.77569	9.94826	10.267	10.4581	10.5285	10.5646	9.40726	9.57548	9.34424
106562389	7.91016	7.74068	7.89891	7.62748	7.42465	7.36793	7.47979	7.55982	7.42448
106562395	8.54098	8.04225	8.31142	8.3409	7.68831	7.44136	7.47071	7.647	7.59404
106562396	7.25499	7.08581	7.07551	7.03161	6.88972	6.98193	6.80767	6.78251	6.91711
106562413	8.99437	8.87028	9.00924	8.71925	8.80215	8.97383	8.64059	8.57519	8.60923
106562417	9.21724	9.15182	9.16632	9.00432	8.87641	8.74465	8.81514	8.87826	8.70074
106562438	7.32602	7.63984	7.68721	7.45383	7.4032	7.21168	6.89864	7.11982	6.79203
106562441	9.75559	9.63472	9.7749	9.8901	9.96224	9.8911	10.0254	10.0087	10.0658
106562448	10.3237	10.3734	10.3489	10.2445	10.4515	10.6361	9.91692	9.91261	9.71702
106562461	7.93859	7.87125	7.69454	8.84581	9.09812	8.83098	8.02642	8.16689	8.20198
106562467	6.28173	6.79867	6.78875	6.47203	6.27455	6.21481	6.2347	6.15936	6.17707
106562470	9.99905	10.0515	10.2849	9.74229	9.75214	9.77799	9.78554	9.69255	9.49299
106562472	8.3422	8.37081	8.33701	8.12845	8.32241	8.47336	8.05435	8.08919	7.8802
106562484	12.996	13.1009	13.23	13.8262	13.9881	14.1281	13.7807	13.9072	13.891
106562487	7.03103	7.07023	7.24261	6.6834	6.81215	6.82118	6.59287	6.70426	6.83555
106562490	9.0881	9.30969	9.18738	8.5903	8.51852	8.55498	8.71474	8.68731	8.53567
106562493	8.26888	8.25902	8.03245	7.81384	7.66998	7.73983	7.84646	7.88514	7.56776
106562500	9.74533	9.70488	9.72183	9.85865	9.85093	9.89737	10.0062	9.95777	10.1451
106562512	5.31387	5.45828	5.45642	5.20109	5.33386	5.14602	5.04963	5.04284	4.9658
106562525	8.6653	8.73866	8.8847	8.55928	8.42812	8.18263	8.42021	8.42072	8.21801
106562529	5.16772	5.6006	5.9795	5.4952	5.30292	5.49328	5.10043	4.97965	5.08144
106562547	9.99358	10.406	10.6021	11.1028	11.3271	11.4434	11.0333	11.1575	11.2139
106562555	8.20426	8.33229	8.40426	8.00189	8.01397	7.92416	7.98999	7.86845	7.7985
106562562	10.4454	10.4156	10.4513	10.6942	10.8283	10.709	10.0655	10.1212	10.1002
106562574	6.73193	6.66799	6.482	6.42276	6.3747	6.53776	6.19174	6.35519	6.28011
106562593	6.36447	7.19636	6.4101	6.77447	6.72732	7.14191	6.32853	5.94867	6.22295
106562604	5.67416	6.27174	5.96756	5.74821	5.64006	5.54294	5.47686	5.55371	5.39111
106562621	9.54169	9.36983	9.25405	8.72991	8.70435	8.55223	8.93962	9.1319	8.87797
106562630	10.5258	10.5675	10.4233	10.6096	10.8047	10.772	10.8405	10.8386	10.964
106562634	8.10459	8.19977	8.05964	7.73273	7.68436	7.59243	7.75546	7.86371	7.91518
106562653	9.20406	8.91585	9.0609	9.01343	9.02255	9.08422	9.12263	9.91678	9.51889
106562667	6.31195	6.75405	6.72231	6.28589	6.24344	6.4428	6.03412	5.84295	6.07575
106562677	10.4907	10.7291	10.7147	10.2971	10.3258	10.2247	10.0305	10.0574	9.8881
106562696	10.2836	10.4475	10.5164	10.0452	10.0979	9.92241	10.0097	9.95647	9.72557
106562699	8.63806	8.43101	8.73602	10.1352	10.4949	10.6453	9.2022	9.53007	9.37535
106562705	11.1114	11.154	11.0211	11.1248	11.3088	11.2705	11.4506	11.5588	11.386
106562713	6.84052	6.74172	6.85725	6.46312	6.33424	6.5377	6.51961	6.26067	6.09635
106562716	5.45522	5.38374	5.34049	6.88452	7.64766	7.66073	6.26725	5.73568	6.38164
106562723	5.69564	5.60802	5.75393	5.42769	5.4535	5.54215	5.34689	5.22235	5.46373
106562727	8.85335	8.90469	8.86458	8.62921	8.29265	8.29695	8.42351	8.38988	8.50402
106562750	9.71287	9.749	9.72643	10.6676	11.1496	10.9745	10.4308	10.1026	10.6616
106562772	8.83688	8.73718	9.00154	10.0129	10.0652	10.0128	9.27453	9.10242	9.68837
106562776	6.92683	6.71916	6.77828	6.52292	6.2634	6.05627	6.12187	6.40061	5.84765
106562792	7.92198	8.08887	8.04029	7.40924	7.4768	7.37459	7.68957	7.64979	7.36665
106562803	7.64815	8.03843	8.19557	7.79759	7.81495	8.28046	7.52786	7.00432	7.29275
106562811	8.36301	8.28381	8.33072	9.09776	8.97729	8.54889	8.8981	8.88975	9.04514
106562818	5.75471	5.93591	5.82658	5.69454	5.92538	5.82293	5.48578	5.25603	5.49717
106562822	11.2846	11.0704	11.3165	10.8839	10.8885	10.7412	10.873	10.9243	10.8319
106562826	6.50158	6.61141	6.81818	6.37557	6.22328	6.05112	6.08374	6.10786	6.2478
106562827	12.0031	12.4475	12.0523	13.6392	13.9954	13.9991	12.8312	12.525	13.0616
106562829	9.15166	9.09878	9.0858	8.88108	8.63003	8.81321	8.6067	8.73796	8.63539
106562833	10.4986	10.4066	10.4989	11.2502	11.5334	11.7012	11.1622	11.2683	11.2445
106562842	9.54607	9.52026	9.54996	9.29311	9.35684	9.38191	9.16557	9.17788	9.11454
106562847	6.33793	6.10261	6.66359	6.62224	6.0297	6.52015	5.77222	5.97894	5.92553
106562849	6.33129	6.2619	6.62079	5.5715	5.62494	5.52537	5.27074	5.68306	5.01584
106562859	7.75686	7.94991	8.00469	8.30572	8.81989	8.18944	7.34285	7.5937	7.32712
106562860	8.41068	8.43698	8.38675	8.51983	8.53931	8.54411	8.2959	8.05393	7.98429
106562863	8.44609	8.57389	8.84201	8.24644	8.14385	8.29796	8.0353	8.12668	7.84184
106562880	9.09923	8.90842	9.12469	8.43208	8.31723	8.36639	8.81424	8.58043	8.65071
106562895	8.3877	8.51796	8.29185	8.17744	8.208	8.11171	8.8196	8.87101	8.59337
106562923	7.62374	7.68364	7.80091	7.82975	7.78963	7.79344	7.38975	7.33007	6.88643
106562941	10.163	10.0695	10.4293	9.95337	9.95792	9.95017	9.74283	9.74067	9.55471
106562977	12.4187	12.276	12.2212	12.3134	12.2088	12.2072	12.6753	12.7575	12.5703
106562983	13.3617	12.8568	13.1647	13.629	13.2229	13.6049	13.5145	13.6456	13.7396
106562989	13.0119	13.0559	13.012	13.8426	14.2932	14.3166	13.5822	13.7798	13.812
106562991	15.0477	15.0232	14.9605	15.7511	15.7308	15.7579	15.8732	16.0574	16.1409
106562993	7.35923	7.08098	6.88742	5.85821	6.8308	6.94499	5.86423	6.53073	5.99251
106562994	10.6145	10.5549	10.5272	10.1851	10.4489	10.3759	9.74068	10.2597	9.63976
106563009	4.34259	4.59971	4.51593	4.41819	4.19791	4.26938	3.95304	4.18528	3.9541
106563026	7.56946	8.28791	8.47164	7.34487	7.35858	5.66012	5.71251	5.64515	5.65738
106563033	6.22206	7.03988	7.07831	6.24434	6.31698	6.33736	5.87442	5.73005	6.14102
106563034	10.7312	11.8371	11.5031	9.028	9.66489	9.58527	9.38835	10.5793	9.52164
106563049	10.7896	10.8057	10.5627	10.2894	10.1479	9.98165	11.1825	11.0845	11.291
106563058	8.15618	8.0882	8.24912	8.17751	7.78038	7.62538	7.91353	7.56914	7.57001
106563065	10.12	9.96799	10.1707	10.7366	10.8862	10.6625	10.3393	10.4383	10.528
106563068	4.55729	5.53682	4.82601	4.31088	4.42299	4.55233	4.28951	4.2858	4.3327
106563073	7.97376	7.79657	7.7874	8.77063	8.76017	9.06987	8.69466	8.28892	8.9624
106563077	8.62119	8.52701	8.69427	8.54788	8.31773	8.17119	8.25454	8.31163	8.29495
106563098	3.58008	3.58053	3.58408	3.58994	3.97837	3.9341	4.8044	4.45743	3.58564
106563100	8.19101	8.40559	8.23747	8.2323	7.7828	7.96885	7.72129	7.73192	7.80506
106563108	7.83935	7.60567	7.9066	7.84051	7.59817	7.55619	7.44225	7.55672	7.22697
106563114	7.02735	6.99689	7.07341	6.50042	6.63194	6.67235	6.66971	6.78128	6.75859
106563117	8.26856	8.47927	8.50415	8.22963	8.02233	8.00138	7.92184	7.95213	7.7653
106563121	12.6359	12.8782	12.889	13.3185	13.6047	13.7189	13.086	13.0958	13.1575
106563122	5.54997	5.72559	5.92374	6.03426	6.00233	5.73487	5.40683	5.37525	5.48796
106563129	11.2808	11.1636	11.4405	11.2497	11.1395	11.1645	10.9472	10.989	10.924
106563134	8.83819	8.83941	8.9056	8.3422	8.24066	8.19592	8.49205	8.32342	8.40994
106563145	8.0705	8.01454	7.96783	7.25305	7.3964	7.40864	7.78417	7.52465	7.73305
106563163	5.33787	5.41542	5.57724	5.34602	5.22939	5.26617	5.09748	4.9759	5.01664
106563176	5.78322	5.9503	6.13986	5.71329	5.86358	5.99622	5.5113	5.50336	5.52214
106563178	11.0298	11.6965	11.2278	11.1584	10.9031	11.1622	10.8263	10.6472	10.8657
106563189	8.62764	8.40299	8.73888	8.39961	8.20796	7.99908	7.98642	8.15807	8.05902
106563205	7.76489	7.79021	7.71857	7.83868	7.8541	7.96787	7.42231	7.6307	7.44207
106563213	9.34463	9.32449	9.07169	9.3476	9.44238	9.48067	9.67046	9.66344	9.58231
106563221	8.48358	8.59765	8.449	7.98229	7.86023	8.31567	7.95456	8.23169	7.94643
106563233	7.33455	7.24501	7.51779	7.23388	7.34534	7.33208	6.74283	6.82374	6.83446
106563242	9.68198	10.3087	10.3523	10.423	10.9219	11.07	10.853	10.9923	11.0139
106563259	9.09514	9.18921	9.18607	8.92943	8.70921	8.67414	8.84434	8.75283	8.75435
106563262	8.02586	8.20391	8.10407	7.65296	7.79848	8.07066	7.69357	7.60617	7.62623
106563263	8.55939	8.64954	8.36698	8.01583	7.91746	7.84018	8.10846	8.14171	7.88238
106563272	10.3636	10.7182	10.746	10.3792	10.2466	10.3051	10.2252	10.2733	10.364
106563283	6.11353	6.13968	6.43906	6.20873	6.41464	6.26304	5.88995	5.89897	5.78954
106563286	7.20736	7.39807	7.41104	7.0219	7.24191	7.22374	6.82537	7.00097	6.96908
106563318	10.2141	10.2422	10.6248	12.3691	12.7874	13.1289	11.3476	11.5499	11.4678
106563321	7.40499	7.17146	7.31202	7.44928	7.18803	7.38416	7.61464	7.68651	7.55293
106563331	10.6367	11.139	10.6411	10.6651	10.1128	10.3845	10.2561	10.0877	10.4105
106563346	7.49238	7.82974	7.97291	7.62852	7.83449	7.76407	7.39949	7.27236	7.46779
106563351	6.12162	6.17083	6.37423	6.08143	6.04686	5.9094	5.75763	5.94068	5.85932
106563359	9.29186	9.1301	8.99265	9.29326	9.27655	9.14787	9.62651	9.83252	9.61097
106563362	7.65038	7.52628	7.7873	7.78761	8.23087	8.16855	6.90213	7.08952	7.05774
106563368	8.59785	8.43555	8.47936	8.29711	8.43925	8.34006	8.78008	8.79253	8.79394
106563369	4.31525	4.15713	4.18009	4.27024	4.21199	4.19444	3.93505	3.96516	3.92081
106563372	7.45314	7.53025	7.79611	6.90088	7.38141	7.26248	6.95986	7.2484	6.98985
106563375	9.62562	9.6062	9.60927	9.24986	8.73893	8.97797	9.15198	9.22206	9.12436
106563396	5.99646	6.36916	6.06827	6.16225	6.06411	6.39668	5.79377	5.81417	5.8366
106563404	12.7462	12.6233	12.9852	13.3334	13.7918	13.507	13.3417	12.9569	13.7234
106563409	8.20122	8.15709	7.96417	7.9726	7.6576	7.75426	8.49087	8.59043	8.47472
106563422	7.86564	7.72375	7.90648	7.64939	7.80866	7.63702	7.60581	7.50266	7.26131
106563426	10.597	10.4711	10.7001	10.1362	10.2156	10.1141	10.0883	10.2106	10.0913
106563427	8.50246	8.68517	8.52458	8.26247	8.32211	8.17637	7.92891	8.18131	7.7438
106563431	7.85536	7.4234	7.61735	8.66991	8.51277	8.40878	8.10965	8.21491	8.54324
106563437	8.62978	8.46142	8.38835	8.54314	8.30234	8.33727	8.15674	8.0828	8.30128
106563458	9.24783	9.4362	9.2178	9.13172	9.05406	9.16105	8.91281	8.98508	8.93316
106563463	9.42585	9.4736	9.57549	10.6586	10.8924	10.8326	10.3508	10.5128	10.4305
106563475	10.9929	11.0663	11.0118	11.6744	12.2007	12.2076	11.3016	11.4434	11.5843
106563481	11.7058	11.7425	11.7684	12.383	12.6602	12.7068	12.0338	12.078	12.1054
106563483	11.4345	11.4938	11.4471	11.9078	12.1231	12.1884	11.8323	11.9258	11.918
106563492	8.70306	8.92534	9.01302	8.63371	8.49979	8.5215	8.50305	8.67095	8.4252
106563496	11.8928	12.0467	12.094	12.9352	13.2578	13.3735	12.4425	12.4318	12.4327
106563500	12.6874	12.8022	12.8794	13.6078	13.8798	14.0299	13.3907	13.2858	13.4455
106563507	8.4045	8.5149	8.49326	7.88005	7.87104	7.75746	8.18574	8.16824	8.17849
106563508	6.69076	6.93195	7.02785	6.64345	6.60574	6.34484	6.48338	6.37786	6.47938
106563509	9.9738	10.2237	10.1189	10.4442	10.8878	10.9058	10.4803	10.5144	10.4454
106563510	11.3778	11.3158	11.3893	12.4529	12.9746	12.9827	11.8775	12.0126	11.9763
106563511	11.08	10.9669	11.228	12.0097	12.3931	12.5285	11.4007	11.5361	11.4243
106563520	9.51084	9.5082	9.75052	10.5805	11.0564	11.0693	10.1358	10.2878	10.3027
106563525	6.60209	6.7157	7.13149	6.50923	6.19589	6.26036	6.31394	6.44916	6.18791
106563539	3.92137	4.03686	3.95884	3.83172	4.06745	3.85124	3.69684	3.71162	3.71693
106563544	10.2016	10.0249	10.0002	10.2618	10.2728	10.3517	10.3681	10.3726	10.3821
106563551	7.47456	7.44361	7.69668	7.28426	7.31868	6.99526	7.14308	7.27019	7.11655
106563556	5.46965	5.39803	5.44619	5.22461	5.38042	5.34429	5.0068	5.17192	5.10679
106563583	9.43999	9.43372	9.48183	8.93929	8.90337	8.84229	9.01626	9.02267	8.78935
106563594	7.00319	6.99978	7.11062	6.7447	6.48376	6.51887	6.56075	6.52123	6.12464
106563595	8.93283	8.83738	8.88224	8.14102	8.24987	7.98839	8.51493	8.35341	8.03088
106563599	11.7777	11.8133	11.6037	11.3204	11.2356	11.2534	12.0246	12.1384	12.1115
106563606	11.1338	10.9921	11.1317	10.8538	10.7598	10.7836	10.7634	10.8997	10.63
106563610	10.1755	10.2	9.93381	10.1365	9.8315	10.0252	10.5799	10.7755	10.7356
106563612	9.64484	9.62951	9.73919	11.1272	11.335	11.3558	9.98585	9.91582	10.007
106563621	11.5313	11.4648	11.9052	12.8963	13.2356	13.3391	12.4995	12.6935	12.6495
106563640	3.82445	3.81035	3.76622	4.10759	4.34623	4.36856	3.98162	3.83054	4.09441
106563651	8.94208	8.90473	9.16843	9.06366	9.25812	9.32112	8.76542	8.64514	8.67416
106563668	12.9244	12.8849	12.9904	12.6955	12.7869	12.6268	13.2673	13.3017	13.232
106563671	10.7725	10.7872	10.7804	11.0216	11.0777	10.9775	11.0708	11.1747	11.1003
106563675	9.67389	9.68051	9.54123	10.5948	10.5909	10.7241	9.86973	9.70861	10.1273
106563680	10.5798	10.6355	10.6485	11.0665	11.1964	11.3601	10.9243	11.0705	10.8881
106563693	6.02732	6.0675	6.1475	6.33048	7.17507	7.1264	7.64067	7.6365	7.44972
106563714	8.39207	8.34608	8.30782	8.23562	8.2278	8.20783	8.74471	8.4685	8.73321
106563735	6.42894	6.64968	7.00456	6.55174	6.5003	6.37241	6.1476	6.32869	6.1055
106563741	5.33902	5.89145	5.60766	5.26044	5.08793	5.05618	4.98515	5.00633	4.88652
106563760	11.0077	10.776	11.0036	10.9958	11.5592	11.42	10.4434	10.3972	10.5849
106563785	11.1623	11.2825	11.2413	11.4797	11.8904	11.8654	11.5325	11.5184	11.5588
106563789	10.7832	11.7263	10.4771	11.4564	10.5084	10.7948	9.92589	9.70884	10.2017
106563810	9.45543	9.93557	10.1818	9.00954	9.58422	9.10971	8.71646	8.98815	8.76552
106563811	5.60942	5.52685	5.48185	5.52188	5.50314	5.56216	5.69829	5.84545	5.98164
106563813	7.55372	8.83721	9.05117	7.73956	8.61066	7.56931	7.37773	6.99385	7.2955
106563814	8.22444	8.2375	8.07752	8.36542	7.97432	8.14079	8.63268	8.64064	8.5394
106563833	9.46688	9.65164	9.34051	8.94148	8.83102	8.88726	8.89347	9.20197	9.15882
106563854	8.21705	8.40959	8.50709	8.87872	8.98445	9.12046	8.84192	8.90323	8.75948
106563862	9.13343	9.61514	9.52439	9.12843	9.1786	9.05532	8.99563	9.04496	9.13333
106563863	10.7634	10.7062	10.8216	10.8908	11.065	11.0272	11.0995	11.0836	11.0456
106563872	6.48461	6.57187	6.54535	5.82739	5.79642	5.81056	5.86953	6.00291	6.02987
106563888	8.04963	7.93095	7.86354	8.20014	8.22112	8.2984	8.19483	8.14482	8.34677
106563896	6.9304	7.05643	6.99127	6.89945	6.85643	6.73688	7.28727	7.29274	7.24773
106563901	8.45898	8.49493	8.2037	7.94797	7.67512	7.99115	8.00411	8.00757	8.01791
106563902	7.77122	7.77774	7.50687	7.18769	6.93386	6.79551	7.23264	7.20379	7.26242
106563917	7.2563	8.43449	7.62433	7.54442	7.56911	8.19864	7.22061	7.13497	7.29731
106563936	8.76394	8.68246	8.95053	10.1523	10.4629	10.4003	9.49363	9.38263	9.50429
106563941	5.83742	6.47622	5.61848	5.54313	5.2709	5.58458	5.39815	5.28911	5.60667
106563944	11.457	11.3563	11.2572	11.2427	11.1232	11.1052	11.6953	11.6371	11.6941
106563949	8.09575	7.99441	8.35223	8.50346	8.35383	8.50753	8.55653	8.59113	8.37793
106563964	10.2452	10.2422	10.6022	11.22	11.6381	11.4827	10.6644	10.7955	10.7113
106563978	8.44472	8.21786	8.28515	8.09765	8.06753	7.95807	8.62556	8.5087	8.65652
106563999	11.2217	11.2532	11.2977	11.1475	11.2103	11.0445	10.8083	11.0555	10.7375
106564001	11.0133	11.1046	11.0353	10.781	10.8129	10.8349	10.6667	10.758	10.3859
106564063	10.0991	10.0623	9.87891	10.1706	10.1326	10.3796	9.71808	9.56067	9.54746
106564103	9.19748	9.374	9.17708	9.29653	9.1141	9.20342	9.49858	9.94534	9.86196
106564115	8.49438	8.29082	8.4304	8.54006	8.58757	8.69505	8.87495	8.65744	8.83845
106564124	8.91	8.83733	8.81182	8.92727	9.03295	9.05317	9.19482	9.20324	9.2362
106564137	8.33634	7.91565	7.8547	8.08115	8.35854	8.34864	8.4196	8.45358	8.54179
106564139	9.57097	9.53826	9.46343	9.45095	9.4496	9.42169	9.92383	9.8405	9.89412
106564145	10.0397	9.90149	10.094	10.0379	10.0679	9.84384	10.3832	10.4157	10.465
106564161	7.68387	7.51706	7.76558	7.64447	7.53744	7.72869	7.42227	7.16043	7.2603
106564180	9.072	8.89842	9.15543	8.93682	8.81334	8.92861	8.71792	8.66284	8.69968
106564207	10.9058	10.9659	10.8433	10.9179	10.8835	10.9058	11.2183	11.4237	11.2854
106564212	8.37215	8.06177	8.1312	8.48187	8.22213	8.12473	8.656	8.88604	8.46195
106564231	8.68535	8.88673	8.75116	8.15058	7.93827	8.01284	8.45477	8.35483	8.49832
106564237	6.89205	7.27149	7.22354	6.63189	6.62909	6.62559	6.83741	6.82849	6.75323
106564242	11.423	11.6272	11.5164	12.0867	11.6961	11.9209	11.1802	11.0712	11.2101
106564269	11.1374	11.1285	11.1146	10.9534	10.8405	10.7023	10.265	11.0512	10.2071
106564280	9.41143	9.37821	9.02774	8.93487	9.56896	8.89121	9.78044	9.77393	9.82696
106564282	10.6061	10.5673	10.248	10.346	10.7372	10.2988	10.8217	10.8539	10.8494
106564322	6.71673	6.71465	6.79409	6.47995	6.32726	6.44352	6.52339	6.42612	6.46925
106564333	5.95123	6.23051	5.98362	5.97197	5.96985	5.98097	5.69533	5.30389	5.41756
106564352	10.157	10.2356	10.3758	11.379	11.7866	11.9574	10.5998	10.6949	10.6542
106564356	8.5803	8.80947	8.51125	8.71141	8.62153	8.61133	8.2356	8.13013	8.4634
106564365	4.72515	4.87764	4.86792	5.22309	4.09175	4.31705	4.17238	4.085	4.08771
106564373	11.2007	11.1267	11.021	11.2849	11.2986	11.2843	11.4756	11.529	11.5174
106564378	8.67507	8.71902	8.6425	9.1338	9.59648	9.5404	9.38788	9.14367	9.34921
106564382	9.94047	10.2212	10.1041	9.49495	9.28112	9.26728	9.54853	9.66458	9.57256
106564387	7.05759	6.94778	7.01523	6.51767	6.71595	7.04717	6.56089	6.59465	6.32482
106564422	9.74282	9.77985	9.78794	9.83484	9.77451	9.73391	10.2776	10.1812	10.2508
106564430	9.23463	9.19363	9.70777	9.12375	9.34523	9.36428	9.05306	9.05227	8.94304
106564452	10.4048	10.3717	10.464	10.1287	10.0729	10.2093	10.1637	10.0997	10.0726
106564453	8.0346	8.13303	8.21175	8.04505	8.19917	8.06668	7.81398	7.838	7.64151
106564462	11.3549	11.1749	11.2179	12.5684	13.0954	13.0558	11.6432	11.6197	11.856
106564463	8.60011	8.62961	8.65821	8.7271	8.85852	8.71395	8.93803	9.2074	8.93236
106564479	13.0772	13.18	13.1451	13.5584	13.5816	13.7769	13.3757	13.4782	13.4614
106564483	6.76515	8.0422	8.93781	7.85412	7.61638	8.01214	6.39303	6.24053	6.56406
106564502	8.2093	8.19882	8.27602	8.01655	8.50594	8.34134	7.61685	7.6995	7.4661
106564516	8.59048	8.51044	8.60899	8.55167	8.7742	8.58906	8.13659	8.22941	8.02373
106564521	7.64609	8.26723	8.82342	7.68133	8.24312	8.30145	7.48814	7.75858	7.68517
106564532	9.48203	9.51957	10.046	10.3816	10.5099	10.5504	10.1857	10.752	10.3814
106564544	5.04377	5.35804	5.32247	5.35597	5.62912	5.23666	4.89381	4.78176	4.98614
106564547	9.9579	9.93863	10.2087	11.013	11.5327	11.5056	10.529	10.53	10.5313
106564549	5.99252	5.56382	5.68398	5.23	5.39928	5.35386	5.32408	5.29337	5.27686
106564550	9.30418	9.60243	9.29925	9.3934	9.28766	9.51084	9.16628	8.97604	9.05258
106564552	9.10604	9.23824	9.51427	8.8963	8.96032	8.87311	8.6185	8.41585	8.54937
106564553	10.3263	10.1643	10.0502	10.0623	10.2822	10.2149	10.5617	10.5185	10.6664
106564559	6.75844	6.52831	6.42698	6.87492	6.82285	6.94054	6.8781	6.9482	6.93258
106564583	9.09588	9.34023	9.5377	8.89984	8.965	8.88912	8.89215	8.8213	8.71931
106564595	10.7237	11.3475	10.746	10.451	10.6398	10.9917	10.4556	10.3729	10.2899
106564602	5.92344	5.88697	6.40894	5.75177	5.71212	5.84832	5.57125	5.78667	5.61607
106564606	10.6694	10.5221	10.6363	10.4402	10.2838	10.2609	10.2221	10.2523	10.1029
106564637	8.82084	9.11511	8.99296	8.47686	8.18059	8.07612	8.57798	8.45251	8.4454
106564645	6.23113	6.02453	6.23626	6.25008	6.09216	6.16601	5.822	5.70109	5.68712
106564649	9.54943	9.50405	9.47825	9.23895	9.21913	9.29705	9.15796	8.68196	9.35785
106564650	9.9831	9.98308	10.1123	9.75314	9.74626	9.51009	9.75939	9.71174	9.66258
106564654	8.48345	8.47276	8.66174	9.40603	10.1658	9.91165	9.19796	9.31296	9.14041
106564658	8.61422	8.84452	8.82717	8.19735	8.22526	7.85054	8.28158	8.10964	8.23524
106564668	11.5099	11.4502	11.3833	12.0369	12.1889	12.2762	11.7984	11.8806	11.9028
106564687	6.99416	6.95644	7.17744	6.88075	6.73642	6.66878	6.72748	6.64132	6.41596
106564688	7.68659	7.71154	7.89022	7.46884	7.62085	7.07981	7.07002	7.31043	7.11105
106564694	10.086	10.1315	10.1287	10.4809	10.4105	10.5098	10.3328	10.5744	10.419
106564702	8.76166	8.64146	8.74499	8.52621	8.26994	8.33921	8.2265	8.46519	8.47657
106564706	5.18674	4.92142	5.25026	4.96554	5.0402	5.07707	4.76991	4.67903	4.51947
106564730	6.69915	6.33791	7.01763	6.50096	6.80767	6.66462	5.95323	5.72327	5.88403
106564732	7.81097	7.7982	8.09915	8.22246	8.17477	8.3997	7.49393	7.61326	7.13068
106564757	4.66509	5.04923	5.02684	4.52909	4.85194	4.7148	4.54929	4.54433	4.54111
106564763	13.649	13.6567	13.4833	13.5715	13.5726	13.5408	14.0251	14.0263	14.0204
106564766	3.54092	3.47042	3.5493	3.72733	3.51872	3.88558	4.11003	3.60027	3.95175
106564771	12.588	12.6456	12.6908	12.4275	12.6873	12.6888	12.2886	12.2901	12.2502
106564788	11.9574	11.9955	11.9577	12.2028	12.3345	12.262	12.6871	12.6919	12.7176
106564794	8.35945	8.4525	8.64549	8.25586	8.505	8.42886	7.62361	7.70822	7.64263
106564807	12.4429	12.4775	12.5698	12.5423	12.5635	12.6176	12.2345	12.2228	12.0888
106564822	10.3114	10.2845	10.3343	10.6742	10.8778	10.917	10.6505	10.5516	10.6026
106564834	4.15579	4.96328	4.1707	4.37892	4.56718	5.16188	4.11254	4.10991	4.11614
106564851	8.25921	8.447	8.36121	8.28258	7.99846	8.37341	7.99285	7.94543	7.92743
106564860	12.6762	12.7182	12.6217	13.3598	13.8478	13.8544	12.9519	13.0602	12.9977
106564866	11.02	11.1135	11.1296	11.5144	11.5637	11.5824	11.3776	11.4665	11.4814
106564868	12.3418	12.4286	12.4637	13.1164	13.4467	13.6212	12.6494	12.7711	12.7452
106564880	6.74936	6.74313	6.95509	6.60412	6.43053	6.38534	6.41619	6.12028	6.48165
106564887	11.1124	11.2964	11.2244	10.5701	10.5271	10.6666	10.4919	10.5525	10.4782
106564890	9.62439	9.72926	9.76363	9.21555	9.23994	8.91476	9.2675	9.27163	9.35164
106564893	9.11143	9.14645	9.02366	8.94534	8.81329	8.57616	8.48354	8.41779	8.82226
106564897	10.6964	10.7032	10.8118	10.6093	10.3797	10.2773	10.3706	10.4339	10.3662
106564899	9.6284	9.64326	9.72833	9.55386	9.57162	9.50165	9.26775	9.00817	9.1712
106564909	9.28718	9.3022	9.09355	9.08821	9.29853	9.33005	9.75174	9.84433	9.47647
106564925	10.2407	10.3994	10.5963	10.4579	10.4775	10.2082	10.0898	9.98016	9.9882
106564930	12.1327	12.2778	12.2783	12.6831	13.164	13.082	12.5546	12.642	12.6071
106564934	8.59397	8.32964	8.20264	7.96728	8.30802	8.19023	8.70699	8.95422	8.68965
106564939	7.36798	7.51287	7.79347	7.47517	7.7744	7.24956	7.09779	7.23756	7.05091
106564951	11.1822	11.1861	11.2149	10.4607	10.2745	10.3249	10.7781	10.7793	10.5897
106564957	9.03827	9.21418	9.30307	8.63311	8.74997	8.80257	8.84164	8.71994	8.74387
106564963	4.01866	4.23588	4.4394	3.86189	3.96448	3.98839	3.89623	3.86025	3.81404
106564991	9.57456	9.36692	9.36505	9.60386	9.31775	9.14936	9.84193	9.94392	9.7535
106565004	10.4228	10.452	10.3964	10.5082	10.5271	10.3182	10.7682	10.8258	10.764
106565007	8.84408	8.84037	8.82436	8.60772	8.59985	8.48965	8.56423	8.60898	8.48881
106565021	7.64229	8.01418	7.89336	7.70708	7.6479	7.68088	7.67967	7.26035	7.43724
106565094	8.65731	9.10671	9.07335	8.3664	8.38141	9.57458	8.44673	8.23631	8.11551
106565100	12.4249	12.3322	12.4603	12.0305	11.9859	11.7896	11.9056	12.1285	12.0135
106565117	7.35671	7.8837	7.55643	7.21019	7.22824	7.56542	6.75363	7.00827	6.86857
106565129	9.38032	9.38327	9.63828	9.55786	9.43632	9.4752	9.81358	9.81355	9.70688
106565149	7.97518	7.97221	7.82978	8.24274	7.92287	7.67555	8.5949	8.4142	8.29012
106565155	7.01939	7.05921	7.28682	7.18183	7.0923	6.84379	6.33742	6.38927	6.35122
106565156	10.3237	10.412	10.4384	10.1232	10.0802	10.0625	10.9686	10.4809	10.8259
106565181	10.6879	10.7681	10.7902	11.0529	11.3638	11.7964	11.5442	11.0478	11.3295
106565189	10.0149	9.95907	9.95972	9.81949	10.0136	10.148	10.4701	10.514	10.4195
106565191	11.0152	11.0421	10.9553	12.1185	12.2778	11.9786	11.2446	11.2536	11.4885
106565196	8.92271	9.10651	9.01423	8.75332	8.63063	8.54165	8.43281	8.77502	8.21069
106565197	12.2492	12.388	12.215	12.6605	13.0055	13.1035	12.501	12.7457	12.5989
106565204	9.26643	9.32029	9.35895	8.85039	8.63706	8.71852	9.16337	8.92072	8.84999
106565211	10.3687	10.3144	10.2819	11.2899	11.6702	11.7579	10.5919	10.7294	10.6167
106565225	4.50555	4.34951	4.4748	4.27067	4.34949	4.27486	4.15378	4.05566	4.06132
106565226	6.1741	6.25976	6.01068	5.07112	5.24172	5.2524	5.45515	5.73084	5.15651
106565239	12.1773	12.2376	12.3133	12.9444	13.2632	13.3004	12.973	12.6434	12.8315
106565243	7.60744	7.64957	7.59321	7.1928	7.41529	7.23564	6.82159	7.34532	7.24705
106565268	8.93007	9.09206	9.186	8.84148	8.84574	8.67565	8.80466	8.75422	8.66822
106565270	7.70483	7.76488	7.68814	8.39655	8.28483	8.47556	8.2332	7.99538	8.19464
106565286	6.89126	6.88512	7.16426	6.94565	6.8515	6.63379	6.60971	6.40915	6.71615
106565291	10.5752	10.588	10.8032	12.1187	12.5826	13.0638	11.6127	11.5914	11.5506
106565298	9.71959	9.74354	9.43861	10.0883	9.9641	9.1908	10.6947	9.9676	10.5314
106565318	8.64848	8.49243	8.54147	8.39363	8.39915	8.51203	8.89593	8.93465	8.89603
106565325	11.2958	10.0589	10.6896	8.11624	8.99049	7.60187	8.88153	9.3459	8.79089
106565354	11.9178	12.0041	12.1423	11.7176	11.5792	11.4255	11.5877	11.5653	11.4719
106565380	9.16923	9.19154	9.37127	9.45653	9.52893	9.46626	9.7161	9.43996	9.69372
106565384	9.12378	9.05373	9.3425	8.77884	8.78709	8.73512	8.70242	8.8296	8.84928
106565387	11.5769	11.5639	11.3472	11.6692	11.712	11.7913	12.0234	12.0271	12.0181
106565392	9.0516	9.35811	9.17395	8.94148	9.06714	8.69492	8.80712	8.81828	8.76009
106565404	4.99624	5.1009	5.2157	4.93404	4.95274	5.15652	4.79192	4.78613	4.69862
106565418	11.4039	11.4783	11.5459	12.1517	12.529	12.4586	11.7664	12.0216	11.7583
106565441	13.1685	13.2901	13.2715	13.6303	13.9835	13.9439	13.6302	13.7125	13.7002
106565456	9.85708	9.72399	9.56105	9.57768	9.49685	9.35359	10.2945	10.2255	10.3364
106565461	5.48644	5.64673	5.97055	5.50508	5.52873	5.7078	5.40035	5.20209	5.35546
106565464	11.1595	11.0919	11.2075	10.6862	10.8371	10.8756	10.7133	10.5714	10.5556
106565471	8.64231	8.88056	8.5665	8.28615	7.84478	8.17565	8.44158	8.24341	8.2285
106565475	10.7776	12.2601	11.343	11.4987	11.1371	11.5214	10.7845	10.1881	10.857
106565476	10.4912	10.5182	10.6173	10.3232	10.27	10.372	10.1882	10.0208	10.0254
106565483	6.60893	6.59217	6.63539	6.306	6.44583	6.22944	6.3923	6.33968	6.25058
106565491	9.46469	9.67968	9.5515	9.52517	9.25474	9.22381	9.89533	9.97082	9.84902
106565493	4.90623	4.90265	4.69782	4.89184	4.5576	4.68241	4.44325	4.40809	4.6091
106565532	8.90408	8.93278	8.95605	8.84547	8.64341	8.62936	8.5485	8.74029	8.60659
106565537	8.13135	8.08209	8.33734	7.80174	8.17622	7.60233	7.51054	7.95473	7.54362
106565545	10.0933	10.1464	10.0613	10.75	11.1975	11.0808	10.3697	10.425	10.4363
106565548	8.62792	8.38501	8.75051	8.09179	8.07762	7.97517	7.78044	7.76871	7.51432
106565550	8.61162	8.74764	9.14974	8.62459	8.9806	8.56302	8.30063	8.55375	8.36042
106565573	12.9483	12.8669	12.8037	13.1383	13.3117	13.2165	13.144	13.3459	13.1421
106565579	13.8862	13.0477	13.1586	13.0752	14.3413	14.0255	15.3916	14.2374	15.3753
106565583	11.3598	11.2468	11.3849	10.9375	10.7242	10.6444	11.0815	11.0114	10.9689
106565606	8.39323	8.45434	8.59935	8.15885	8.39638	8.15584	8.23537	7.99551	7.72363
106565619	12.5774	12.666	12.6131	13.0555	13.3608	13.417	12.9357	12.8773	12.9323
106565635	4.82062	4.71271	4.78512	4.74803	4.98451	4.85145	4.44442	4.60048	4.51255
106565640	10.2331	10.5078	10.5628	10.705	10.9845	11.0438	9.94237	9.99019	9.99491
106565648	7.39245	7.37834	7.75079	7.73156	7.38664	7.66742	6.89728	7.01493	7.14156
106565652	11.1723	10.9229	11.2999	11.3252	11.0599	11.4458	10.8765	10.6993	10.8024
106565658	12.3232	12.4589	12.4119	12.9029	13.107	13.0977	12.7752	12.9413	12.8033
106565666	10.434	10.3533	10.3375	10.5822	10.4358	10.6846	9.71446	9.89147	10.0478
106565668	7.84691	7.99548	7.29556	8.82523	9.11918	9.05652	8.48847	8.09249	8.37545
106565671	12.9115	12.8172	12.736	12.9074	12.991	12.9297	13.1001	13.1033	13.1973
106565677	12.0918	12.2215	12.2421	13.0237	13.4463	13.4609	12.4187	12.5747	12.4704
106565678	10.6184	10.7182	10.8978	11.8423	12.4314	12.5196	11.1836	11.3418	11.2338
106565684	9.14632	9.09528	8.95917	9.08074	9.39639	9.34294	9.66846	9.57522	9.66745
106565695	11.8893	11.9324	11.6778	11.6617	12.0398	12.1226	11.4694	11.6424	11.3493
106565712	13.0499	13.1533	13.0546	14.2777	14.591	14.727	13.5899	13.6884	13.7341
106565714	11.0527	10.6866	11.0855	10.9928	10.9919	10.891	11.2709	11.2155	11.3
106565729	10.8214	10.8796	11.0558	10.6167	10.8087	10.6935	10.343	10.5611	10.3036
106565746	8.50639	8.94737	8.81666	8.88273	9.03185	9.19373	8.43978	8.41332	8.47219
106565749	10.2574	10.2408	10.3139	9.81657	9.54831	9.60386	9.72226	9.95577	9.52077
106565780	10.6833	10.5841	10.6928	11.4032	11.7472	11.9316	10.9404	11.0218	10.9073
106565782	7.71694	8.64891	7.82931	8.38732	7.49326	8.12126	7.53432	7.18918	7.63836
106565803	11.1517	11.0445	10.9657	10.8451	10.3679	10.0683	10.6401	10.5301	10.4522
106565804	7.93913	7.9452	8.25076	7.76892	7.85356	7.53722	7.6123	7.64142	7.52285
106565805	10.602	10.5472	10.6564	10.6649	10.6478	10.5707	10.3352	10.207	10.2413
106565821	9.90335	9.98982	10.0671	9.59526	9.77165	9.5623	9.75258	9.54004	9.57622
106565826	9.38963	9.40115	9.66032	9.4112	9.50017	9.53755	8.87982	8.87442	8.89872
106565831	10.8156	10.7099	10.7371	10.6105	10.813	10.8645	10.4333	10.4987	10.3581
106565834	5.82967	5.82896	5.78071	5.70103	5.78168	5.69926	5.52818	5.47799	5.27779
106565842	8.0775	8.13664	8.20763	8.47242	8.28426	8.26117	7.92247	7.70943	7.80605
106565846	6.97882	6.96107	7.1685	6.89835	6.86363	6.80755	6.64695	6.70238	6.45161
106565851	10.5169	10.9912	10.5771	10.6104	10.4334	10.5187	10.2741	10.2717	10.1796
106565855	6.9366	9.76479	7.41205	7.95664	7.07546	8.43208	6.58514	6.71386	7.09421
106565858	9.05972	9.2421	9.44542	9.0552	9.06115	8.96153	8.95314	8.41182	8.91911
106565872	10.1482	10.1735	10.1647	11.0247	11.2589	11.2957	10.5736	10.5266	10.4337
106565874	10.236	10.2498	9.92932	10.4537	10.3777	11.3276	10.7232	10.5927	10.819
106565886	13.1008	13.1189	13.1111	14.0658	14.3118	14.3844	13.4965	13.4135	13.6005
106565906	9.01661	9.36146	9.7458	9.36801	9.04341	9.44697	8.55274	8.49635	8.5618
106565909	7.82584	7.85152	7.72853	7.52242	7.47144	7.41594	7.01074	7.37695	6.87188
106565913	7.78612	7.93649	8.18829	7.77501	7.71305	7.69492	7.55668	7.63293	7.63267
106565947	7.27188	7.46874	7.77324	6.91253	7.07728	7.05623	6.79297	6.79919	6.7062
106565958	5.74531	5.78478	5.96101	6.57329	6.72002	6.70671	6.72499	6.31106	6.68799
106565968	9.07896	9.28727	9.26547	9.34217	9.42465	9.3599	9.46064	9.53519	9.53138
106565994	9.42519	9.19009	9.49659	9.68845	9.80327	9.71404	9.03397	8.9928	8.91857
106566001	9.0418	9.03881	9.03678	8.88951	8.72533	8.72114	8.62129	8.7603	8.22987
106566003	5.59964	5.08618	5.81798	5.46808	5.48524	4.93227	4.92535	5.09379	5.07268
106566006	10.2333	10.7696	10.6075	11.637	11.5115	11.8337	11.0185	10.8936	11.3115
106566021	9.20331	9.30868	9.13072	9.52752	10.0491	9.8511	9.70758	9.52568	9.89577
106566031	7.75689	7.60823	8.02397	7.63317	7.87636	7.79127	7.48106	7.39289	7.46312
106566033	11.3545	11.5065	11.456	12.3456	12.617	12.6598	11.758	11.6061	11.8122
106566049	5.68608	5.56901	5.59141	5.80003	5.6693	5.77858	6.23461	5.68432	6.20473
106566055	6.21183	5.93394	6.34933	5.57252	5.7878	5.31034	5.60983	5.53667	5.4752
106566056	12.2972	12.2431	12.2842	12.5582	13.0213	13.041	12.9275	12.519	12.9737
106566063	7.51542	7.23356	7.332	7.39496	7.15979	6.58275	6.89487	6.89248	6.69851
106566065	9.86234	10.9092	10.1329	10.7813	10.9264	11.2078	9.78526	9.85134	9.90563
106566090	10.27	10.2198	10.2851	11.3837	11.689	11.6173	10.6182	10.5259	10.8731
106566099	7.7324	8.17169	7.96312	7.93934	7.7064	7.70421	7.56963	7.43742	7.57448
106566101	7.90371	8.09819	7.88066	7.76359	7.74643	7.65606	7.73734	7.71433	7.67393
106566112	9.59223	9.65145	9.63374	9.19938	9.36343	9.08881	9.28576	9.1676	9.03505
106566119	6.95921	6.94029	7.31076	6.90548	6.80441	6.97174	6.57667	6.64589	6.65597
106566125	9.35356	9.91827	9.56762	10.5854	10.6044	10.7511	10.0906	10.0331	10.3249
106566131	9.28038	9.25952	9.23343	9.07519	9.03327	8.8839	9.06381	8.89419	8.93201
106566138	8.99331	8.83788	8.96818	8.85529	8.84566	8.80487	8.63664	8.80276	8.37319
106566143	10.45	10.3435	10.3012	10.128	10.1451	10.1105	10.7222	10.7078	10.6943
106566158	8.50797	8.71307	8.93221	8.51718	8.29099	8.29748	8.14971	8.35022	8.01676
106566169	6.65738	6.51108	6.60401	6.88181	6.99339	6.89807	6.93217	7.06394	7.03649
106566170	7.98157	8.18494	8.05268	7.44585	7.70092	7.58687	7.74682	7.62529	7.72079
106566173	11.0174	10.9232	11.2438	10.8678	11.1887	11.5483	10.5062	10.7629	10.6677
106566179	7.57502	7.80362	8.09852	7.7817	7.4667	7.19283	7.25114	7.44318	6.98267
106566196	7.9972	7.90773	7.79473	7.75379	7.7408	7.49112	8.1404	8.31808	8.32594
106566198	6.50787	6.5906	6.83455	6.20913	6.10289	5.97951	5.95802	6.05684	5.95159
106566209	9.36507	9.33927	9.60929	9.22248	9.3185	9.38024	9.01778	8.86608	8.86978
106566241	9.5243	9.36109	9.37862	9.21798	9.11402	9.16033	9.17658	9.08452	9.00345
106566242	11.0974	10.9892	11.2664	10.8383	10.8138	10.8407	10.76	10.5758	10.7507
106566248	6.77675	6.7187	7.16219	7.13793	6.92187	7.32312	7.14757	7.46348	7.74193
106566258	9.98597	9.85349	9.72501	9.96107	10.043	10.0617	10.1966	10.1058	10.2
106566266	9.32776	9.104	9.45996	9.11451	8.96615	9.00682	8.86071	9.12806	8.7576
106566279	9.07079	8.93943	9.41992	9.89808	10.0073	10.4145	9.56967	9.52889	9.62752
106566286	8.5067	8.67705	8.55817	7.98696	7.70645	7.76125	8.28807	8.21314	8.09122
106566310	8.71171	8.66224	8.71551	9.29651	9.22794	9.21542	9.06322	9.16079	9.10887
106566314	7.5163	7.31186	7.69311	7.91423	8.0789	8.12569	7.73859	7.93692	7.88602
106566333	10.4674	10.8902	10.5576	9.43537	11.1816	10.5685	9.08274	9.45739	9.12725
106566336	10.9722	10.9977	11.0138	11.2484	11.4741	11.4694	11.2912	11.4282	11.2815
106566344	12.4059	12.5047	12.3789	12.4793	12.5302	12.6745	12.6696	12.7899	12.7914
106566353	7.19118	7.18421	7.20181	6.99952	7.06223	7.1061	6.83619	6.76279	6.75463
106566357	7.12445	6.83823	6.99382	6.55968	6.83769	6.76427	6.54261	6.60954	6.53077
106566359	8.68527	8.39014	8.63209	7.99603	8.10176	7.88481	9.32669	8.95472	8.85581
106566374	7.06634	7.77441	7.47116	7.62286	7.36472	7.82415	6.88748	6.93813	6.87753
106566402	7.50891	7.48079	7.68804	7.27208	7.35939	7.14384	7.10869	6.99838	6.97279
106566409	8.43304	8.39172	8.58049	7.96814	7.89674	7.68688	8.02213	7.98284	7.72104
106566410	10.872	11.0855	10.9001	11.0475	11.1968	10.9574	11.2129	11.5896	11.2275
106566413	8.09121	7.84205	8.14766	7.95454	8.07476	7.59286	7.66414	7.46536	7.1748
106566420	8.25624	8.49895	8.55221	7.74282	7.79994	8.0422	7.946	7.75626	7.80409
106566423	7.93118	7.99513	7.90407	7.44883	7.46015	7.29647	7.52892	7.67458	7.56972
106566424	9.29866	9.3922	9.38164	8.80794	8.59354	8.69219	9.02167	9.10436	9.02654
106566428	12.3897	12.2247	12.3858	12.5295	12.4099	12.5439	12.5587	12.6886	12.7153
106566430	5.81359	5.62558	5.83943	5.70284	5.52637	5.54081	5.49389	5.46469	5.44216
106566433	5.98412	5.757	5.87754	5.87102	6.08466	5.93087	5.50536	5.47452	5.70685
106566439	11.8118	11.947	12.0244	12.3861	12.7782	12.7354	12.2012	12.3564	12.252
106566459	10.3479	10.4959	10.6449	10.0293	9.95688	9.82192	9.9657	10.0025	9.95997
106566482	11.2946	11.5308	11.345	12.12	12.3887	12.4337	11.6535	11.8168	11.7432
106566492	8.90758	9.08763	8.8003	8.84991	8.58668	8.69581	8.5752	8.70844	8.60939
106566514	6.65012	6.83117	6.80073	7.82732	8.48991	8.8125	7.73516	7.61113	7.70152
106566544	3.77823	3.81627	3.84005	3.72065	3.74743	3.78559	3.48291	3.55253	3.57435
106566550	10.3236	10.1395	10.2732	9.91471	9.87624	9.95477	9.68384	9.59728	10.0849
106566557	10.9295	10.9011	11.0431	10.5651	10.5389	10.4643	10.5036	10.5541	10.4328
106566576	10.4964	10.2376	10.4061	9.99697	9.89183	10.0654	9.68488	9.72575	10.0923
106566581	6.74872	7.18936	7.26153	6.74387	6.85473	6.75433	6.08289	6.45245	6.14996
106566595	6.94176	7.28802	7.33106	7.03303	7.3421	7.04901	6.86202	6.82649	6.78412
106566601	8.62003	8.545	8.60288	8.55442	8.7608	8.74846	8.96976	8.98816	8.89174
106566605	9.68531	9.72659	9.79165	10.7561	10.9981	10.9271	10.3971	10.536	10.4517
106566610	10.5767	10.8309	10.6495	10.2254	10.2728	10.3284	10.2695	10.1986	10.077
106566614	9.04242	9.20328	9.00217	8.25913	8.08425	7.97816	8.59286	8.54066	8.2951
106566619	7.6618	7.76889	7.74105	7.55618	7.57795	7.61519	7.01506	7.02074	7.35894
106566623	11.3951	11.3639	11.2407	11.418	11.5426	11.5232	11.5574	11.6649	11.6908
106566635	6.93482	8.16599	7.09654	7.03258	7.5907	7.08086	8.88383	8.3614	8.32695
106566647	4.48918	4.46359	4.5522	4.65782	4.55054	4.82822	4.68227	4.67488	5.13483
106566651	13.0499	13.0021	13.0907	13.383	13.1503	13.2588	13.4337	13.5102	13.3807
106566659	7.34758	7.79769	7.48723	7.71533	7.77207	7.60608	6.95888	7.33167	6.92867
106566662	6.93486	6.91591	7.12864	6.86944	7.11797	6.68752	6.51514	6.49604	6.71517
106566670	10.1798	9.9706	10.0308	9.77562	9.72523	9.68632	9.7621	9.70621	9.56794
106566671	11.825	11.5797	11.7372	11.4773	11.2153	11.3868	11.1397	11.2699	11.1704
106566674	6.69512	6.52007	6.80976	6.70796	6.32447	6.48797	6.33552	5.95852	6.06272
106566682	9.45926	9.43501	9.54764	9.24703	9.38761	9.30486	9.04832	9.03387	9.09326
106566687	9.85633	9.99289	10.225	9.92456	9.87651	9.98334	9.52458	9.52704	9.50125
106566688	12.1474	12.1245	12.2089	12.5747	12.3436	12.4461	12.8591	13.021	12.9704
106566690	8.36068	8.36921	8.32518	8.32311	8.21651	8.21427	8.55469	8.80327	8.73501
106566694	6.58514	6.468	6.85373	7.19841	7.06324	7.08205	7.09712	7.20671	6.97735
106566704	10.7954	10.6206	10.8108	10.139	9.9532	9.7446	10.212	10.492	10.1954
106566708	9.99933	9.94179	10.158	11.7573	12.2922	12.5458	10.8695	11.0609	10.9796
106566712	8.72969	9.05722	8.70599	8.91508	8.92224	8.65857	9.16992	9.26996	9.19612
106566713	13.2272	13.1342	13.0921	13.9261	14.2636	14.0845	13.5667	13.2852	13.6166
106566714	11.5674	11.65	11.6258	11.4097	11.4904	11.4782	11.0553	11.2498	10.9401
106566720	6.31699	6.55739	5.87087	5.96621	5.93874	5.52909	5.59049	5.44746	5.51702
106566721	12.8998	12.9593	13.0336	14.0094	14.5688	14.6533	13.349	13.4449	13.4781
106566732	11.098	11.6363	11.308	11.4461	11.2531	11.8556	10.6825	10.8542	10.6456
106566745	8.46209	9.26535	8.39977	8.70602	8.72789	8.86345	8.2325	8.20202	8.20771
106566752	8.83902	8.89128	8.92063	8.33671	8.33663	8.03627	8.36437	8.42336	8.33787
106566764	4.21951	4.20007	4.13944	4.31958	4.27086	5.25833	4.3363	5.29524	5.37063
106566773	5.36931	5.54128	5.34957	4.95989	4.98175	5.02055	4.85355	4.74342	4.95753
106566776	9.32665	9.72095	9.20171	9.2309	9.55639	9.44829	8.82687	8.84359	9.13266
106566778	8.83343	9.05021	8.98577	9.13272	9.47919	9.54392	9.26592	9.29514	9.24318
106566781	8.30176	8.3087	8.57327	8.28141	8.05534	7.68151	8.0781	7.9631	7.77146
106566791	4.50286	4.33599	5.298	4.9717	4.91017	4.79823	4.29325	4.29065	4.29682
106566801	9.79743	9.76951	10.0105	9.95825	10.2305	10.2217	9.43667	9.51165	9.27099
106566802	12.3875	12.2429	12.2825	12.0634	12.118	12.1245	11.707	11.8373	11.4249
106566807	11.7316	11.7439	11.8679	12.6412	12.4638	12.4746	12.8272	12.5037	12.9513
106566835	12.2162	12.2839	12.181	12.9845	13.1034	13.0815	12.5175	12.4113	12.6399
106566841	9.04375	8.83513	8.90389	8.47084	8.3296	8.09024	8.44477	8.3695	8.28994
106566857	11.7791	11.6892	11.725	11.4283	11.2557	11.1909	11.4753	11.3483	11.2561
106566859	8.52811	8.53529	8.70509	8.42734	8.50207	8.23765	8.13161	8.1066	8.47004
106566870	8.81468	8.9764	9.11893	8.38082	8.48905	8.55254	8.43102	8.08073	8.37634
106566875	9.64318	9.59875	9.71185	10.1689	10.0792	10.4459	9.95768	9.98248	9.92243
106566888	11.1938	11.2608	11.1703	10.9918	11.0582	11.0461	11.5408	11.5515	11.5091
106566901	10.4285	10.4008	10.5118	11.3557	11.6737	11.6788	10.8319	10.943	10.8789
106566908	10.6527	10.6478	10.5731	10.144	10.1066	10.1478	10.1699	10.3687	10.0691
106566929	4.34213	4.34269	4.48444	4.96208	5.45407	5.25636	4.76279	4.91039	4.77322
106566936	8.37862	8.55624	8.73054	8.08412	8.19611	7.84021	7.93811	8.02135	7.96314
106566946	6.46879	6.40655	6.31804	5.90093	6.17954	6.15734	5.95673	6.16986	5.99782
106566989	8.67791	8.95504	8.90343	8.42594	8.32054	8.44627	8.61921	8.39706	8.54801
106566995	11.0425	10.9531	11.0258	11.6551	11.7764	11.9718	11.5204	11.5953	11.611
106567002	9.6851	9.67585	9.879	11.4522	11.5358	11.9598	10.1806	9.97179	10.2924
106567010	10.6411	10.7293	10.76	10.5068	10.6274	10.385	10.3926	10.4224	10.273
106567013	9.68168	9.60761	9.65009	9.33444	9.06054	9.06378	9.27436	9.24124	8.97695
106567023	12.2016	12.2861	12.1797	12.6538	12.961	12.9608	12.5159	12.6319	12.6319
106567032	10.3202	10.3274	10.4081	10.5514	10.7137	10.7534	10.6136	10.686	10.7343
106567036	7.55164	7.41463	7.66931	7.47715	7.25324	7.19693	6.91582	6.86553	6.76476
106567039	9.74124	9.82934	9.39382	8.75854	8.6129	8.38406	8.58176	8.80381	8.45576
106567040	6.70604	6.47011	6.54472	6.40536	6.45005	6.35514	5.92598	6.14987	6.24071
106567042	7.21685	7.20647	7.35702	6.97677	6.92988	6.91477	6.87638	6.81062	6.99298
106567052	7.90137	7.93814	7.87472	7.31459	7.33936	7.26953	7.56081	7.62199	7.34911
106567055	13.826	13.8664	13.8349	14.5485	15.0257	15.0912	14.0956	14.1477	14.2756
106567063	7.00428	7.05483	7.36681	7.04205	6.99757	7.10983	6.86975	6.75611	6.79294
106567080	10.3103	10.2645	10.3148	10.5677	10.5793	10.6505	10.6457	10.6552	10.6519
106567083	12.6366	12.5208	12.6337	12.0343	11.8096	11.9065	12.1281	12.0556	12.1897
106567100	10.0394	10.3276	10.043	10.2729	10.268	10.4851	9.84407	9.75912	9.84817
106567117	9.40222	9.21268	9.33156	9.06111	8.81865	8.65789	9.06073	9.04202	8.64394
106567119	9.57032	9.56516	9.60787	8.95656	8.99857	9.1181	9.16056	9.35248	9.03228
106567122	8.29293	8.39206	8.33289	7.96319	7.75855	7.68117	8.01434	8.03378	8.0373
106567123	11.1422	11.6429	11.237	11.3924	11.3488	11.6121	10.8044	10.8308	10.8991
106567125	10.6589	10.8164	10.6738	10.4657	10.2282	10.2299	10.386	10.3818	10.3302
106567141	12.0546	12.1156	12.0344	12.7113	13.0708	13.0818	12.4516	12.4553	12.3551
106567148	11.9843	11.8455	12.1321	12.0223	11.868	12.1913	11.5545	11.6182	11.5257
106567155	11.7106	11.6558	11.6665	12.1568	12.2256	12.3608	11.977	11.8417	12.1571
106567165	10.611	10.5115	10.4758	10.2443	10.8345	10.8077	11.1451	11.1319	10.691
106567166	9.3451	9.5055	9.75236	9.27516	9.57089	9.45132	8.93705	8.84276	8.99623
106567207	5.90283	5.86592	6.088	5.94763	5.93766	5.99692	5.47409	5.70052	5.50838
106567215	9.98258	10.1548	10.148	10.2982	10.44	10.4714	9.80401	9.71917	9.53773
106567217	6.95502	6.97043	6.81566	6.60068	6.53421	6.37233	6.34936	6.3905	6.34908
106567218	9.81399	9.56822	9.5318	9.70193	9.78438	9.68353	10.0262	10.0311	10.3314
106567227	10.8441	10.8255	10.7197	11.1491	11.1538	11.0996	11.1355	11.238	11.1221
106567277	8.49084	8.44507	8.6685	8.46524	8.57821	8.4759	8.17215	8.11014	8.03618
106567286	9.83911	9.62317	9.80232	9.6484	9.76793	9.74891	9.44931	9.61754	9.17297
106567319	6.47774	6.55597	6.59488	6.15103	6.22324	6.17689	5.97308	6.02494	5.66166
106567320	5.94064	6.27568	6.61181	6.15546	6.18277	6.21816	5.71562	5.78071	5.49828
106567327	8.09377	8.31571	8.65676	7.92077	8.03308	7.89749	7.62051	7.66558	7.52968
106567335	11.9831	11.8695	11.9101	11.3452	10.942	10.9757	11.5754	11.5042	11.5589
106567338	6.42464	6.44729	6.63122	5.98262	6.37732	6.3116	5.89929	5.9776	6.22721
106567360	10.2433	10.2397	9.9755	9.75948	9.65376	9.61962	10.5714	10.6047	10.6442
106567362	11.374	11.3689	11.3887	11.9336	11.9227	11.721	11.7265	11.8177	11.8092
106567371	11.4606	11.3899	11.4527	11.7651	11.8052	11.7877	11.8162	11.7903	11.6069
106567379	8.68091	8.85293	8.79441	8.37345	8.56032	8.38847	8.6044	8.49148	8.21606
106567381	7.28179	7.36155	7.23187	7.31185	7.17078	7.13895	7.03084	6.52486	7.00328
106567399	6.16896	6.13951	6.12181	6.08168	6.12726	6.24628	6.4891	6.56171	6.30236
106567404	8.93482	8.87694	8.69914	8.47272	8.31179	8.18351	9.27507	9.17382	9.15172
106567407	5.11577	5.09503	5.09308	5.29879	5.40179	5.6324	5.36586	5.59245	5.58985
106567426	6.6637	6.45465	6.40453	6.24798	6.36616	6.35027	6.19743	5.89551	6.04486
106567427	11.5304	11.4526	11.3608	11.5535	11.5633	11.4968	11.6422	11.7921	11.8409
106567438	10.4349	10.3272	10.2899	10.6128	10.7754	10.8027	10.6678	10.6539	10.6988
106567444	7.65346	7.67021	7.51378	7.52529	7.19303	7.343	6.94865	6.94831	7.42935
106567445	10.4884	10.5402	10.6827	10.1131	10.1452	10.1027	10.266	10.2596	10.2663
106567458	8.53468	8.82298	8.55804	7.95336	7.92152	7.78355	8.35567	7.91763	8.33013
106567461	7.44533	7.2648	7.3039	7.00962	7.11661	7.09275	6.90906	7.05101	6.62559
106567481	4.07113	4.07374	4.09404	4.21653	4.12134	4.26419	7.66019	7.67043	4.26892
106567494	8.90021	9.17779	9.11769	8.96429	9.07361	8.98301	8.41902	8.79886	8.39993
106567519	8.29265	8.97097	8.3537	8.44328	7.90493	8.14906	8.086	8.00993	8.0137
106567524	10.8156	10.9939	10.8903	10.6395	10.6783	10.9345	10.5673	10.6356	10.5574
106567537	10.1527	10.0983	10.0529	10.0259	9.93287	9.93458	10.4301	10.4268	10.4503
106567539	11.392	11.9534	11.9608	10.769	10.9274	10.4614	10.8207	11.0664	10.8672
106567548	8.30703	8.47814	9.16427	8.93737	9.22042	8.73078	7.90681	8.01656	7.94609
106567556	8.8914	8.82944	8.56216	8.38147	8.19453	8.11154	8.40721	8.35544	8.05424
106567559	7.31298	7.61658	7.15798	7.49183	7.52153	7.33017	7.69962	7.61806	8.0539
106567566	4.67439	4.64203	4.62543	4.64268	4.49946	4.22184	4.271	4.29784	4.27595
106567567	7.62281	7.64588	7.84999	7.45787	7.36717	7.50412	7.35505	7.28218	7.27889
106567585	4.5805	4.61281	4.62737	4.29068	4.27073	4.43165	4.39273	4.26324	4.27284
106567591	10.8379	10.8141	10.8149	10.4633	10.3505	10.1663	10.3249	10.4902	10.2084
106567595	6.69034	6.40866	6.61927	6.34235	6.52822	6.20898	5.89472	5.80946	5.80531
106567605	4.96389	5.17606	5.40417	5.15025	5.46371	5.41366	4.80178	4.93809	4.74196
106567618	7.62984	7.48091	7.81823	7.68653	8.12611	7.89381	8.00791	7.97438	8.08114
106567623	7.3304	7.43227	7.04326	8.39727	9.1469	9.39532	8.43507	8.29362	8.79027
106567625	6.33447	6.02838	6.22901	6.0222	5.82831	5.79053	5.96575	5.81019	5.77538
106567636	12.2434	12.234	11.9848	12.1213	12.1672	12.0943	12.645	12.6513	12.5823
106567643	4.54546	4.63864	5.59464	5.71334	5.38073	5.59561	4.61892	4.61486	4.47395
106567646	5.9997	5.94953	7.20313	6.59448	6.7308	6.83603	5.71634	5.60986	5.72728
106567696	9.13653	9.18173	9.365	9.70856	9.97036	9.95071	9.65008	9.75332	9.70192
106567701	8.85491	8.69998	8.50591	8.3209	8.24233	8.18068	9.3482	9.30904	9.34705
106567702	9.20542	9.08487	9.00952	8.75058	8.62195	8.66238	9.59139	9.86809	9.61159
106567703	12.5011	12.5784	12.3359	12.3563	12.5475	12.3239	13.1048	13.1313	13.0963
106567704	8.67586	8.61358	8.19806	7.96854	7.89603	7.91376	9.1484	9.27839	9.13134
106567705	5.12868	5.04841	4.96597	4.96017	5.15365	4.79858	5.55618	5.45796	5.40651
106567707	8.93821	8.72603	8.3976	8.36938	8.03449	7.97815	9.29901	9.44423	9.28455
106567708	8.91718	8.71797	8.33027	8.24877	7.94949	8.00244	9.37645	9.32366	9.44165
106567710	9.52886	9.63257	9.33819	9.28717	9.45193	9.23572	10.0749	9.96779	10.0339
106567711	12.1437	12.1228	11.9437	11.8567	11.9431	11.6586	12.7313	12.786	12.7882
106567712	9.88028	9.8181	9.37582	8.98311	8.90376	8.8663	10.2879	10.1599	10.1234
106567715	11.2247	11.2543	11.3816	11.6769	11.5338	11.499	11.6254	11.8206	11.7162
106567725	7.71573	7.79457	7.83342	7.28108	7.32483	7.34812	7.35051	7.25003	7.24563
106567727	11.2575	11.0385	11.3556	10.7025	10.4724	10.3567	10.6276	10.9889	10.5814
106567742	8.89965	9.04432	8.89319	8.74342	9.10393	8.96282	9.29378	9.17618	9.31553
106567753	12.612	12.5044	12.6025	13.7564	14.0771	13.953	13.0934	12.8158	13.3915
106567763	11.2056	11.184	11.4227	11.4678	11.3434	11.4497	11.5223	11.6468	11.6375
106567774	8.07058	7.99962	7.57124	7.72472	7.74697	7.75507	7.41941	7.36864	7.35524
106567780	10.3531	10.4101	10.0949	9.84475	10.0625	9.72117	9.8984	9.9561	9.93638
106567799	13.1749	13.2135	13.1092	13.3381	13.3598	13.3616	13.5126	13.6078	13.5808
106567809	12.9515	12.8211	12.9193	12.9324	12.7959	12.7384	13.3285	13.3665	13.2944
106567837	8.73653	8.87088	8.80878	8.61776	8.56973	8.41419	8.36029	8.50537	8.30748
106567842	8.63385	8.55983	8.75306	8.47109	8.61571	8.31348	8.2799	8.24835	8.33253
106567848	10.6344	10.5747	10.6987	10.4868	10.4088	10.333	10.2593	10.2283	10.3027
106567863	12.064	12.1152	12.1113	13.5449	14.1766	14.2851	12.5471	12.7599	12.5901
106567875	9.53704	9.49168	9.27017	10.2153	10.0121	10.2448	9.88049	9.77454	9.77219
106567882	10.9903	10.426	10.1498	11.5486	11.2321	11.1344	11.9358	11.5675	12.051
106567893	11.149	11.2072	11.1556	11.45	11.6333	11.6427	11.5151	11.5101	11.4759
106567899	5.33645	5.22385	5.3996	5.05599	5.29135	5.4496	4.83721	4.95825	4.87391
106567903	12.278	12.2092	11.8428	13.1327	12.9749	13.0899	12.637	12.3948	12.5924
106567906	3.72992	3.59392	3.70091	3.66748	3.68333	3.68816	4.00635	3.82858	4.10352
106567910	7.81847	7.84707	7.84594	7.86761	8.09474	7.88649	8.11477	8.12615	8.10835
106567917	13.1439	13.262	13.2417	14.5126	14.8423	15.0581	13.5106	13.4544	13.56
106567921	8.10048	8.2404	8.33024	8.12902	7.9449	7.77667	7.70651	7.93586	7.57926
106567942	10.5375	10.4751	10.7436	12.4026	12.8517	13.0498	11.3951	11.477	11.4404
106567945	5.90192	5.99222	6.0316	5.64451	5.52756	5.56466	5.51862	5.33837	5.55187
106567959	8.37857	8.26304	8.48782	8.35363	8.11356	7.87059	7.78017	7.8658	7.68648
106567992	6.7706	6.98072	6.26359	6.2101	6.44245	5.97152	6.14691	6.26895	6.16209
106568004	7.31089	7.1612	7.16092	6.7497	6.80533	6.59197	6.86382	6.83883	6.80288
106568008	11.4236	11.3268	11.4431	11.3839	11.4148	11.4456	11.0143	11.0103	11.0174
106568028	9.57415	9.57465	9.68801	9.35315	9.6646	9.3218	9.17985	9.09037	9.06738
106568029	11.1387	11.1337	11.6109	12.2398	12.6403	12.673	11.7272	11.6523	11.7287
106568033	6.08093	6.79585	6.58638	6.24614	6.32032	6.27923	5.90246	6.00922	6.14703
106568078	10.1196	10.0019	10.343	10.7445	10.7856	10.8174	9.79474	9.82013	9.89802
106568088	10.2155	10.3932	10.1313	9.90921	10.2482	10.1436	9.93954	9.9287	10.0039
106568094	10.9509	11.0605	10.6541	10.0852	10.1721	10.0045	10.4409	10.3299	10.3229
106568095	7.84001	8.0363	8.01764	7.81805	7.80444	7.85131	7.7278	7.62183	7.71411
106568103	8.20387	7.91116	8.0447	8.06996	8.397	8.27227	8.44751	8.45859	8.41644
106568111	4.17496	4.78721	4.43349	4.42872	4.49785	4.13413	4.17887	4.11034	4.08227
106568125	6.98418	6.8546	6.88851	7.01334	7.01781	6.96654	7.24001	7.18166	7.17306
106568133	13.3733	13.3649	13.2625	13.5686	13.7874	13.703	13.7147	13.6674	13.8338
106568155	12.9124	12.9286	12.9164	13.773	14.1811	14.2589	13.2965	13.3287	13.3613
106568163	10.6397	10.6156	10.6292	10.2855	10.3132	10.3866	10.3383	10.3217	10.1352
106568170	10.7005	10.7439	11.043	11.4447	11.6646	11.5582	11.0397	11.3803	11.0433
106568174	9.70355	9.29704	9.4603	9.24915	9.05296	8.9307	9.02914	9.16552	9.00347
106568177	7.05656	7.42428	7.74978	7.50494	7.56796	7.28924	7.00397	6.99028	6.80537
106568185	9.52943	9.60276	9.44177	9.47234	9.73765	9.75571	9.16342	9.19671	9.30281
106568186	7.01544	7.25353	7.04364	7.08323	7.16622	7.16286	6.73207	6.65314	6.70947
106568195	8.34026	8.59876	8.50737	8.06063	8.0247	7.80568	8.17675	8.18955	8.00916
106568196	11.3648	11.3945	11.4214	11.4446	11.3126	11.2354	11.7333	11.7598	11.7015
106568199	6.34772	6.7116	6.12445	6.32771	6.76271	6.05183	5.59637	6.14597	5.57547
106568221	11.4938	11.5299	11.4602	11.1429	11.1799	11.1851	11.1952	11.1375	11.08
106568272	9.19266	9.20302	9.23643	9.32989	9.71001	9.63191	8.8284	9.02506	8.82282
106568277	4.75016	4.58043	4.64134	4.77452	4.68489	4.56611	4.9148	4.89551	5.26092
106568289	7.12307	7.01437	7.18456	6.85868	6.67761	6.60646	6.77	6.82339	6.80597
106568297	10.4748	10.4813	10.5846	10.1153	9.90063	9.72754	10.2535	10.2163	10.0406
106568300	10.4227	10.2543	10.1357	9.75939	10.1281	10.0018	9.73519	9.75817	9.51266
106568302	11.1831	11.2044	11.216	10.7219	10.5638	10.6727	10.8977	10.7501	10.9776
106568312	9.31224	8.90514	9.26283	8.44036	8.18354	8.36495	8.59164	8.86507	8.69494
106568314	7.3844	7.38618	7.2936	6.99796	7.17331	6.92729	7.03386	6.99915	6.90472
106568322	10.9769	10.9196	10.4742	10.4573	10.4143	10.7447	10.2635	10.3114	10.2221
106568337	6.81411	7.01179	6.49219	6.73553	6.65642	6.90505	6.35729	6.27328	6.21823
106568349	9.89352	9.90624	9.92269	9.67728	9.92678	9.66405	9.30336	8.92232	9.44314
106568355	8.09353	8.19201	8.07837	8.10896	8.17049	8.05918	8.4964	8.4814	8.24414
106568356	9.58435	9.73506	9.9188	9.8974	10.1021	10.0474	10.2994	10.0338	10.2209
106568369	8.02797	7.35999	7.89109	7.89402	7.8386	7.68712	8.51094	8.61463	8.89598
106568374	7.01389	6.85583	6.79679	6.53494	6.68826	6.70781	7.35366	7.40775	7.28795
106568375	11.0903	10.8236	10.906	11.0504	10.7945	10.7862	11.3069	11.2624	11.4572
106568390	10.3845	10.549	10.4275	10.497	10.6681	10.5987	10.1385	10.2036	10.1268
106568399	11.4892	11.1889	11.2682	12.0397	12.0524	12.0216	11.6965	11.4262	11.7732
106568412	10.7707	10.7151	10.6733	10.362	10.168	10.1225	10.2798	10.3896	10.2691
106568437	11.8995	11.8637	11.9539	11.8776	11.9831	11.9259	11.6184	11.5797	11.583
106568451	9.0085	9.02176	8.99051	8.4197	8.49742	8.33923	8.67526	8.54431	8.45466
106568463	4.3263	4.07743	4.23438	4.1577	4.27122	4.05479	3.94983	3.89772	3.98638
106568478	5.15344	5.14147	5.27317	4.90193	5.23273	4.97399	4.64706	4.80533	4.76202
106568495	7.60294	7.67971	7.6387	7.3909	7.1301	7.39753	7.41077	7.2039	7.29951
106568506	19.9916	20.1736	20.3259	19.4014	19.3909	19.5541	19.51	19.6581	19.3271
106568513	15.418	15.1035	15.3015	15.996	15.795	15.8221	15.6787	15.5243	15.7386
106568514	9.48277	9.45614	9.48612	10.0661	9.84975	10.0174	9.78959	9.7866	9.93879
106568525	11.4279	11.5905	11.5654	11.8426	11.9419	12.122	11.8268	11.7443	11.9412
106568531	8.29091	8.01641	8.12634	7.57132	7.04983	7.40852	7.73896	7.64401	7.51907
106568555	12.2994	12.1945	12.0917	12.3044	12.3469	12.3293	12.5734	12.6268	12.559
106568563	7.99203	7.92704	7.85778	7.98266	7.98836	7.56502	8.42529	8.2268	8.21882
106568573	8.22948	8.32791	8.15448	7.83004	7.19218	7.31472	7.89569	7.64697	7.60314
106568592	8.90853	8.83814	9.04455	8.61402	8.66279	8.87666	8.54118	8.60859	8.6602
106568599	8.51702	8.28591	7.94019	8.19872	8.30847	8.24171	8.81338	8.78181	8.75784
106568601	6.38722	6.16945	6.31297	5.94085	6.00294	5.92994	5.56726	5.83411	5.73905
106568627	10.4475	10.5446	10.2985	10.2819	10.3252	10.2782	10.7565	10.7993	10.7268
106568655	8.30422	8.42419	8.44923	8.79026	8.96143	9.04851	8.61929	8.72579	8.62944
106568679	6.56352	6.47541	6.45531	5.91619	5.99905	5.92336	6.11655	6.06591	5.84435
106568685	8.83351	9.04013	9.11097	9.01098	8.82753	9.01462	8.75096	8.49964	8.80674
106568694	8.07065	8.01286	8.0983	7.81922	7.88925	7.76599	8.652	8.34908	8.66086
106568708	6.30683	6.55782	6.70859	6.37316	6.39837	6.43999	6.23743	5.96901	6.10493
106568724	11.6094	11.647	11.5739	11.6082	11.8027	11.7289	11.9121	11.9615	11.8994
106568728	8.16154	6.70842	8.70539	7.45313	9.21178	7.44035	6.60049	6.76948	6.80686
106568733	8.55065	8.65416	8.59003	8.28899	8.28615	8.33752	8.42035	8.16278	8.27991
106568756	9.16318	8.80156	9.48149	8.5434	8.25105	8.22432	8.35583	8.49077	7.9878
106568766	10.2723	9.98054	10.2149	10.2431	10.0526	10.1757	9.8245	9.76891	9.71489
106568771	8.16895	7.40979	8.02626	8.30834	7.7608	7.56255	6.98444	7.08604	6.70364
106568789	6.64453	6.67829	6.57948	6.25524	5.96864	6.5928	6.14028	6.09543	5.90482
106568808	6.47591	6.58303	6.83699	6.65797	6.44327	6.36615	5.96013	6.23177	6.20147
106568821	9.89713	9.86458	9.91407	9.54662	9.37497	9.4433	9.40057	9.73037	9.52955
106568848	8.64611	8.50807	8.5462	8.62705	8.50058	8.12616	8.19857	8.07449	7.94493
106568861	11.2814	11.1109	11.1396	11.8667	11.8034	11.9583	11.6237	11.6303	11.6764
106568885	11.9525	11.8176	11.7781	12.2906	12.2199	12.2117	12.1885	12.3169	12.2983
106568888	10.727	10.7893	10.7569	11.7648	11.8327	12.1792	11.0313	11.1922	11.1156
106568909	8.04053	7.51516	8.21357	7.38017	7.74804	8.12439	7.40328	7.46785	7.33153
106568910	7.07911	6.13525	6.59577	5.93706	5.63441	6.54221	5.84766	5.84844	5.88264
106568942	8.09271	7.94307	8.01681	7.97989	7.74407	7.69439	7.5847	7.67784	7.53461
106568957	10.6151	10.5085	10.1261	9.9393	9.92414	10.1145	10.0982	10.0504	10.0127
106568973	7.09244	7.25329	7.10335	7.21651	7.24234	6.7682	6.74879	6.86057	6.69918
106568987	8.83184	8.76349	9.01596	8.3332	8.6815	8.62996	8.31284	8.37613	8.22678
106569000	8.89482	8.22879	8.93536	8.21448	8.14868	8.27356	7.84984	8.13869	8.25926
106569005	8.14653	8.14843	8.41748	7.94626	7.95971	7.94778	8.01565	7.88536	7.85069
106569006	8.8614	8.80549	8.6316	8.75758	9.16911	9.14146	9.31456	9.68002	9.276
106569009	7.14678	7.15033	7.36071	7.03969	7.22237	7.16598	6.97641	6.96743	6.72071
106569011	9.32012	9.40031	9.4735	9.07324	9.19594	9.00735	9.12314	8.96281	8.95311
106569016	8.07169	8.03643	7.99613	7.87049	7.7777	7.90487	8.57888	8.43162	8.33473
106569019	3.99319	3.96251	3.92208	3.85277	3.80443	4.02363	4.75814	4.11907	4.66298
106569026	5.97975	5.79079	6.07312	6.04227	5.80224	5.93449	5.55414	5.3517	5.58773
106569038	11.6134	11.4231	11.4819	11.8381	11.8669	11.7478	11.7905	11.8665	11.8194
106569042	7.48268	7.24166	7.66909	7.21486	7.36512	7.26501	6.86917	6.8182	6.81425
106569046	6.89075	7.06766	7.21815	7.24738	7.37054	7.43853	6.88181	6.66537	6.70077
106569070	9.08527	8.87378	9.23919	10.0919	10.481	10.6655	9.59506	9.65963	9.55482
106569081	6.53677	6.51441	6.52155	6.11842	6.24784	6.21636	6.17678	6.13385	6.29703
106569084	12.7281	12.6515	12.6468	12.8827	12.8768	12.9073	13.123	13.114	12.9933
106569124	9.08922	9.20669	9.5308	9.40581	9.57034	9.46708	8.98312	8.98888	8.78815
106569125	7.41582	7.76938	7.60231	7.07993	7.05056	7.04184	7.33652	6.86356	7.11325
106569126	8.60962	8.51972	8.87222	8.40592	8.47618	8.26182	8.11096	8.24472	8.26086
106569128	13.1402	13.1414	13.2153	13.8927	14.1644	14.1264	13.5687	13.6122	13.5604
106569150	10.027	7.62848	10.2444	10.8051	8.24114	8.53467	7.17488	7.19185	7.29686
106569153	8.58129	8.57766	8.7803	8.03264	8.08952	8.03028	8.25597	8.12202	7.89517
106569154	6.9389	7.26752	7.13785	6.8945	6.71707	6.47893	6.37272	6.44087	6.35331
106569170	8.95427	8.93687	8.93087	8.85008	8.62071	8.64289	8.71417	8.59141	8.5897
106569171	12.0632	12.0418	12.1865	11.6558	11.5972	11.4518	11.7636	11.7192	11.6703
106569181	10.433	10.71	10.6034	9.875	9.81856	9.6559	10.9211	10.8827	10.9909
106569190	10.1406	10.0661	10.0766	9.76145	9.79929	9.68646	9.83879	9.74933	9.53642
106569208	12.4413	12.4203	12.5038	12.6711	13.0184	12.5788	13.0229	12.9518	12.9265
106569223	11.0426	11.0178	11.0073	11.708	12.0156	12.1942	11.2867	11.4966	11.2411
106569228	7.70934	7.5561	7.64473	7.19538	7.39608	7.27447	7.15711	7.12269	7.09217
106569230	8.59768	8.5862	8.66699	8.50732	8.48331	8.36699	8.27786	8.34168	8.34801
106569233	6.12056	6.35129	6.15142	5.95978	6.00203	5.75702	5.84567	5.63811	5.81325
106569236	6.63767	6.36238	6.6341	6.0905	5.87406	5.74339	5.86018	6.05581	5.97066
106569242	7.76429	7.29793	7.95593	7.23127	6.41941	7.04259	6.10796	6.59524	6.06404
106569249	7.64048	7.67387	7.56644	7.05195	7.26239	7.25419	7.32184	7.30226	7.42951
106569257	8.03685	8.02167	8.20624	7.92211	7.68389	7.80714	7.73561	7.76418	7.77133
106569263	4.05539	3.93861	4.03526	3.97203	4.13107	4.04923	3.82474	3.82191	3.77775
106569266	4.91193	4.27695	4.36728	4.58893	4.46987	4.3367	4.1749	4.0079	4.05088
106569283	7.2091	7.33128	7.28316	6.87061	6.94531	6.79316	7.74663	7.71222	7.65673
106569285	6.92171	6.8573	6.89759	6.12392	6.29678	6.00559	6.46301	6.45623	6.35362
106569287	12.0597	12.1346	12.17	12.3941	12.5335	12.579	12.4088	12.4347	12.4227
106569292	3.96077	3.70547	5.18934	3.83276	3.82918	4.52696	3.63774	3.63654	3.63938
106569296	13.1127	13.2861	13.2325	14.1814	14.3067	14.4634	13.7843	13.9716	13.969
106569298	7.96351	7.74471	8.34584	7.2824	7.20226	7.41268	7.29878	7.28875	7.31883
106569305	9.20818	9.23549	9.3845	9.99039	10.2169	10.2599	9.87077	10.0173	9.85614
106569311	6.89549	6.7374	7.17754	6.50933	6.52898	6.50288	6.41867	6.71946	6.322
106569321	7.47706	6.77197	7.05419	7.17868	6.73705	6.57636	6.55136	6.53176	6.34743
106569355	7.35571	7.57837	7.68185	7.37562	7.60459	7.6047	7.11405	7.32454	7.17015
106569356	7.03614	6.7216	7.23107	6.73586	6.90526	6.98735	6.67516	6.57725	6.55633
106569363	9.68781	9.62789	9.50964	9.46173	9.92008	9.71846	10.2046	9.95875	10.1345
106569379	10.611	10.5565	10.5669	10.2724	10.4667	10.4893	10.2876	10.2977	10.2035
106569397	10.2276	10.2102	10.2211	10.5688	10.5088	10.4835	10.5822	10.6798	10.6517
106569405	6.945	6.96251	7.08396	7.34766	7.42646	7.48469	7.56509	7.6671	7.45482
106569407	6.7451	6.80797	6.87399	6.66564	6.86698	6.65587	6.45058	6.53342	6.22685
106569414	9.87807	9.93003	9.92815	10.8568	11.3866	11.4881	10.2957	10.3316	10.3792
106569424	12.6226	12.7646	12.7285	13.3663	13.5909	13.6264	12.9712	13.0266	13.053
106569427	13.6984	13.7775	13.8154	14.0291	14.4551	14.4805	14.0208	14.1298	14.0527
106569437	6.8294	6.69896	6.72299	6.95071	6.81393	6.90325	7.05215	7.247	7.09526
106569438	6.80866	6.88929	6.78959	6.4421	6.36024	6.51128	6.41673	6.50924	6.06386
106569457	7.8707	7.73317	7.84276	7.27093	7.17951	7.32976	7.51315	7.63382	7.41743
106569469	9.52306	9.80374	9.33559	9.71821	9.25854	9.73165	9.14976	8.99434	9.30299
106569474	14.0326	14.0729	14.0856	14.6552	15.0581	15.0394	14.4481	14.5629	14.4105
106569477	9.97269	10.2658	10.5859	10.0482	9.99662	9.84267	9.87105	9.96026	9.75303
106569478	8.1679	8.18723	8.30416	8.0269	7.89243	7.86301	7.47761	7.43535	7.54709
106569490	8.27959	8.66802	8.75274	8.41889	8.36446	8.48899	8.01113	8.00822	8.15265
106569510	10.2546	10.2102	10.5281	9.97937	10.1568	9.86187	9.61978	9.38174	9.37091
106569537	6.94619	7.05298	7.18834	6.50635	6.50466	7.06744	6.39328	6.59983	6.61049
106569547	8.91471	8.95813	9.03699	8.41593	8.43673	8.48924	8.54756	8.41899	8.45206
106569548	8.04759	8.10482	8.51535	7.88368	7.95004	7.89578	7.39653	7.76927	7.61449
106569579	13.3258	13.2159	13.2663	14.105	14.4467	14.3583	13.8222	13.924	13.8251
106569592	7.79055	7.74241	7.61318	7.57853	7.48148	7.68605	8.10341	8.08816	8.01512
106569595	8.53337	8.3401	8.41123	8.45008	8.50754	8.52939	8.0789	8.05673	8.1483
106569609	9.02112	9.17761	9.31848	9.42955	9.68165	9.44751	8.88108	8.57539	8.61035
106569610	7.13445	6.7608	7.16763	8.50274	8.61948	8.8703	7.48325	7.19906	7.89358
106569651	10.3419	10.3291	10.5953	11.5072	12.1229	12.1404	10.7645	10.9221	10.8508
106569652	6.11039	6.1113	6.05668	5.62158	5.91566	5.93386	5.85336	5.53321	5.55137
106569676	4.8466	5.60881	4.7792	5.23419	4.8569	4.74967	4.725	4.51062	4.65674
106569685	9.23771	9.23627	9.34664	8.97235	8.95901	8.84589	8.78103	8.67247	8.77168
106569690	9.3175	9.25997	9.37323	9.1072	8.8077	9.03102	9.00839	8.97755	8.82511
106569692	9.92248	9.82705	9.98499	9.58187	9.54424	9.34147	9.63897	9.4866	9.43445
106569698	9.52287	9.59523	9.81508	11.3963	12.5897	12.6029	10.1593	10.4573	10.3609
106569732	12.3159	12.6469	12.569	12.9102	12.8523	12.7791	13.0436	12.6081	13.2395
106569777	7.61281	7.37266	7.71512	7.12219	7.37372	7.21542	7.06133	7.22356	7.06911
106569794	7.77232	8.53639	8.65288	8.28994	7.95928	8.15544	7.73376	7.56861	7.46969
106569795	9.52215	9.59904	9.65065	9.1457	9.37527	9.20607	9.17398	9.43977	9.23648
106569809	4.98083	4.75017	4.79357	4.51731	4.6789	4.5213	4.47358	4.39439	4.48027
106569813	3.7384	3.6661	3.66867	4.37635	4.0363	4.30789	3.90245	3.74571	4.056
106569830	11.9423	11.9343	11.8978	12.1889	12.3039	12.092	12.2373	12.3432	12.2218
106569839	9.41969	9.34434	9.49159	9.33307	9.27697	9.24408	9.16964	9.12692	8.87572
106569864	10.4569	10.4035	10.5726	9.97564	10.0045	10.0912	10.2085	10.2167	10.0801
106569867	11.1659	11.2463	11.2589	10.7525	10.7322	10.7185	10.8161	10.7573	10.8394
106569869	7.28366	7.44007	7.43085	7.15282	7.15084	7.19959	7.15314	7.02162	6.80406
106569870	7.13307	7.14118	7.15295	6.78366	6.57289	6.56874	6.49297	6.62557	6.59609
106569877	5.52891	5.60812	5.96763	5.51688	5.82966	5.68311	5.1353	5.37967	5.03092
106569892	6.04905	6.04782	5.76035	5.67963	6.04979	5.76114	6.44347	6.30428	6.44299
106569909	13.0889	13.2052	13.0919	13.3189	13.4089	13.3896	13.3962	13.4735	13.4574
106569921	9.19368	9.27024	9.0665	9.07655	8.83555	8.75937	9.66507	9.60935	9.52522
106569924	11.0333	11.1131	10.8902	10.8221	10.5815	10.5972	11.4129	11.1668	11.4514
106569925	10.7859	10.5232	10.6282	10.5251	10.6205	10.5463	10.3365	10.4666	10.2524
106569927	9.76741	9.53191	9.88776	9.58144	9.54723	9.2475	8.81114	8.87913	8.73956
106569932	11.5034	11.8824	11.7872	11.5728	11.3835	11.5088	12.0641	12.1749	12.0963
106569934	8.0569	8.06537	7.79344	7.87083	7.7387	7.54416	8.44327	8.42605	8.45963
106569938	12.9164	13.2494	13.3311	13.3956	13.2926	13.4104	12.738	12.8859	12.7402
106569940	9.71804	9.77284	9.71077	10.2816	10.4041	10.5851	10.3752	10.5827	10.4464
106569947	14.1972	14.5324	14.3064	14.377	13.8988	14.2026	13.9003	13.8539	14.0061
106569970	6.79676	6.89758	6.87614	6.3662	6.36458	6.332	6.49992	6.38641	6.21532
106569971	10.3809	10.2939	10.5262	11.1936	11.5322	11.46	10.9377	11.1086	10.976
106569972	9.44289	9.2099	9.42281	9.41156	9.55758	9.66504	9.65371	9.7507	9.6034
106569977	7.7572	7.83582	7.67745	7.97326	8.05356	7.98234	8.14117	7.96913	8.02076
106569981	8.65027	8.40618	8.64251	8.29098	8.0024	7.86596	8.11631	8.26162	8.06556
106569994	5.24841	5.50614	5.30014	5.27316	5.08432	5.03039	5.02443	4.95544	4.94333
106569995	5.62433	5.53585	6.48136	6.02941	5.5926	5.98006	5.1319	5.41054	5.17225
106570007	8.69236	8.72915	8.80266	8.2805	8.37954	8.30431	8.34352	8.30684	8.33455
106570010	8.73477	8.7365	8.84162	8.34599	8.46858	8.30977	8.42543	8.44758	8.13284
106570015	9.9962	10.0479	10.154	10.6734	10.8439	11.0071	10.5183	10.4184	10.5729
106570021	13.7861	13.8296	13.7924	14.2612	14.5624	14.6139	14.1282	14.1826	14.1509
106570035	6.86672	6.9527	7.41308	7.15663	7.00479	7.02354	6.47651	6.54909	6.36978
106570037	11.2621	11.2116	11.462	12.0194	12.3439	12.2532	11.6382	11.7108	11.627
106570047	8.03476	8.51849	7.98551	7.39095	7.34688	7.77882	7.31055	7.20679	7.51949
106570069	9.06218	9.08755	9.14747	9.12456	8.70691	8.48149	8.54582	8.7084	8.54788
106570074	9.30733	9.44722	9.43757	9.26313	9.39743	9.34513	9.08478	9.07142	8.95078
106570076	8.37741	8.78795	8.48685	7.85038	7.85397	8.14274	7.91678	8.35828	8.09563
106570082	10.0087	10.1987	10.0273	9.49824	9.42767	9.27947	9.67063	9.63436	9.5803
106570094	10.3414	10.3011	10.2796	10.1365	9.92025	9.85648	10.6243	10.6218	10.6786
106570105	6.82221	6.87519	6.94535	6.84912	6.86505	6.82467	6.56971	6.63446	6.50064
106570106	8.72162	8.70375	8.78462	8.15828	8.10648	7.83468	8.08435	8.42945	7.86405
106570107	3.75132	3.49801	3.93505	3.75546	3.29996	3.4508	3.29729	3.29675	3.29804
106570120	8.05854	8.07461	8.07864	8.13289	8.40729	8.17575	8.38406	8.54449	8.33978
106570130	9.45872	8.90933	9.55251	9.68934	9.53136	9.5381	9.66416	9.84888	9.81081
106570145	8.75264	8.76311	8.75147	8.82348	9.11505	9.15562	8.46192	8.53611	8.42621
106570150	7.31165	7.07346	6.72684	7.21391	7.08599	6.52358	8.17455	7.07591	8.54183
106570159	5.06276	4.73131	5.84494	5.76935	4.71987	5.34346	4.73972	4.8164	4.72847
106570163	5.67084	5.88732	5.90711	5.52	5.32177	5.52703	5.43661	5.42777	5.29749
106570183	12.825	12.8232	12.7937	11.9805	11.7645	11.5833	12.381	12.2316	12.214
106570191	9.47219	9.3746	9.45107	8.95223	8.48917	8.70146	9.03379	8.91106	8.84001
106570192	12.3223	12.2073	12.3204	12.0932	12.2161	12.0281	11.9062	11.8954	11.7479
106570199	8.72234	8.70645	8.60747	8.52059	8.65469	8.4544	8.41678	8.4379	8.32413
106570201	7.22064	7.11846	7.20593	7.17679	7.2049	7.15469	6.71285	6.55632	6.80186
106570222	11.9285	11.9055	11.8963	12.717	12.7608	12.8204	12.491	12.3371	12.5184
106570223	11.3705	11.2826	11.1096	11.6248	11.456	11.4458	11.8838	11.5689	12.0833
106570230	11.5815	11.7603	11.6771	12.5836	13.0374	13.1847	12.0263	12.0842	12.0262
106570237	6.29291	6.09362	6.24941	6.05084	6.10647	6.0593	5.81948	5.81008	5.93481
106570244	10.179	10.2263	10.4144	10.0815	10.0124	9.94748	9.69968	9.63914	9.5129
106570254	8.57848	8.44857	8.81594	7.71046	7.22176	7.30983	7.85144	7.84462	7.96047
106570255	9.75153	9.86122	9.63717	9.08196	8.92044	8.87158	9.19292	9.14029	9.04725
106570259	8.1198	8.23995	8.34754	7.80259	7.89741	7.69594	7.92071	7.85496	7.54736
106570260	14.8762	14.7298	14.7626	15.6312	15.74	15.8032	15.2652	15.6519	15.3251
106570275	5.1396	5.44542	5.36462	5.2653	5.00361	4.94415	4.93226	5.03483	4.88586
106570280	9.53545	9.33179	9.47861	8.85756	8.63368	8.66913	8.99631	9.13002	8.96199
106570282	9.69603	9.84276	9.76333	9.46807	9.51819	9.464	9.48843	9.45356	9.29107
106570284	9.72432	9.80936	9.95643	9.72838	10.0728	9.98799	9.62467	9.5877	9.39739
106570296	11.0154	10.8289	11.0076	12.1334	12.5339	12.7429	11.3742	11.5499	11.4817
106570312	6.8042	6.94286	7.01174	6.73721	6.28857	6.58072	6.39952	6.14569	6.39315
106570317	11.6735	11.8398	11.8937	11.6687	11.737	11.6771	11.501	11.6373	11.2266
106570331	8.39426	8.2279	8.46203	8.12354	8.24037	8.00421	7.76911	7.89087	7.49463
106570340	6.6106	6.70799	6.87787	7.62463	7.77904	7.52046	7.03327	7.13539	7.00462
106570343	7.86457	8.20304	8.27579	7.58957	7.58151	7.55405	7.8074	7.63606	7.86172
106570359	9.45172	9.28081	9.3884	8.7816	8.70972	8.50782	8.88649	9.18765	8.61632
106570392	7.23914	6.97823	7.45171	6.74099	6.74332	6.63423	6.70585	6.75264	6.4878
106570397	9.80296	9.73159	9.9158	10.8903	10.9374	11.0514	10.2717	10.3331	10.4886
106570402	6.07607	6.22264	6.15434	6.4441	6.60376	6.407	6.77181	6.84595	6.84382
106570418	9.42165	9.53703	9.59562	9.22259	9.17678	8.99795	9.15297	8.93192	8.70413
106570440	12.4503	12.437	12.5379	13.5204	14.0031	14.1707	12.7542	12.7425	12.8795
106570442	7.51087	7.97684	7.53898	7.06025	7.34326	7.20949	8.35336	7.83892	8.40335
106570460	14.6944	15.0058	15.1738	15.2696	15.6462	15.7291	15.2483	15.3245	15.6552
106570463	9.66219	9.709	9.66854	9.02181	8.76188	8.77602	9.16845	8.81347	8.90156
106570472	6.36384	6.44663	6.7026	6.22305	6.34889	6.26426	6.00498	6.05625	5.85636
106570474	6.24156	6.22476	6.3861	6.23546	6.28041	6.34235	5.79167	5.58801	5.46153
106570483	8.37951	8.53486	8.52933	8.52291	8.45382	8.4415	8.13086	8.12012	8.03323
106570506	6.50358	6.40674	6.45484	6.2366	6.09418	6.18944	5.99867	5.9246	5.96666
106570513	12.8498	12.9093	12.9839	13.9239	14.2219	14.3389	13.3402	13.3631	13.5227
106570521	7.88475	7.87301	7.97848	7.92746	8.06642	7.66595	7.32595	7.29687	7.02857
106570533	10.0432	9.81023	10.084	9.73144	9.69517	9.44444	9.42977	9.41421	9.30652
106570539	8.37724	8.4488	8.4769	8.34988	7.99655	7.83643	8.05409	8.13605	7.94236
106570545	11.8801	11.8455	11.9237	12.9845	13.1017	13.1917	12.4309	12.3943	12.6031
106570546	11.6809	11.4292	11.5935	12.6234	12.6699	12.7734	12.1309	12.0908	12.3419
106570557	9.94159	9.83639	9.95672	10.1568	10.3084	10.2236	10.3552	10.3206	10.209
106570558	10.3769	10.1284	10.1433	10.0471	9.72474	9.53596	9.70936	9.63637	9.62336
106570595	13.903	13.9904	13.9307	14.5992	14.9675	14.991	14.34	14.4341	14.3462
106570606	10.4708	10.1958	10.1018	10.1897	10.1838	10.2006	9.96295	9.9	10.0311
106570613	8.95836	9.14437	9.20741	8.82742	8.61392	8.68454	8.49378	8.60288	8.59444
106570620	9.6633	9.94042	10.0106	10.0243	9.9006	10.0269	9.4667	9.40627	9.76055
106570621	10.3076	10.2338	10.173	10.4569	10.3971	10.2987	10.786	10.6682	10.684
106570628	8.34523	8.32318	8.3865	8.28294	8.24588	8.05548	8.64592	8.76014	8.68373
106570648	12.7167	12.7069	12.7726	13.323	13.4307	13.5094	13.0237	13.1628	13.0968
106570650	11.1196	11.0722	10.9802	10.535	10.4351	10.4606	10.7147	10.5912	10.665
106570696	7.26168	7.37876	7.41643	7.05064	7.17071	7.13759	7.05715	7.10043	6.891
106570699	9.90388	9.86041	9.88263	10.9463	11.1103	11.2518	10.2973	10.4029	10.2675
106570756	10.4476	10.5112	10.5654	10.2295	10.3942	10.033	11.3169	11.6691	11.3748
106570758	9.20948	9.32519	9.29129	9.02071	9.15361	8.86848	10.0714	10.5318	10.0888
106570769	10.722	10.5824	10.5949	10.7161	10.8016	10.6424	11.0297	11.0069	11.0341
106570776	9.39594	9.55559	9.54605	9.54313	9.84511	9.81976	9.85095	9.93532	9.82353
106570779	8.01306	8.07848	8.33136	7.62	7.52066	7.32674	7.45277	7.41136	7.33713
106570780	9.12609	9.52452	9.11477	9.71172	10.213	9.96731	10.3341	9.63197	11.0745
106570797	9.10486	9.16044	9.189	9.12835	9.15886	9.25242	8.82047	8.91461	8.85718
106570803	11.2549	10.7591	11.029	12.1153	11.6148	11.8842	11.3147	11.4327	11.5962
106570808	10.9747	10.876	11.0326	10.861	10.8452	10.934	10.6416	10.7283	10.5337
106570811	12.7492	12.8608	12.8096	13.6063	13.8109	13.9594	13.2607	13.3332	13.3468
106570813	7.66165	7.58076	7.74563	9.36073	9.59198	9.889	8.38434	8.68856	8.69341
106570821	12.6157	12.6469	12.6083	13.1953	13.2556	13.1704	13.0074	12.8936	13.0016
106570823	8.07352	8.43744	7.95018	7.83613	7.72108	7.59962	7.70658	7.60437	7.83176
106570830	10.8485	10.7245	10.627	10.3855	10.3252	10.2454	11.6541	11.5556	11.5645
106570834	8.58321	8.34686	8.61205	8.53655	7.85084	8.12587	7.88519	7.98609	7.74352
106570843	7.6044	7.4811	7.80664	7.30871	7.24163	6.9653	7.2528	7.23324	7.26401
106570859	9.10826	8.95127	9.2257	8.86725	8.77534	8.76289	8.6369	8.8632	8.73801
106570875	8.12251	7.91949	7.38261	6.3432	6.10861	6.17838	6.78132	6.14781	7.01177
106570878	4.01293	5.3088	4.00449	4.40306	4.20848	4.73633	4.00515	4.10311	3.91501
106570879	9.52666	9.15817	9.46051	11.0168	11.2031	11.537	9.88943	9.38364	10.1171
106570891	8.11782	8.21674	8.40466	8.16376	8.26111	7.99661	7.89757	8.0119	7.70294
106570907	8.36693	8.62385	8.62866	8.31239	8.5167	8.23442	8.05542	8.22335	8.05833
106570908	8.52801	9.4762	8.63883	9.11293	8.84383	8.91428	8.402	8.23185	8.43724
106570922	9.98099	9.84967	9.89452	9.40175	9.46833	9.19007	9.65098	9.57879	9.4017
106570925	8.66066	8.7262	8.88248	8.16189	8.49602	8.42883	8.08762	8.02163	8.05222
106570933	12.4721	12.4616	12.4369	12.9468	13.3499	13.4259	12.7293	12.7731	12.7511
106570938	13.2885	13.3641	13.412	13.9003	14.2959	14.289	13.7473	13.6898	13.7817
106570947	6.73075	6.68158	6.77974	6.35618	6.37753	6.29026	6.55493	6.20612	6.3156
106570959	9.67859	9.72544	9.64718	9.1559	9.23913	9.21916	9.40826	9.31749	9.1879
106570960	14.4916	14.6036	14.43	16.1798	16.88	16.6976	15.0937	14.8339	15.1766
106570976	7.33736	7.37701	7.29217	6.74162	6.86129	6.72054	7.02217	6.80319	7.02748
106570985	9.93733	9.99139	10.1314	9.99945	9.86042	9.32619	9.17293	9.38513	8.99191
106570992	6.85441	6.75396	6.88775	6.44303	6.80211	6.45993	6.41184	6.37063	6.05841
106571000	8.16309	8.47248	8.60409	8.31357	8.10134	8.16741	8.04161	8.12115	7.99864
106571024	8.1521	7.99857	8.11884	7.78256	8.18138	7.82453	7.69838	7.72571	7.57988
106571026	8.65354	8.68623	8.72294	8.41227	8.23764	8.17349	8.31581	8.27643	8.25967
106571032	6.81669	6.90897	6.96488	6.39073	6.62958	6.4387	6.36732	6.49772	6.24176
106571042	4.34423	4.44378	4.37323	4.44033	4.53862	4.23318	4.11127	4.1699	4.06389
106571080	8.21678	8.28426	8.58976	8.57667	8.64165	8.39359	7.99574	8.08344	7.90692
106571104	10.6154	10.7369	10.8536	10.6741	10.8705	10.8343	10.4755	10.3289	10.335
106571106	8.28861	8.3961	8.37357	8.10331	7.92044	7.98375	7.58703	7.78661	7.78783
106571115	10.7617	10.843	10.5347	10.2401	10.291	10.0554	11.1387	11.2784	11.2495
106571128	8.06096	8.32125	8.10487	7.55323	7.35396	7.22315	7.89777	7.74273	7.6582
106571131	8.84076	8.85437	8.95531	8.33757	8.16739	8.04387	8.4217	8.67428	8.47732
106571147	8.63082	8.91105	8.95006	8.69678	8.81596	8.99486	8.30392	8.23194	8.41781
106571165	8.85326	8.83867	9.00531	8.71361	8.7641	8.54705	8.19633	8.23786	8.19046
106571170	8.33222	8.2202	8.58653	8.35744	8.18481	8.2452	8.00295	7.77611	7.62913
106571176	8.29297	8.38088	8.66382	8.04374	8.14162	8.07199	7.78156	7.81981	7.64006
106571199	8.62686	8.54756	8.79608	10.4516	10.9845	11.1225	9.71291	10.0766	9.83865
106571204	11.0617	11.1194	10.9369	11.6186	11.7314	11.9012	11.3316	11.2114	11.469
106571226	7.56573	7.74511	7.76815	7.51754	7.36915	7.50855	7.15149	7.21783	7.1542
106571257	10.7806	10.7081	10.8385	10.4637	10.401	10.3995	10.4602	10.417	10.4825
106571264	10.5348	10.4054	10.414	10.3765	10.4893	10.4342	10.6846	10.9094	10.7556
106571275	5.439	5.56703	5.17744	5.23963	5.06124	5.25753	5.11322	5.00983	5.01198
106571281	11.7227	11.5618	11.2429	11.1105	11.1106	11.1041	11.2882	11.1905	11.1853
106571292	8.53366	8.52987	8.69096	8.51881	8.52876	8.43795	8.25306	8.40476	8.13908
106571295	12.5306	12.7169	12.6068	12.2982	12.456	12.6012	12.302	12.261	12.3474
106571297	10.5372	10.4412	10.5002	9.81197	9.91697	9.42748	10.164	10.1846	10.0547
106571299	5.63373	5.48543	5.64659	5.11001	5.33942	5.08544	5.11346	5.33644	5.18489
106571300	10.1611	10.1569	10.091	9.77743	9.64926	9.5718	9.72039	9.6936	9.50859
106571302	11.653	11.6924	11.7407	12.5762	12.9737	12.9623	12.1075	12.2256	12.1781
106571334	9.59898	9.46336	9.8025	10.3659	10.4607	10.5426	9.87016	10.0599	9.86761
106571350	10.8817	10.4987	10.7739	11.5228	11.2923	11.2461	11.7186	10.747	11.9211
106571356	10.2054	10.3461	10.0761	9.65727	9.25919	9.53106	9.82281	9.81933	9.34377
106571357	5.75291	5.60789	5.98114	5.6087	5.51998	5.42303	5.28731	5.30374	5.20573
106571363	8.80507	8.83103	8.54343	8.29745	8.17483	8.27145	8.52583	8.34216	8.32111
106571366	8.64762	8.47413	8.64156	8.86796	9.46419	9.39829	8.95392	9.1488	9.0089
106571370	7.14711	7.36482	7.06501	6.89291	7.03857	6.85883	6.98368	6.66555	6.7802
106571385	9.33647	9.71935	9.64906	9.25877	9.26945	9.44077	9.25447	9.2307	9.19947
106571390	7.75081	7.63193	7.7156	7.14774	7.16799	6.78269	7.08328	7.09949	6.99111
106571422	10.0658	10.0859	10.1642	10.97	11.5145	11.5255	10.5154	10.6261	10.5621
106571429	8.80436	8.81964	9.05172	8.93896	9.23119	9.1815	8.52865	8.37926	8.37639
106571435	10.0765	10.7129	10.1782	10.2054	10.2292	10.2344	9.89629	9.95332	9.90495
106571450	9.03864	9.00709	9.18267	9.94849	10.4868	10.7711	9.51538	9.70433	9.83228
106571452	11.4477	11.3527	11.4132	12.1785	12.4527	12.5361	11.7284	11.7686	11.7598
106571471	11.8418	11.8236	12.042	12.9955	13.3605	13.5241	12.5785	12.6191	12.5923
106571511	4.80027	4.7177	4.72505	5.58792	6.36517	6.29498	5.37076	5.23812	5.58475
106571519	7.87895	7.67753	7.71443	7.33409	7.02074	7.16711	7.45867	7.34288	7.24707
106571534	8.06633	8.20059	8.11005	7.93798	7.99171	7.82504	7.83007	7.89243	7.68996
106571537	8.23541	8.13193	7.75671	7.88034	7.93085	7.81058	8.56203	8.59978	8.42201
106571539	8.37918	8.27488	8.35542	7.78251	7.4477	7.64736	7.73124	7.71531	7.87906
106571558	6.30336	6.40869	6.59167	6.26982	6.11529	5.78923	5.82839	5.70284	5.62512
106571564	13.3418	13.4454	13.3285	13.8057	14.3311	14.2227	13.9351	13.4308	14.4165
106571571	11.5973	11.608	11.5423	11.7468	11.8273	11.7387	11.9344	11.9384	12.0261
106571582	8.25217	8.46003	8.3793	8.37246	7.81259	7.62056	7.79206	7.04862	7.45626
106571591	9.53568	9.58897	9.73017	9.3882	9.64841	9.52541	9.20332	9.15892	9.08549
106571603	8.48301	8.48552	8.36847	7.97377	7.73791	7.87767	8.16357	8.07494	8.10958
106571611	9.65021	9.70802	9.52099	9.26736	8.85129	8.8925	9.36324	8.94541	8.97945
106571616	12.1125	12.1162	12.2379	12.0368	12.0379	12.0457	11.8354	11.8183	11.8819
106571622	7.0742	6.72246	7.11091	6.92894	6.95432	6.98294	6.53789	6.52614	6.77223
106571649	13.2973	13.2111	13.2813	14.3105	14.3511	14.3892	14.0324	13.8302	13.8531
106571654	10.0806	10.1382	10.041	10.0769	10.2559	10.1261	10.4534	10.3318	10.394
106571658	11.2393	11.0465	10.9921	11.1921	11.1929	11.0093	11.4918	11.6274	11.4653
106571662	8.08549	8.25851	8.13122	7.87127	7.47464	7.17928	7.4101	7.88613	7.46243
106571663	8.25521	8.18148	8.20763	8.00477	9.30368	9.94555	10.7573	8.01901	9.9116
106571669	8.93187	9.0578	9.0591	8.37163	8.15836	7.94031	8.20872	8.02431	8.10684
106571674	8.45091	8.48804	8.53795	8.12034	8.1307	7.87554	8.08033	8.10769	7.94191
106571678	9.06518	9.25177	9.36303	8.89158	8.76479	8.52179	8.45167	8.48613	8.56545
106571682	6.13261	6.16758	6.22008	5.98662	5.96831	5.81001	5.70713	5.53485	5.52753
106571684	10.2031	10.2981	9.97686	10.3947	10.2395	10.2964	9.82216	9.83103	9.73691
106571711	8.32597	8.33681	8.59094	8.41798	8.52996	8.25451	8.0618	7.74112	7.8872
106571713	10.7854	10.7171	10.7747	11.3967	11.299	11.5523	11.1192	11.0557	11.1053
106571739	6.85636	7.10666	7.46687	6.82459	7.01237	6.92031	6.61132	6.59205	6.72304
106571747	10.2531	10.3735	10.4696	10.5337	10.8523	10.8375	10.0567	10.1097	10.0315
106571782	10.3248	10.3778	10.662	10.2928	10.1501	10.0518	9.87944	10.0339	9.73711
106571783	9.61052	9.48478	9.89807	9.54004	9.08603	9.34198	9.03409	9.2989	8.61658
106571785	8.57208	8.60643	8.572	8.44257	8.34465	8.30007	8.31642	8.43895	8.0614
106571795	5.26634	5.27957	5.45362	5.19079	5.01294	5.12711	5.12027	4.84053	4.98997
106571797	9.12589	9.20927	9.24185	8.99524	9.01905	8.7522	8.78699	8.99346	8.62815
106571800	8.03015	8.13836	7.79618	7.76676	7.64225	7.71893	8.23524	8.29029	8.37323
106571806	10.4131	9.95203	10.0197	10.281	10.2449	10.279	10.5997	10.764	10.8149
106571811	7.65408	7.79786	7.89075	8.05919	7.73596	7.79036	7.44948	7.13536	7.4914
106571812	7.8792	8.02242	8.11677	7.2351	7.03036	7.29131	7.52324	7.81639	7.19394
106571817	8.56009	8.43916	8.59515	8.48478	8.22105	8.18137	8.18311	8.23098	7.9816
106571820	9.42809	9.32928	9.62316	9.35007	9.38273	9.60184	9.16827	9.10877	8.78941
106571825	10.9988	11.2332	11.0819	10.7916	10.9202	10.7415	10.7103	10.8165	10.4625
106571833	10.5204	10.5442	10.6123	10.4774	10.3884	10.2733	9.93192	10.2126	9.57297
106571856	9.79137	9.66705	9.96175	10.0684	10.4541	10.6205	10.2588	10.301	10.7153
106571878	10.945	10.8121	10.8111	10.6019	10.3349	10.3813	11.231	11.2694	11.1054
106571880	8.73766	8.71952	8.82197	8.70596	8.81161	8.857	8.23362	8.53907	8.25802
106571901	13.5462	13.3341	13.5057	13.4618	13.5446	13.5721	12.9709	12.9667	12.7724
106571904	7.30719	7.56209	7.53097	7.56375	7.93702	7.93874	6.73962	7.1266	7.17054
106571909	4.61912	4.35422	4.35581	4.36879	4.29305	4.38736	4.06799	4.11521	4.23142
106571930	9.26194	9.12768	9.34282	8.73545	8.66415	8.78194	8.53075	8.52744	8.29601
106571940	13.1324	13.2121	13.1698	14.003	14.5932	14.7364	13.4797	13.4618	13.5948
106571950	14.0419	13.9319	13.8978	14.5868	14.3941	14.6397	14.5062	14.2994	14.54
106571959	7.3074	7.49094	7.87086	7.38468	7.62846	7.63039	6.99707	7.22897	6.71745
106571968	12.054	12.0991	12.2705	11.6318	11.6561	11.6219	11.8798	11.806	11.6991
106571977	11.0085	11.2821	11.2894	10.7384	10.8717	10.7043	10.6186	10.5976	10.616
106571991	8.3837	8.22018	8.43163	8.23726	8.30919	8.07929	8.08763	8.00542	8.09587
106571996	5.93169	5.95536	5.80707	5.49051	5.33395	5.47353	5.38535	5.28131	5.68489
106572022	10.7589	10.6968	10.7417	10.7779	10.8951	10.8959	11.0814	10.8782	11.1168
106572034	10.2539	10.0278	9.95376	9.63123	9.45183	9.41247	10.5113	10.4772	10.4686
106572041	10.0209	10.1643	10.1999	10.5903	10.7231	10.6748	10.5435	10.511	10.5168
106572043	10.9237	11.2232	10.4687	10.5598	10.4342	10.7114	10.0464	10.7706	10.0853
106572058	5.6439	7.72223	7.51912	7.10153	5.55569	6.8479	5.69605	5.88129	5.51437
106572068	10.5087	10.4416	10.5487	10.2876	10.1299	10.104	10.2035	10.121	10.1248
106572084	10.0136	10.0973	10.2045	9.88477	9.89161	9.78257	9.83151	9.77421	9.77297
106572113	11.57	11.4093	11.4501	10.6895	10.4186	10.5219	11.144	10.9381	11.2301
106572121	6.72307	6.75394	7.02478	6.74084	6.51308	6.59758	6.43281	6.39168	6.38108
106572129	7.25332	6.71863	7.04087	7.39714	5.11308	5.0349	5.27119	5.1343	5.12232
106572130	7.96202	8.28858	8.39601	7.76329	8.14689	7.98752	7.29507	7.27062	7.06989
106572133	11.4424	11.3435	11.4893	11.3963	11.3249	11.3819	11.7751	11.7378	11.6989
106572139	8.11373	8.15662	8.2721	7.79043	7.98098	7.88842	7.48751	7.42716	7.47961
106572144	12.4065	12.3584	12.2661	12.6867	12.6913	12.6855	12.8055	12.9491	12.905
106572159	10.4495	10.3164	10.2994	10.4935	10.5697	10.447	10.6183	10.7237	10.6427
106572164	9.77612	9.73592	9.66616	9.49281	9.28697	9.39378	9.4121	9.48094	9.38676
106572180	12.0033	12.0031	11.9612	12.2311	12.5824	12.5187	12.3097	12.3636	12.3045
106572183	9.7693	9.83503	9.80397	8.56366	8.52691	8.64789	9.48776	9.47117	9.43368
106572203	9.02885	9.00117	9.16972	8.8226	8.87805	8.50127	8.6318	8.59779	8.47661
106572211	10.7849	10.6708	10.8916	10.3864	10.2564	10.2057	10.2363	10.2989	10.0482
106572212	10.6046	10.6946	10.7168	11.2877	11.5148	11.6509	10.8937	11.0548	11.0151
106572214	7.42785	7.28319	7.4164	7.311	7.40613	7.02924	6.96514	7.04137	6.67153
106572215	9.93079	9.7517	9.83385	10.0766	9.48876	9.29754	9.375	9.46813	8.99745
106572220	9.02177	9.21125	8.9095	10.8212	10.0835	10.2248	10.3362	9.57494	10.4917
106572223	11.7425	11.7166	11.7503	12.3208	12.4696	12.5202	12.0057	12.0912	12.1114
106572230	11.6385	11.6441	11.906	12.7709	13.0572	13.1797	12.2052	12.2555	12.1694
106572231	9.35013	9.33426	9.24268	9.56261	9.50945	9.65891	9.64591	9.5103	9.6508
106572312	13.5985	13.9814	13.7899	14.6608	15.0884	15.0445	14.4959	14.2792	14.4553
106572327	6.82525	6.71045	6.97531	6.66126	6.70426	6.63939	6.16509	6.32568	6.15904
106572360	10.7709	10.6935	10.7584	11.2813	11.1224	11.1441	11.2092	11.2757	11.2671
106572402	10.6795	10.8275	10.8472	11.4031	11.6888	11.5816	11.1968	11.4609	11.465
106572421	6.82866	6.71207	6.811	6.56157	6.58546	6.8693	6.40555	6.45773	6.35129
106572425	8.68856	8.74748	9.02325	8.41263	8.48272	8.29816	8.18153	8.05226	7.90791
106572428	10.2511	10.1596	10.2675	10.2775	10.4534	9.69748	11.0319	10.9389	10.8255
106572450	10.0485	10.0548	10.058	10.1855	10.1802	10.1511	10.38	10.4456	10.3928
106572451	8.59959	8.38885	8.58314	8.55316	8.45849	8.59618	8.84258	8.90781	8.86149
106572464	9.42813	9.45871	9.75671	9.40194	9.40203	9.27856	9.31252	9.0901	9.0097
106572485	6.4252	6.49359	6.64067	6.32534	6.21486	5.99123	6.08632	5.9883	6.1264
106572500	8.82937	8.91367	8.80419	8.33272	8.2064	8.27516	9.21856	9.28483	9.13402
106572502	5.96093	6.08189	6.14975	5.851	5.89715	5.95865	5.87876	5.61722	5.63683
106572521	9.95544	9.99661	9.98267	9.61126	9.50584	9.507	9.42444	9.40622	9.18218
106572522	7.18558	7.10282	7.58746	7.11266	6.97684	6.92108	6.8471	6.90127	6.65981
106572523	13.2208	13.6732	13.4004	14.2493	14.4794	14.668	13.8785	13.8271	13.9684
106572525	8.23275	8.43917	8.15376	7.65268	7.49264	7.80844	7.92642	7.76358	7.78772
106572533	12.5233	12.4657	12.4992	12.5753	12.4476	12.4864	12.9995	12.9805	12.9174
106572540	4.82478	5.15635	4.79514	5.1738	5.1652	4.81436	5.36623	6.91658	4.84528
106572552	8.85107	8.76568	8.78677	8.4243	8.38922	8.42381	8.37356	8.39842	8.19671
106572570	6.28258	6.37787	6.32474	6.09976	5.79262	5.95524	6.08027	5.87091	5.8462
106572580	6.19468	6.17496	6.35933	5.84478	5.6359	5.63817	5.38106	5.75463	5.58271
106572584	8.73931	8.82414	8.59142	9.12073	9.37086	9.21086	9.46221	8.82322	9.38022
106572610	7.77476	7.64338	7.92395	7.94208	7.98625	7.94075	8.18207	8.21118	7.95373
106572628	11.0149	10.9573	10.8978	11.2221	11.2213	11.1931	11.3179	11.4024	11.3562
106572630	12.2667	12.3129	12.3636	12.0467	11.8051	11.9429	11.8842	11.998	11.8328
106572631	9.14226	9.07387	9.46431	9.18029	9.16333	9.23215	8.86629	8.92243	8.79459
106572637	7.33514	7.41374	7.63286	7.30296	7.05267	7.14723	6.97544	6.91631	6.9419
106572638	6.39056	6.44263	6.50717	6.18218	5.88385	5.93797	5.78575	5.99715	5.88256
106572647	7.72294	7.47557	7.76264	7.11624	7.21506	7.17261	7.28692	7.10676	7.20096
106572649	7.71858	7.67781	7.69012	7.27696	7.4407	7.31353	7.2839	7.29613	7.36684
106572657	8.87511	9.09568	9.01849	9.05967	9.30626	9.22202	8.66991	8.62519	8.85586
106572662	7.81814	8.12011	7.89275	7.63299	7.61563	7.45053	7.6673	7.32456	7.21895
106572674	9.12426	9.15366	8.90486	8.87612	8.82658	8.84064	8.82679	8.73823	8.70113
106572686	6.91562	7.12405	7.38494	6.86634	7.20705	7.16662	6.63558	6.40009	6.29105
106572691	7.0372	7.19963	7.1486	6.69483	6.80026	6.41272	6.50461	6.25136	6.22737
106572703	9.5045	9.65548	9.72526	9.07212	9.04494	8.95667	9.14418	9.09054	8.89571
106572766	12.2725	12.3321	12.1453	12.5587	12.7596	12.9718	12.7438	12.5095	12.5883
106572794	6.93563	6.79155	7.01121	6.63952	6.68746	6.65607	6.6998	6.54059	6.17783
106572798	5.34478	5.4705	5.51158	5.25718	5.22751	5.2406	5.00229	5.12691	5.1889
106572805	6.932	6.54166	6.62734	6.38837	6.70425	6.79431	6.44609	6.16136	6.22142
106572819	10.1161	10.2168	9.99972	9.38639	9.42229	9.2615	9.80793	9.57591	9.66289
106572826	9.93295	9.77362	9.80145	9.41476	9.20431	9.09845	9.60799	9.41155	9.31328
106572830	3.19668	4.13967	3.05574	3.16167	3.2497	3.43402	3.05589	3.05526	3.05677
106572833	14.8876	15.1026	14.9393	14.885	14.6863	14.7055	14.7436	14.4619	14.6372
106572842	8.49574	8.63092	8.4775	8.03928	7.83201	7.87988	7.69196	7.7007	7.88708
106572846	7.1883	6.99805	7.11434	6.77727	7.0659	6.64659	6.32268	6.35533	6.30002
106572874	10.2581	10.306	10.1718	9.88964	9.96936	10.0195	10.4816	10.5326	10.664
106572882	7.18397	7.11174	7.49786	7.41392	7.08662	7.0561	7.0314	6.59603	6.59881
106572886	6.00809	5.92993	6.11388	6.00102	6.13002	6.07468	5.70252	5.7809	5.75542
106572889	9.95916	9.99134	9.96348	9.89101	9.95618	9.99302	10.2428	10.3531	10.2718
106572890	6.24266	6.26156	6.82451	6.1073	6.25587	6.37844	5.94496	6.1165	5.84349
106572909	6.47168	6.51923	6.51556	6.32538	6.315	6.20421	6.2641	6.17827	6.04285
106572920	8.96744	8.84103	8.68564	8.58223	8.26752	8.24614	8.47271	8.37519	8.53142
106572924	9.72456	9.704	9.71957	9.78453	10.0109	9.94204	9.96887	10.205	10.0633
106572941	6.4817	6.45216	6.61422	6.24426	6.48292	6.41899	5.79648	6.10231	5.9819
106572952	7.28042	7.2651	7.11178	6.99444	6.77375	7.03795	6.9406	6.9106	6.52196
106572954	10.3998	10.4699	10.5205	11.1865	11.425	11.3806	10.8801	10.976	10.9246
106572958	11.5814	12.0348	11.5639	11.7572	12.1008	11.6256	12.6931	12.5322	12.1993
106572977	12.0848	12.0831	11.8694	12.2102	12.1423	12.1802	12.3666	12.3512	12.3856
106572982	10.2262	10.4138	10.1817	10.3837	10.4819	10.3405	10.9905	10.6955	10.6296
106573006	7.92503	7.36222	7.24904	6.90291	5.33857	5.67563	5.88038	5.7456	5.68792
106573008	5.86642	5.90506	5.7703	5.86195	5.70032	5.82793	5.35953	5.41423	5.68426
106573025	9.03776	8.97706	9.03116	9.00117	9.00969	9.04475	9.32046	9.35783	9.34794
106573026	7.82167	7.09347	7.66625	6.95197	7.02053	7.04867	7.07689	6.8578	6.96149
106573038	8.12152	8.0121	7.81238	7.57038	7.64614	7.56356	7.65454	7.73689	7.51523
106573051	10.851	10.8521	11.0349	9.89839	9.52213	9.44713	10.1414	10.101	10.2134
106573057	10.56	10.6928	10.7866	10.2347	10.2891	10.1587	10.0897	10.2014	10.0954
106573072	8.98816	8.9186	8.67346	8.97096	8.8821	8.94587	9.0647	9.26843	9.15451
106573074	7.29426	7.17232	7.12078	7.20068	7.03118	6.86944	7.64748	7.64997	7.45187
106573075	6.96887	7.10989	7.21533	7.02349	6.78976	6.68399	6.55486	6.57765	6.51905
106573098	9.50425	9.57304	9.66833	9.49662	9.20002	9.23753	9.34221	9.35312	9.14658
106573105	10.4198	10.4914	10.7031	11.5228	11.9243	11.9264	10.9666	11.057	10.9453
106573106	10.7057	10.4899	10.4343	10.1275	10.3793	10.2351	10.2366	10.0663	10.0792
106573110	7.39192	7.10581	7.40597	6.84843	7.09252	6.89696	6.76194	6.89971	6.604
106573113	10.8061	10.4835	10.5972	10.3863	10.1336	10.3322	10.277	10.2229	10.2895
106573116	11.0685	11.0385	11.5504	10.4324	10.3329	10.4201	10.5961	10.7994	10.6825
106573117	9.92057	10.2084	9.98094	10.33	10.784	10.5282	10.3233	10.2002	10.7466
106573123	8.76173	8.81753	8.82052	8.308	8.17141	8.17724	8.24717	8.35406	8.28057
106573127	7.61838	7.26445	7.66847	6.7738	6.97282	6.81959	6.77801	7.03284	6.59889
106573143	8.0635	8.24343	7.97826	7.94063	7.96836	7.89865	7.6332	7.8357	7.72771
106573172	10.4566	10.8862	10.6621	10.8491	10.5274	10.7805	10.4617	10.1603	10.3441
106573183	4.2714	4.51158	4.2383	4.75924	4.39331	4.91874	5.94985	4.30403	4.80236
106573184	12.7874	12.7659	12.7996	13.363	13.7502	13.777	13.0917	13.1694	13.1914
106573195	10.1387	10.1597	10.2553	10.0664	9.75616	9.97198	9.81571	9.97641	9.66705
106573205	9.98228	9.96272	9.98646	9.87276	9.77708	9.63836	9.65692	9.62671	9.45936
106573207	11.2542	11.3169	11.4363	12.2783	12.5186	12.6271	11.6366	11.7304	11.624
106573216	7.44813	7.44643	7.60473	7.39228	7.30821	7.1033	7.17618	7.05715	7.02946
106573225	12.5862	12.6822	12.6355	12.6873	12.9084	12.5916	13.0857	13.0069	13.2306
106573227	7.75842	7.7696	7.61473	7.50954	7.61927	7.41779	7.18715	7.43525	7.27227
106573232	9.60043	9.53314	9.77062	9.26743	9.36644	9.01833	9.3526	9.38574	9.20962
106573235	9.45217	9.1998	9.21809	10.9424	10.2144	10.2435	10.3056	9.90688	10.5319
106573236	7.98002	7.68221	7.73045	8.94004	8.37566	8.5578	8.68802	8.09601	8.91528
106573249	11.0434	11.1441	11.105	11.3263	11.5513	11.5682	11.4126	11.4272	11.3638
106573266	9.9151	9.90782	9.80433	9.69288	9.50173	9.32192	10.2128	10.191	10.2488
106573283	10.2567	10.387	10.5145	9.79424	9.9492	9.77693	10.1234	9.86827	10.0488
106573285	7.74372	7.48844	7.64431	7.27226	7.36653	7.31851	7.30355	7.34777	7.14922
106573289	10.1078	10.2231	10.2382	9.79718	9.96405	9.5921	9.70699	9.70799	9.74853
106573293	8.63117	8.46615	8.76509	8.38268	8.15904	8.14728	8.00698	8.07947	8.13868
106573310	9.34813	9.51504	9.40891	8.99406	9.09269	9.16125	8.96133	8.96178	8.80441
106573312	9.85159	9.74169	10.064	9.46727	9.36806	9.4967	9.47824	9.64145	9.22116
106573318	10.9837	11.0381	11.1554	10.7443	10.8837	10.8113	10.6752	10.7941	10.556
106573320	9.04869	8.9803	9.1009	9.26802	9.47377	9.33595	9.3168	9.39041	9.43034
106573327	11.9974	11.8498	11.8881	11.8487	12.1273	11.88	12.4933	12.2884	12.4871
106573334	9.54272	9.46939	9.95768	11.4979	12.1138	12.1397	10.5195	10.741	10.6994
106573335	7.50785	7.48285	7.42242	8.37194	8.18177	8.07819	7.85996	7.77059	7.74477
106573355	8.47701	8.26562	8.53004	7.91809	7.82615	8.03308	7.94753	7.77088	7.88192
106573356	7.51598	7.48099	7.46394	7.25451	7.42891	7.3866	6.87235	7.17061	6.91527
106573360	10.3127	10.3817	10.2483	10.2233	10.0304	10.0414	10.7826	10.6764	10.6889
106573364	5.55387	6.39259	5.83628	5.80854	5.52471	5.71376	5.36275	5.43992	5.4477
106573385	9.30157	9.41437	9.43166	9.63853	9.68677	9.81738	9.82533	9.85446	9.85638
106573411	6.45758	7.24114	6.41257	6.61813	6.96836	7.19176	6.20415	6.2748	6.23725
106573432	13.5252	13.5456	13.5356	13.8706	14.0619	14.2271	13.8738	13.9802	13.8492
106573441	7.29389	7.29285	7.48954	7.27936	7.2461	7.20719	7.72513	7.65331	7.93071
106573471	9.23689	9.32195	9.46755	8.79877	8.74853	8.62102	8.70285	8.64266	8.52892
106573500	5.64836	5.58168	5.92766	5.70262	5.79458	5.55322	5.45211	5.2336	5.30068
106573503	12.8734	13.0777	12.9538	13.6255	14.2601	14.0083	13.4338	13.2062	13.4474
106573506	9.2722	9.1714	9.29337	9.3771	9.45527	9.37294	8.94798	8.84794	8.89958
106573507	9.37094	9.18769	9.3242	9.51655	9.4641	9.49078	9.02565	8.81938	9.13829
106573536	10.1744	10.196	10.4356	10.1506	10.2535	10.1474	9.87138	9.76963	10.034
106573537	8.45106	8.4598	8.73683	8.57273	8.63048	8.40825	8.17182	8.2134	8.31313
106573539	6.13224	5.99347	6.31676	6.13993	6.50594	6.15703	5.57441	5.92266	5.64749
106573540	12.1735	12.2318	12.2197	12.6082	12.8016	12.8517	12.4976	12.5651	12.5638
106573543	8.34191	8.20789	8.27962	8.71483	8.93051	8.85109	8.59354	8.5005	8.59617
106573544	8.87101	8.44982	8.41062	9.37657	9.86671	9.79883	8.98768	8.72408	9.46828
106573546	11.984	11.8528	11.4622	12.8438	13.1079	13.0018	12.5105	11.8421	12.5477
106573551	11.8748	11.9034	11.8872	11.8233	11.5821	11.6147	11.2428	11.7191	11.0946
106573563	9.50582	9.48857	9.45281	9.28635	9.06586	9.24593	9.79381	9.93643	9.80394
106573568	9.80127	10.1799	9.75458	9.17115	9.11853	9.15642	9.13901	9.1795	9.06157
106573572	13.6823	13.761	13.7631	14.1926	14.4314	14.4541	14.0071	14.0611	14.0474
106573584	8.31048	8.32724	8.37905	8.24522	8.00078	7.83019	7.89084	7.91634	7.87204
106573590	6.29452	6.40532	6.45882	6.02353	6.36889	6.07861	5.99325	6.05849	6.00736
106573591	8.29905	8.79297	8.84236	8.08096	8.00517	8.11223	7.74093	7.81188	7.43781
106573597	13.4866	13.4844	13.456	14.0588	14.4285	14.4403	13.8483	13.906	14.0065
106573598	12.9077	12.8372	12.9696	13.2005	13.3182	13.3131	13.2331	13.3451	13.2549
106573601	9.9599	10.076	9.99514	9.81826	10.2119	10.1581	9.41556	9.48322	9.60845
106573628	7.80428	7.67998	7.77352	7.35448	7.4308	7.25564	7.31418	7.39351	7.34345
106573641	11.3343	11.2598	11.1804	11.6073	11.8889	11.9266	11.5922	11.6047	11.776
106573647	7.76444	7.95705	7.77979	7.71285	7.82885	7.75447	7.34266	7.50438	7.62261
106573665	9.83634	9.80047	9.98225	9.31949	9.17541	9.01874	9.53171	9.38135	9.21408
106573670	10.0935	10.2369	10.3179	10.9892	11.2085	11.3064	10.5459	10.4736	10.5743
106573674	9.53276	9.82391	10.0014	9.36364	9.61743	9.21552	9.15557	9.12557	9.04374
106573678	11.4586	11.3866	11.3997	11.3961	11.438	11.3924	12.0273	11.6316	12.1017
106573682	11.9654	12.5021	12.1564	12.3626	12.4594	12.604	11.7611	11.7838	11.8609
106573707	6.63418	6.71355	6.98731	6.72873	6.83083	6.84323	6.35141	6.45945	6.28146
106573710	9.11816	9.3164	9.17964	9.18149	9.15541	9.13242	8.79872	8.76605	8.74005
106573718	5.89594	6.09561	6.32718	5.82875	5.9273	5.80729	5.72279	5.41254	5.58952
106573720	9.433	10.3232	9.65869	9.52631	9.16555	9.39335	8.96097	8.90867	8.9444
106573731	8.90632	8.81594	8.86072	8.81979	8.52077	8.43264	8.60485	8.52485	8.57455
106573736	4.98114	4.83757	4.80563	4.93671	5.05545	5.10347	5.07993	5.26113	5.22647
106573749	8.90638	8.838	8.8635	8.50289	8.71251	8.81733	8.39693	8.60786	8.47097
106573751	7.20709	7.28681	7.32989	6.95153	6.59937	6.9386	6.8388	6.82504	6.71406
106573754	8.34503	8.46496	8.4505	8.072	8.11732	8.11587	8.12009	8.03624	7.872
106573775	9.06052	9.06893	9.03495	8.69745	8.64805	8.7126	8.43462	8.5669	8.28804
106573802	6.50021	6.6963	6.67157	6.68275	6.52461	6.53263	6.29511	6.17195	5.87957
106573812	9.28213	9.38953	9.42216	9.03658	8.91539	8.96967	8.91799	9.05327	8.92266
106573816	9.62605	9.54084	9.73982	9.48646	9.29181	9.38723	9.13838	9.28871	9.20587
106573823	8.8991	8.92674	8.99713	8.56045	8.29427	8.21138	8.18797	8.37097	8.31317
106573826	8.32135	8.17188	8.17856	7.97356	7.97649	8.16351	7.86474	7.97402	7.81134
106573832	10.2856	9.16097	10.4412	8.49177	8.31489	8.59056	8.59736	9.16745	8.44885
106573833	7.86732	8.42709	8.0345	8.0986	8.03992	8.16231	7.70981	7.65208	7.87621
106573880	8.11375	8.0492	8.06257	7.69346	7.83095	7.50509	7.60484	7.67998	7.6776
106573889	4.8141	4.86823	4.49236	4.57011	4.43228	4.73964	4.34848	4.44739	4.3205
106573901	6.01384	6.46515	6.4591	6.2856	6.29615	6.35873	5.9783	5.83442	5.81242
106573911	11.7708	11.8128	11.7447	12.0356	12.2195	12.2453	12.0766	12.0682	12.0802
106573926	9.64783	9.66602	9.40463	10.4627	10.7058	10.8739	10.4149	10.1851	10.3355
106573928	10.6724	10.699	10.7457	11.2759	11.4852	11.3917	11.1471	11.2549	11.16
106573940	10.5684	10.4642	10.6626	11.3805	11.8254	11.7166	10.9314	11.0125	10.9046
106573949	8.44026	8.33224	8.46417	8.21153	8.21969	8.00004	8.19677	8.00786	8.12368
106573968	8.57344	8.74633	8.68363	8.50971	8.17348	8.11305	8.1846	8.4359	8.25633
106573976	5.62956	5.86458	5.88811	5.38692	5.75001	5.6972	5.45626	5.30078	5.27847
106573977	8.1551	8.72957	8.29033	7.60685	7.35418	7.47769	7.26531	7.53207	7.15384
106574004	6.75394	6.80752	6.8287	6.45598	6.30459	6.27912	6.37807	6.27032	6.13425
106574007	8.32823	8.37963	8.40408	7.99969	7.77678	7.81307	7.98051	7.86548	7.70913
106574009	10.1795	10.2233	10.0924	10.0353	10.0916	10.0126	10.568	10.502	10.547
106574024	10.4619	10.505	10.5183	10.374	10.2333	10.2284	9.98782	10.1445	9.91156
106574030	6.72057	6.586	6.67569	6.46964	6.44463	6.47189	6.35701	6.20005	6.27486
106574042	6.79477	6.56625	6.26424	7.59878	7.30169	7.36209	7.58176	7.46677	7.33794
106574043	8.74703	8.97605	9.12811	8.66272	8.46249	8.5736	9.25061	9.38531	9.30441
106574049	11.5978	11.6039	11.4419	11.2602	11.0582	11.2208	11.2716	11.0952	11.0919
106574077	8.13738	8.22743	8.22317	7.93974	7.945	7.8365	8.48175	8.4496	8.53176
106574083	4.20787	4.16395	4.55773	4.18291	4.00312	4.15756	3.93677	3.96766	4.04013
106574092	12.2989	12.2311	12.2023	13.237	13.6354	13.6597	12.7943	12.8637	12.8969
106574100	10.0038	9.86733	10.1053	10.3108	10.4595	10.4825	10.5115	10.3677	10.4139
106574102	8.01271	8.11231	8.07918	8.00277	8.30077	8.36911	8.48588	8.46728	8.48534
106574104	9.75284	9.73221	9.53838	9.14358	9.1773	9.00827	9.416	9.15638	9.2756
106574114	8.74461	8.66446	8.44436	8.66582	8.29148	8.37123	8.9173	9.05581	9.11513
106574115	10.2087	10.1526	9.97354	10.1092	9.91923	9.80051	10.3636	10.4116	10.5578
106574145	7.11142	6.81124	6.68814	7.13883	6.98207	6.86006	7.24236	7.35519	7.37367
106574153	11.0574	10.9216	11.0149	10.403	10.0829	10.1705	10.6825	10.4307	10.7713
106574155	4.37697	4.27904	4.5044	4.52893	4.43688	4.39742	4.8216	4.67952	4.7002
106574163	10.3858	10.2703	10.1499	10.7182	10.9849	10.7146	10.5754	10.7593	10.7266
106574164	11.279	11.2387	11.2005	11.7031	11.7965	11.8895	11.5141	11.6262	11.5485
106574169	11.3444	11.2012	11.1599	10.9612	10.8844	10.9509	11.5869	11.5144	11.5862
106574195	5.71034	5.81535	6.06148	5.81288	5.47946	5.70587	5.26797	5.47333	5.27635
106574206	9.7569	9.58793	9.64687	9.64774	9.18486	9.33623	10.1115	10.0975	10.2199
106574214	7.38815	7.34923	7.36828	7.60802	7.81551	7.72438	7.7446	7.7431	7.98502
106574228	10.6192	10.6489	10.6561	10.3468	10.3078	10.4179	10.3251	10.4396	10.1677
106574233	3.34442	3.38776	3.41855	3.31374	3.54326	3.56712	3.24724	3.17406	3.17505
106574253	6.11226	6.13043	6.10523	6.00882	5.94857	5.86466	5.74343	5.79912	5.6624
106574260	13.3815	13.2059	13.241	13.5687	13.3779	13.4208	13.6502	13.4764	13.6385
106574261	5.95329	5.94667	6.17043	5.58765	5.98051	5.75691	5.48284	5.53134	5.51692
106574263	8.25129	8.33799	8.62316	7.98974	8.10877	8.08833	7.99059	8.12632	7.91889
106574265	7.64227	7.63837	7.958	7.79198	7.41171	7.41154	7.27536	7.36124	7.31901
106574268	6.32713	6.34447	6.26895	6.25683	6.14329	5.99175	5.66993	5.71809	5.76022
106574275	10.289	10.2352	10.3585	10.7452	10.8817	10.8633	10.5956	10.6456	10.5421
106574276	5.58763	5.36833	5.71914	5.01285	5.05134	5.10444	4.99297	5.10093	5.20078
106574280	11.1998	11.2469	11.1871	11.1313	11.2945	11.268	11.5241	11.5439	11.4761
106574285	10.4181	10.2239	10.1906	10.148	10.4141	10.2464	9.87735	9.89819	9.96967
106574292	12.1845	12.4565	12.5864	13.7125	13.9088	14.1974	13.0819	13.3361	12.994
106574294	8.14527	8.17465	8.48302	8.26918	8.46722	8.23712	7.66643	7.86137	7.71959
106574297	12.4975	11.7408	12.2043	11.1749	11.1568	11.0542	11.7262	11.8363	11.2503
106574305	7.15314	7.15648	7.51136	7.19949	7.36417	7.26322	6.78707	7.03771	6.84985
106574319	13.7276	13.6711	13.6506	14.5564	14.3211	14.4172	14.2778	14.4125	14.4613
106574322	9.65852	9.62891	9.6113	10.5669	11.6049	11.1333	10.3782	10.6463	10.5176
106574337	7.72828	7.24675	7.67418	7.568	7.30935	7.2489	7.05178	7.03259	7.11947
106574347	9.23962	9.66664	9.15969	9.13362	8.49647	8.87114	8.92533	8.41042	8.94509
106574352	10.7287	10.8333	10.7962	10.3601	10.6049	10.6514	9.98587	10.3703	10.0274
106574364	9.43117	9.4858	10.0421	9.39163	9.00065	9.30379	8.99871	9.35733	9.07176
106574369	10.3659	10.5394	10.3399	10.0716	9.77322	10.1215	9.61875	9.78024	9.87223
[truncated: 3,882 more rows]

## Sheet: pubertal vs prepubertal_diff exp
geneID	prepubertal1	prepubertal2	prepubertal3	pubertal1	pubertal2	pubertal3	Immature1	Immature2	Immature3
100136349	10.0964	10.0443	10.1056	10.8355	10.848	11.0283	10.2737	10.2442	10.3571
100136352	18.1337	18.4811	18.4652	18.5799	18.9084	18.9527	18.3183	18.3549	18.5583
100136353	12.4469	12.6826	12.6795	13.1743	13.3686	13.4189	12.7346	12.8004	12.8306
100136356	6.99074	6.76165	6.87343	6.58125	6.34604	6.30884	6.4751	6.46932	6.65143
100136358	9.77459	9.8614	9.89791	9.31397	9.37823	9.75096	9.5317	9.57798	9.4448
100136360	17.565	17.6425	17.5338	17.7926	17.9861	17.9536	17.7158	17.7307	17.8085
100136364	9.6205	9.86599	9.88249	9.39565	9.26646	9.22379	9.339	9.52868	9.41388
100136369	9.50111	9.46629	9.49066	9.05078	8.98746	8.87596	9.72933	9.82749	9.85294
100136371	10.3209	10.1805	10.3505	9.72562	9.30591	9.24892	10.1789	10.0829	10.177
100136383	10.6181	10.6408	10.6765	11.6231	11.7197	11.7256	10.9837	11.0284	11.2269
100136385	18.1305	18.195	18.1638	18.5235	18.6537	18.6324	18.3409	18.2381	18.3886
100136388	9.01249	9.12511	8.51251	8.17788	8.32932	8.132	8.48971	8.24079	8.23076
100136389	14.4726	14.509	14.4548	14.9868	15.1864	15.1871	14.7652	14.7695	14.8425
100136390	13.4138	13.4518	13.5263	14.397	14.6466	14.6828	13.8583	13.6554	14.1212
100136392	11.5509	11.5826	11.4729	11.9266	11.9734	12.1211	11.8481	11.9872	11.942
100136395	9.50528	9.49724	9.309	9.61248	10.0782	9.63207	9.74985	9.52392	9.98938
100136398	9.74454	9.91875	9.89934	10.0034	10.1957	10.2667	9.89148	9.97762	9.97023
100136401	10.5688	10.668	10.6907	10.8724	11.0971	11.1048	10.6081	10.5007	10.6278
100136404	10.7918	10.9538	10.7104	11.6983	12.2956	12.3036	11.0651	11.102	11.2193
100136408	10.2506	10.2182	10.1961	10.7424	10.996	10.9904	10.3919	10.1814	10.5792
100136409	11.8596	11.8768	11.865	13.2353	13.6897	13.5651	12.2652	12.163	12.4649
100136415	9.1057	9.27564	8.96968	8.8478	8.89953	8.66854	9.07584	9.02968	9.07669
100136416	10.1895	10.3451	10.3278	10.5477	10.8326	10.9487	10.4658	10.4175	10.4648
100136424	11.2926	11.4199	11.3397	11.8659	12.193	12.3295	11.5699	11.6022	11.639
100136427	8.25188	8.27991	8.30769	8.21886	7.75958	7.72739	8.42109	8.37806	8.47034
100136429	11.1172	11.0959	11.0913	11.5007	11.5868	11.6954	11.2834	11.1436	11.2519
100136430	12.392	12.4259	12.4295	13.3086	14.1534	14.2588	12.6322	12.6352	12.6013
100136432	13.2103	13.4017	13.4948	14.0281	14.3256	14.3085	13.5515	13.5343	13.6469
100136433	10.2932	10.287	10.2758	10.7349	11.046	11.1782	10.5124	10.5114	10.3687
100136441	11.4021	11.3793	11.4023	11.6301	11.8266	11.8073	11.3719	11.2576	11.3729
100136444	12.9566	12.737	12.9049	14.8321	15.2763	15.0436	12.5611	12.592	13.1075
100136448	10.8451	11.0687	10.9915	10.5902	10.4656	10.6034	11.2953	11.2398	11.2231
100136450	7.74643	8.16987	7.63567	7.43536	7.17347	7.51361	7.24731	7.2713	7.33428
100136452	18.2756	18.0925	18.5383	17.6331	17.3186	17.4262	17.7871	18.0193	17.6727
100136454	11.9981	12.1765	12.2006	12.8419	13.0342	13.1558	12.3666	12.2768	12.4993
100136459	8.9268	8.86258	8.78196	9.05759	9.33743	9.17616	8.87383	8.87766	8.65783
100136461	9.86928	10.1595	10.3745	10.2484	10.7395	10.6741	9.91256	9.79074	9.96158
100136465	9.27823	9.43003	9.38382	9.91574	10.1889	10.4365	9.3074	9.46723	9.4032
100136466	9.48699	9.47305	9.68939	8.87946	9.14198	8.79832	8.71778	8.50184	8.46825
100136472	11.9659	11.9459	12.0232	12.3582	12.5154	12.5719	12.1332	12.1176	12.1628
100136473	12.7398	12.7788	12.6923	13.0725	13.1026	13.0685	13.0543	12.7714	13.1256
100136476	9.36223	9.14464	9.12152	9.1349	8.85332	8.79799	9.45555	9.29308	9.34449
100136483	13.3046	13.4641	13.49	14.8708	15.4432	15.5596	13.6301	13.7451	13.6225
100136484	10.3384	10.6105	10.5222	11.3452	11.2616	11.3748	10.9809	10.944	11.0863
100136485	17.5973	17.8847	17.6603	18.1491	18.2441	18.2237	17.8692	17.716	17.9762
100136486	11.4234	11.1757	11.2471	12.2606	11.863	11.8936	12.2217	11.8351	12.4951
100136489	4.56752	4.66639	4.72689	4.97863	5.14339	5.01873	4.97076	4.68207	4.98318
100136496	9.98384	9.89463	10.0413	9.7374	9.56223	9.62109	9.7888	9.82409	9.97516
100136497	9.38746	9.38793	9.29786	9.02691	8.81639	8.743	9.38172	9.31175	9.1477
100136498	11.7215	11.7695	11.8382	12.2555	12.1384	12.1695	11.9413	11.9462	12.0568
100136503	10.572	10.4444	10.4134	10.0682	9.84301	9.88604	10.4656	10.4614	10.3898
100136506	9.65247	9.65915	9.40118	9.25666	8.73117	8.99302	9.44152	9.1774	9.13439
100136513	9.97258	10.1487	10.1527	10.3207	10.4184	10.4715	9.69087	9.76606	9.57838
100136517	11.7323	11.6547	11.9284	10.5981	10.5001	10.4482	11.311	11.4657	11.142
100136522	11.2454	11.1882	11.2676	12.1884	12.5369	12.2977	11.1525	11.5856	11.6444
100136525	16.7352	16.928	16.9383	17.4669	17.6272	17.5856	17.0148	16.9626	17.1069
100136528	13.4119	13.5007	13.5074	14.2094	14.7143	14.7584	13.6929	13.765	13.7022
100136529	7.86286	7.79774	7.25023	7.2521	7.16966	6.99925	7.84438	7.73134	8.08798
100136530	10.424	10.4408	10.5209	10.9871	10.9774	11.0166	10.6379	10.4758	10.6875
100136533	13.5006	13.4987	13.5725	13.854	13.9107	14.0083	13.7056	13.7246	13.7127
100136535	15.0038	15.0618	15.0529	15.5075	15.7981	15.8569	15.2788	15.3286	15.3631
100136538	11.5653	11.8212	11.6796	12.0332	12.2138	12.0034	12.0885	11.7072	12.3713
100136539	11.7539	11.6663	11.7023	11.1767	11.1514	10.9435	11.5684	12.2053	11.8117
100136540	9.90788	10.2236	10.0711	10.9984	11.3346	11.4781	10.6577	10.693	10.5713
100136543	10.2151	10.1851	9.9773	10.3916	10.8868	10.8082	10.2611	10.2435	10.4906
100136550	8.39013	8.02804	8.32351	7.9783	7.76158	7.73877	8.11766	8.12039	7.95089
100136559	8.32347	8.69985	8.3271	8.47557	9.6861	9.72968	8.49356	8.48323	8.34762
100136562	12.7558	13.1682	12.7055	13.4986	13.9574	13.7077	13.4744	13.2903	13.438
100136564	15.1091	15.3052	15.351	15.4628	15.6412	15.6193	15.1018	15.1503	15.1853
100136567	15.3986	15.5522	15.469	15.7324	15.7741	15.8479	15.6574	15.5047	15.7013
100136579	10.0672	9.84355	9.55676	9.08198	8.35381	8.63645	9.322	9.28423	9.09021
100136581	10.0652	9.78543	10.0469	10.4056	10.6878	10.7704	9.6995	9.88643	10.0174
100136797	6.39113	6.29514	6.63052	6.16866	6.01091	6.04683	5.99566	5.83654	5.87885
100136799	8.25194	8.11529	8.50165	7.88621	8.17212	7.81271	7.611	7.67512	7.52056
100136913	9.54358	9.61945	9.47432	9.23364	9.02647	8.87191	9.66817	9.63992	9.56951
100136915	10.0982	9.98726	9.97711	9.80427	9.33079	9.51705	9.69569	9.6956	9.74718
100136916	10.637	10.9023	10.8295	10.2602	10.2334	9.97633	10.5751	10.1215	10.3025
100136926	8.63032	8.80384	8.8478	8.41657	8.31464	8.24645	8.70118	8.57199	8.37832
100136932	9.73283	9.69883	9.60204	9.35514	9.29156	9.18986	9.68852	9.75419	9.7832
100136939	11.1794	11.1194	11.2929	11.4112	11.5806	11.6731	10.9998	11.1014	11.0695
100137045	10.2663	10.6587	10.5806	11.2519	11.3099	11.0656	10.1448	10.4076	10.5277
100137052	13.0498	13.1045	13.0421	13.6139	13.9738	13.9617	13.2689	13.2771	13.3911
100137056	10.1712	10.1091	10.1823	10.9269	11.178	11.1709	10.5298	10.4078	10.7219
100141319	12.9448	13.0252	13.091	13.4337	13.8637	13.8247	12.8257	13.0383	12.9402
100141320	13.1801	13.2904	13.3246	13.9321	14.1401	14.1631	13.3588	13.4052	13.5751
100141321	7.99319	8.06659	8.03668	7.58559	7.86275	7.69938	8.10908	7.91047	7.90511
100170846	8.55989	8.58249	8.83097	8.05925	8.22685	8.29888	8.17015	8.15341	8.21753
100192336	9.75043	10.4812	9.83386	10.4772	10.5455	10.8951	9.69953	9.65925	9.68282
100194431	5.91564	6.03911	5.85335	5.45775	5.46501	5.46305	5.9303	5.93881	5.79901
100194436	5.82701	6.01885	6.14565	5.74803	5.66759	5.52856	5.75574	5.72774	5.75208
100194440	10.273	10.2528	10.212	9.89581	9.96518	9.91111	9.93457	9.85611	10.1825
100194444	4.97673	5.13471	5.2792	4.68391	4.77594	4.8296	4.98333	4.99598	4.97258
100194454	7.59065	7.54663	7.58647	7.13644	7.02415	6.95938	7.43103	7.17501	7.26998
100194457	5.41073	5.22732	5.44144	4.9284	5.0918	4.82438	4.87969	4.91308	5.00453
100194458	5.94221	6.06126	6.06043	5.58619	5.56716	5.68134	5.83732	5.56975	5.29605
100194460	6.6591	6.73053	6.76006	6.29178	6.52519	6.24572	6.38922	6.41073	6.35538
100194486	10.0684	10.2189	10.4469	9.96658	9.95533	9.75872	9.7189	9.73436	9.7181
100194489	6.61223	6.78932	6.70336	6.85431	7.13921	6.92705	6.7005	6.87211	6.73072
100194498	7.55263	7.67647	7.56969	8.39726	9.42793	9.46044	7.7412	7.9828	8.10321
100194499	11.3638	11.2831	11.4127	10.7191	10.6022	10.7954	11.064	11.137	11.0592
100194503	12.1918	12.2037	12.3173	12.6618	12.9791	12.8473	12.2459	12.3182	12.4006
100194505	6.31365	6.26764	6.38317	5.93792	5.83031	5.945	6.4589	6.28216	6.21132
100194506	14.6372	14.7865	14.6526	15.0163	15.1662	15.1358	14.7537	14.6997	14.8034
100194508	11.2721	11.3008	11.336	11.5879	11.9921	11.9823	11.4402	11.3995	11.3969
100194512	11.4948	11.4662	11.6374	11.8405	11.9888	12.0513	11.3331	11.3771	11.5622
100194515	11.9692	11.9967	11.7552	11.6543	11.38	11.5369	12.2934	12.2178	12.2895
100194518	9.40994	9.41442	9.38505	9.55457	9.85188	9.94187	9.56068	9.49467	9.42177
100194522	12.2555	12.3773	12.241	12.9125	13.3303	13.3847	12.5592	12.6112	12.6121
100194526	10.8636	10.8265	11.007	10.6523	10.4721	10.5782	10.7819	10.7541	10.9191
100194529	11.5284	11.6064	11.5666	11.8348	12.0699	12.1259	11.7131	11.7642	11.762
100194531	15.9164	16.1246	15.9866	16.2322	16.4632	16.4692	16.0588	16.038	16.0061
100194533	10.5944	10.7222	10.5776	11.0919	11.7999	11.8995	10.7767	10.8001	10.89
100194534	11.0087	11.1134	11.066	11.2816	11.4784	11.5598	11.1346	11.1093	11.1393
100194541	11.3546	11.3289	11.5999	12.7005	12.8561	12.8327	11.5922	11.4807	11.7117
100194543	12.8152	13.0285	12.9188	13.3684	13.7411	13.9222	12.9647	13.246	13.039
100194545	11.879	11.8976	11.909	12.1139	12.2562	12.367	12.0823	12.1014	12.0997
100194546	11.5556	11.6345	11.4867	11.0549	10.7274	10.7954	11.8713	11.9394	11.8977
100194550	12.2022	12.2596	12.2893	12.6548	12.9472	12.9772	12.3138	12.3784	12.4228
100194552	11.0413	11.2771	11.1827	11.7168	12.0354	12.0987	11.2619	11.2779	11.3121
100194554	11.805	11.8231	11.876	12.15	12.4696	12.4643	11.9813	11.9714	11.978
100194555	12.0712	12.1289	12.1043	12.4935	12.8763	12.9077	12.3116	12.2681	12.3354
100194560	7.59909	7.54583	7.80509	7.08512	7.35536	7.30019	7.44314	7.41563	7.29061
100194562	11.1363	11.0952	11.1857	11.3135	11.6361	11.6222	11.1936	11.2069	11.2649
100194563	11.583	11.5596	11.6208	11.7531	12.0931	12.1426	11.6463	11.6458	11.6086
100194564	5.2569	5.04121	4.9773	5.95643	6.23204	6.29455	5.1884	4.89858	5.43017
100194565	11.9038	11.9602	11.8705	12.4388	12.8414	12.9866	12.0321	12.0348	12.1315
100194566	6.32621	6.63882	6.71856	6.81012	6.99591	7.37758	6.99147	6.90971	6.91451
100194569	10.3618	10.3578	10.3641	10.5905	10.8314	10.8485	10.451	10.4895	10.4598
100194570	11.9046	11.8831	11.9783	12.5167	12.7344	12.7586	12.0912	12.0666	12.1063
100194571	11.4481	11.4454	11.3877	11.7742	12.3038	12.3982	11.3885	11.3965	11.3981
100194574	13.9127	13.9936	13.9836	14.6259	15.0253	15.1339	14.178	14.1481	14.2151
100194577	10.2837	9.94465	10.0326	9.36999	9.11511	9.33478	9.88691	9.85053	9.61915
100194578	9.86868	9.92442	9.91468	10.007	10.2806	10.3723	9.85324	9.78463	9.78254
100194584	12.3664	12.4592	12.368	12.7159	12.721	12.7176	12.5582	12.4938	12.5574
100194586	12.0855	12.2273	12.2496	12.9473	13.4717	13.5548	12.5433	12.6062	12.5298
100194587	5.90205	5.65555	5.94603	5.19186	5.57006	5.22869	5.52437	5.57345	6.03048
100194590	14.8938	15.1648	15.2645	16.0739	16.5502	16.5431	15.2156	15.2372	15.2408
100194591	10.5987	10.8934	10.9334	11.4381	11.7491	11.7199	10.8161	10.8015	10.9457
100194592	12.8095	12.898	12.9166	13.2691	13.5853	13.6377	12.913	12.9351	12.9707
100194593	10.6464	10.6877	10.6575	10.8859	11.2008	11.1826	10.7956	10.6964	10.8051
100194594	10.8614	10.9448	10.8747	11.2545	11.6211	11.6442	11.0861	11.0435	11.0346
100194597	13.7385	14.0017	14.0283	15.5532	15.9654	15.9897	14.505	14.3546	14.6621
100194598	13.8441	13.9713	13.928	14.6772	15.2633	15.3568	14.1364	14.2021	14.1841
100194599	11.1699	11.3141	11.1804	11.6725	12.0188	12.0308	11.2826	11.3539	11.4185
100194600	13.3185	13.5953	13.6931	13.9491	13.7709	14.0389	12.8426	12.6144	12.8398
100194601	13.4949	13.5606	13.6875	14.1333	14.5766	14.6105	13.5412	13.5906	13.6028
100194602	12.1221	12.1602	12.2143	12.6864	12.9592	12.9904	12.2893	12.2977	12.3394
100194604	11.6345	11.6625	11.6821	11.866	11.9936	12.057	11.7936	11.8337	11.7737
100194605	10.1171	9.81165	9.97775	9.67526	9.51306	9.32174	9.74056	9.7926	9.9179
100194606	12.2652	12.4355	12.5065	13.1712	13.5455	13.6852	12.5348	12.4715	12.6212
100194608	14.5522	14.6803	14.6008	14.9334	15.0156	15.0169	14.7167	14.5531	14.7185
100194609	9.36225	9.4255	9.39323	9.91948	10.1613	10.2531	9.48217	9.3717	9.41407
100194611	14.4725	14.5973	14.5099	14.8026	14.87	14.9107	14.6084	14.4622	14.6511
100194613	14.279	14.2445	14.2119	15.358	15.8216	15.9003	14.6639	14.9117	15.0064
100194614	7.93192	8.02954	8.00522	8.05754	8.36116	8.40119	8.07919	7.97201	7.83896
100194616	10.9834	10.9657	10.9899	10.6105	10.7953	10.5625	10.4253	10.6098	10.4104
100194617	13.3785	13.7204	13.4525	14.2883	14.5303	14.6441	13.6195	13.6979	13.8039
100194618	14.5875	14.5962	14.705	14.7857	14.9768	15.0372	14.5894	14.6962	14.6987
100194619	4.89669	5.23101	5.36914	5.78357	5.80044	5.72604	5.10831	5.04702	5.03262
100194622	7.57065	7.67719	7.98589	8.61661	8.41863	8.85985	7.58696	7.99367	8.01287
100194625	12.3583	12.463	12.486	13.0079	13.5679	13.6074	12.4789	12.4826	12.528
100194626	11.4939	11.5864	11.5702	12.3402	13.0207	13.0716	11.6331	11.6965	11.6436
100194627	14.8487	14.9297	14.8586	15.1454	15.2548	15.2532	14.9786	14.8884	15.0611
100194628	12.5597	12.6651	12.7088	13.4837	13.9502	13.9469	12.9728	13.196	13.0665
100194629	13.4146	13.5385	13.6251	14.2323	14.6819	14.6508	13.6427	13.8486	13.7733
100194632	13.9523	14.1462	14.1182	14.27	14.5895	14.5019	14.0985	14.1622	14.0421
100194635	12.8414	12.7735	12.5622	12.281	12.1345	11.9592	12.817	12.6635	12.6152
100194636	12.1851	12.2799	12.2583	12.4903	12.7399	12.5971	12.2612	12.0587	12.3461
100194637	15.4925	15.6568	15.7865	15.8213	16.2537	16.1702	15.4396	15.4798	15.4725
100194638	10.6988	10.8264	10.7658	10.9365	11.1855	11.2263	10.9208	10.9657	10.834
100194639	13.6628	13.7416	13.7098	14.2037	14.5826	14.565	13.8236	13.9195	13.8499
100194640	13.5283	13.6597	13.8856	14.0688	14.1912	14.1818	13.8342	13.6981	14.024
100194641	11.9519	12.0912	12.0388	12.6769	13.1682	13.1736	12.1459	12.0919	12.2658
100194644	6.77577	7.04481	6.12271	6.14119	6.00609	5.93808	6.08906	6.12288	6.99511
100194646	12.0114	12.0994	12.0927	12.463	12.8966	12.9572	12.1777	12.1881	12.1673
100194647	12.174	12.27	12.2847	12.582	12.9658	12.9999	12.3652	12.3591	12.451
100194650	13.1499	13.3471	13.2239	13.6269	13.8302	13.8099	13.309	13.1924	13.3117
100194651	13.875	14.0626	13.9915	14.3138	14.3513	14.4577	14.0041	13.8383	14.0889
100194654	15.1913	15.3627	15.2115	15.5123	15.6705	15.6895	15.3296	15.1723	15.3812
100194655	10.9194	10.8149	10.999	11.2115	11.5089	11.3322	11.1771	11.0998	11.0646
100194659	11.3376	11.3986	11.4475	11.8747	12.054	12.1403	11.6609	11.5371	11.6341
100194660	14.8098	15.1562	15.2016	15.3352	15.6348	15.5131	14.9375	14.9673	14.9855
100194661	13.0645	13.1847	13.1778	13.9482	14.6436	14.7014	13.3023	13.3197	13.4045
100194664	11.0334	10.9815	10.8984	11.1711	11.3972	11.3888	11.1778	11.1958	11.2223
100194665	11.6464	11.7013	11.6678	12.155	12.7225	12.8037	11.9127	11.9227	11.8945
100194666	12.7309	12.6731	12.7384	12.5297	12.3344	12.2778	12.8615	12.8721	12.9276
100194668	14.0485	14.0632	14.1027	14.3183	14.5874	14.5999	14.0856	14.0684	14.1019
100194669	11.0544	11.0683	11.0297	11.3362	11.5969	11.6173	11.1976	11.2325	11.1001
100194670	10.7505	10.7204	10.8014	11.224	11.3506	11.3898	10.9034	10.9674	10.8927
100194671	11.2868	11.1244	11.1365	11.3993	11.6827	11.6503	11.4613	11.5052	11.5114
100194673	9.76891	9.72044	9.5904	9.12072	9.1182	9.10332	9.27317	9.34408	9.01764
100194678	7.55616	7.29471	7.14718	7.74201	7.82293	7.6706	7.61416	7.06417	7.52608
100194679	13.2668	13.3343	13.2751	13.5202	13.797	13.8155	13.4376	13.4223	13.4259
100194681	12.5848	12.5933	12.6028	12.9798	13.1669	13.148	12.5352	12.4941	12.4873
100194684	11.0882	10.9234	11.1164	11.0074	10.6075	10.4004	10.8589	10.8095	10.8825
100194685	9.24368	9.70474	9.54292	9.11856	8.97498	8.94553	8.62601	8.65413	8.66438
100194686	8.04097	8.22103	8.22499	8.26638	8.62935	8.66637	8.35809	8.27949	8.45732
100194687	11.9352	11.8233	11.9468	12.3353	12.4697	12.5627	12.0506	12.1048	12.1205
100194692	11.7128	11.7017	11.5238	11.2448	10.8658	10.9457	11.6199	11.4461	11.5003
100194695	11.8469	11.8483	11.8027	12.2522	12.5528	12.5128	12.0626	12.014	12.0462
100194696	12.9722	13.033	12.9499	13.4387	13.6581	13.6779	13.1247	13.1642	13.1695
100194699	10.7568	10.7906	10.6939	11.0765	11.6561	11.5192	10.8536	10.7003	10.7951
100194701	10.2448	10.2748	10.3831	10.8778	11.0027	11.02	10.4264	10.4824	10.5559
100194707	6.31083	6.25882	6.69401	6.00809	5.97968	6.01585	6.32449	6.02705	5.87557
100194708	10.8022	10.7504	10.9647	11.1252	11.2512	11.3456	11.0137	11.0504	11.0124
100194709	11.3901	11.4208	11.1603	10.8889	10.6618	10.7028	11.2599	11.1703	11.0352
100194711	11.9361	11.9449	12.1394	12.8256	13.2613	13.3721	12.0827	12.1308	12.1056
100194713	12.7994	12.747	12.7001	12.1665	12.0206	11.7917	12.4056	12.2354	12.2356
100194716	13.1696	13.2446	13.2838	13.5048	13.8769	13.9461	13.3251	13.3265	13.3275
100194717	11.8188	11.9517	11.8551	12.0976	12.5447	12.6159	11.9379	11.8945	12.0269
100194719	9.68389	9.65089	9.67792	9.89336	10.0737	10.1974	9.63873	9.34859	9.70687
100194721	8.94849	9.26505	8.71246	10.3039	10.8616	11.3592	9.4048	9.46258	9.60691
100194723	10.7989	10.9121	10.8037	11.3469	11.6224	11.6517	10.8998	10.9732	10.9828
100194724	11.9053	12.0873	12.0334	12.739	13.1624	13.2381	12.252	12.2065	12.3285
100194727	11.4557	11.425	11.5123	11.1843	10.837	10.9552	11.3391	11.2319	11.226
100194729	12.998	12.9979	13.0028	13.1712	13.3864	13.4005	13.2363	13.2206	13.3415
100194731	9.27684	9.24111	9.50921	9.86438	9.70009	9.76828	9.12117	8.94676	9.10643
100194733	15.7134	15.818	15.7597	15.982	16.1771	16.1405	15.9641	15.9121	16.0076
100194734	11.8148	11.7819	11.8031	12.375	12.6484	12.7194	11.9208	11.8253	11.9756
100194735	12.2093	12.2493	12.2158	12.3894	12.6746	12.6492	12.4181	12.4665	12.4093
100194738	7.92435	8.29376	8.38235	8.76472	8.48082	8.63415	7.97067	8.07434	8.43072
100194739	12.5728	12.5426	12.5764	13.1252	13.4415	13.5346	12.6207	12.7204	12.7248
100194740	10.1528	10.1979	9.97288	10.5005	10.8591	10.8896	10.2744	10.211	10.2835
100194741	11.0707	11.0752	11.1415	11.3173	11.5165	11.6211	11.063	11.1484	11.1468
100194742	11.4262	11.525	11.457	11.8442	12.1139	12.2358	11.6388	11.6819	11.6298
100194746	10.9815	10.9297	11.01	10.5482	10.3998	10.4438	11.1141	11.0949	11.1838
100194747	10.3402	10.4469	10.4086	10.7081	11.1452	11.2423	10.4654	10.536	10.4829
100194748	11.6226	11.7229	11.7277	12.5033	13.012	13.1057	11.9557	11.9821	12.0746
100194749	12.8592	13.0383	13.179	14.2839	14.3654	14.6102	13.1341	13.0486	13.2004
100194750	11.3465	11.3352	11.495	12.8085	13.1189	13.4172	12.0393	12.2563	12.1025
100194751	11.7923	11.8298	11.9049	12.1848	12.4971	12.6049	11.9542	11.8816	12.0041
100194754	13.6981	13.7251	13.7723	14.7676	15.1462	15.0781	14.0183	13.9591	14.0924
100194756	10.7055	10.6004	10.4821	11.0349	10.9341	11.0602	10.3986	10.5494	10.285
100194758	10.9797	10.9082	10.8513	10.6248	10.4524	10.4122	10.7793	10.8312	10.8619
100194759	11.438	11.483	11.3942	11.7798	12.0701	12.0826	11.5071	11.4534	11.556
100194762	9.78642	9.72529	9.68367	9.88119	10.0559	10.1459	9.71569	9.8018	9.74807
100194764	12.1296	12.3007	12.3253	12.7657	13.5574	13.5215	12.2282	12.4089	12.2779
100194765	12.5311	12.4881	12.5692	13.4074	13.6591	13.7806	12.8943	12.9229	13.0296
100194770	11.1339	11.1206	11.1851	11.4117	11.5794	11.5924	11.2733	11.1847	11.2666
100194772	13.8553	13.9731	13.9407	14.3776	14.7574	14.822	13.9201	13.9422	14.0662
100194774	9.29918	9.21416	9.17415	9.6951	9.51107	9.64713	9.27657	9.17791	9.4289
100194777	11.3533	11.465	11.4103	11.6269	11.8585	11.9438	11.3992	11.5117	11.5245
100194778	11.5372	11.6508	11.6462	12.2682	12.3018	12.351	11.8025	11.7504	11.9406
100194782	12.9506	12.8454	12.9298	13.2996	13.7664	13.8496	12.8436	12.9657	12.879
100194783	12.5619	12.5805	12.642	12.964	13.1721	13.2104	12.7621	12.7722	12.75
100194788	11.9834	11.9519	11.86	12.1914	12.6705	12.7839	12.0719	12.0521	12.1182
100194792	12.2904	12.2571	12.3425	13.2409	13.4493	13.3947	12.7241	12.8077	12.7739
100194794	12.9541	12.9159	13.0082	13.4065	13.6287	13.5839	13.6151	13.3324	13.6693
100194795	10.3455	10.38	10.433	10.6365	10.7993	10.8276	10.4214	10.4003	10.4977
100194796	11.1431	11.2268	11.197	11.4322	11.6523	11.7716	11.2372	11.1258	11.2131
100194798	11.4055	11.381	11.4041	11.8076	12.1952	12.2828	11.5553	11.5057	11.6363
100194800	12.7765	12.5962	12.5871	12.3715	12.0608	12.1177	12.4388	12.2398	12.348
100194802	11.377	11.4794	11.4456	11.7991	12.0972	12.2274	11.5533	11.5471	11.6083
100194804	12.3737	12.5095	12.522	13.0545	13.354	13.3536	12.8162	12.8508	12.8075
100194806	10.9365	10.9278	10.9533	11.5979	12.0447	12.13	10.9222	10.9382	10.9564
100194808	11.6285	11.7685	11.7983	12.1252	12.5151	12.571	11.7816	11.776	11.839
100194810	10.5768	10.4505	10.5956	11.4645	12.0848	12.0092	10.8956	10.8929	10.9932
100194812	10.5716	10.6329	10.6005	10.87	11.083	11.0843	10.7572	10.7239	10.708
100194814	8.91543	8.56453	8.56111	8.33405	8.1026	8.12401	8.4333	8.2461	8.41277
100194817	9.65693	9.85034	9.86216	9.16885	9.30785	9.41337	9.44806	9.61096	9.33746
100194821	12.6333	12.6441	12.5771	13.3707	13.7534	13.7899	12.8852	12.9173	12.8234
100194822	11.2184	11.1771	11.2548	11.7708	11.8474	11.9913	11.3302	11.4456	11.5009
100194823	10.5301	10.5404	10.5347	10.2915	10.1025	10.1252	10.4307	10.5183	10.3689
100194826	11.5902	11.6469	11.6977	12.0242	12.4405	12.5092	11.7488	11.7746	11.774
100194828	9.57146	9.61735	9.71111	9.9136	10.2065	10.2065	9.7325	9.7719	9.66556
100194829	10.8945	10.895	11.032	10.6542	10.4361	10.5306	10.9375	10.8957	10.9346
100194830	9.9873	10.0817	10.1171	9.87806	9.63955	9.60434	9.76715	9.69061	9.5842
100194831	12.4961	12.8091	12.7202	12.9411	13.3726	13.4231	12.5872	12.7151	12.6971
100194833	11.4614	11.5456	11.5282	11.6289	11.9277	11.9559	11.5736	11.5568	11.5982
100194835	12.3556	12.3401	12.3125	12.6398	12.9337	12.9104	12.5501	12.5377	12.5164
100194836	12.1724	12.4083	12.4844	12.5281	12.9706	12.9605	12.2457	12.3827	12.5154
100194837	13.6641	13.7528	13.6905	14.0026	14.3095	14.2921	14.0186	14.0161	14.0438
100194838	10.9823	10.8918	11.0349	10.4884	10.5429	10.3094	10.5971	10.6399	10.669
100194840	11.564	11.4825	11.3756	11.7405	11.855	11.8728	11.4837	11.6738	11.5919
100194843	11.3722	11.4022	11.4789	11.941	12.2587	12.2597	11.644	11.569	11.6098
100194846	11.2086	11.325	11.281	11.8055	12.2527	12.2771	11.3522	11.3745	11.4297
100194847	10.0461	10.0745	10.153	10.3354	10.5719	10.5495	10.1197	10.1704	10.1523
100194851	11.4855	11.4714	11.5599	12.0134	12.4824	12.4572	11.7317	11.8565	11.8373
100194853	11.1671	11.332	11.3071	12.0913	12.5729	12.624	11.4798	11.4412	11.4982
100194854	12.0652	12.1247	12.0791	12.361	12.4268	12.4416	12.3566	12.329	12.3858
100194855	5.71187	5.69466	5.64667	5.9784	7.76548	7.55991	8.19075	8.11999	7.86955
100194857	11.1995	11.1611	11.2525	11.9068	12.2114	12.3681	11.5379	11.5589	11.5846
100194858	11.3804	11.3466	11.4173	11.9224	12.3326	12.3976	11.5932	11.5533	11.5657
100194860	12.4874	12.5135	12.605	13.0581	12.9916	13.1175	12.6121	12.4153	12.7698
100194862	10.5661	10.7345	10.6401	11.2071	11.7046	11.797	10.6041	10.6276	10.6102
100194863	10.9016	10.8644	10.8657	11.1644	11.4998	11.5596	10.8079	10.8497	10.8269
100194866	11.5085	11.5018	11.506	11.6975	11.932	11.9813	11.3831	11.4618	11.4476
100194867	12.0993	12.167	12.1733	12.4625	12.9002	12.884	12.4026	12.4077	12.3795
100194868	12.2667	12.2111	12.1133	11.7959	11.6716	11.574	12.3147	12.2667	12.2695
100194869	7.10417	7.43927	7.21012	7.88224	7.95395	8.02166	6.90173	7.03949	7.10634
100194871	5.65585	5.73751	5.80254	5.99066	6.04646	6.08817	5.62166	5.59225	5.61313
100194872	10.3031	11.4653	12.2696	10.2388	10.0783	10.352	11.6284	12.125	11.6764
100194873	13.5632	13.6312	13.6466	14.1736	14.5028	14.5376	13.7733	13.8396	13.8209
100194875	9.74934	9.65016	9.82401	9.34688	9.34547	9.29446	9.54842	9.57594	9.71465
100194877	11.2939	11.2884	11.2833	11.7848	11.9194	12.0133	11.4277	11.3712	11.4454
100194881	12.8996	12.8383	12.8775	13.0511	13.2204	13.256	12.9963	13.0725	13.0594
100194882	8.58812	8.60571	8.53361	8.21218	8.28586	8.25207	8.70069	8.61502	8.51911
100194883	15.3555	15.505	15.4246	15.8114	16.1275	16.1788	15.4657	15.3492	15.466
100194887	10.1107	9.94054	10.0561	10.2579	10.688	10.4097	10.18	10.3703	10.3555
100194888	12.8383	12.8178	12.7752	13.3241	13.6674	13.64	13.0633	13.1046	13.0798
100194891	11.4357	12.0147	11.3105	11.7741	12.1402	12.3278	11.77	11.6354	11.6369
100194892	10.2709	10.2852	10.2306	10.7172	11.0408	11.1083	10.4558	10.4194	10.4107
100194894	11.1758	11.1914	11.213	11.335	11.7536	11.7562	10.9604	11.0869	10.8916
100194900	9.79813	9.99701	9.72341	10.018	10.2833	10.336	10.0368	9.99946	9.98922
100194901	11.455	11.4065	11.3808	11.7455	11.7809	11.9454	11.5398	11.411	11.6219
100194902	8.85127	9.1128	9.02659	8.69864	8.62115	8.44944	8.72749	8.69641	8.98942
100194905	12.9304	13.0061	12.8324	13.2769	13.4013	13.5	13.4461	13.5064	13.6051
100194906	12.0654	12.1174	12.1593	12.3859	12.6493	12.6625	12.2407	12.2702	12.2651
100194907	12.3181	12.2599	12.3469	12.6153	12.7687	12.7426	12.3831	12.3406	12.4193
100194912	12.4118	12.0894	12.0833	11.2512	11.0289	10.9455	11.6869	11.8684	11.747
100194917	11.5657	11.5291	11.5192	11.1339	10.8561	10.9368	11.3363	11.2417	11.2814
100194918	11.2822	11.2147	11.1884	11.6071	11.8564	11.8793	11.2758	11.3385	11.3895
100194919	8.71234	8.63788	8.82851	8.15013	8.14022	8.12424	8.57136	8.49982	8.41175
100194920	9.43859	9.61872	9.67515	10.5101	10.8959	10.9471	9.89674	9.91771	9.98664
100194925	11.8198	11.8019	11.8069	12.2301	12.5422	12.6662	11.8997	11.9195	12.0021
100194926	12.4093	12.3032	12.3242	12.6056	12.774	12.7738	12.3904	12.3775	12.4321
100194927	12.1297	11.8966	11.9308	12.0016	12.4384	12.4123	11.9429	12.1064	11.9139
100194929	10.9127	10.9078	10.8924	11.1167	11.2806	11.2701	11.0862	11.162	11.0878
100194930	11.2211	11.3698	11.449	11.6712	11.955	11.9302	11.3794	11.3703	11.3986
100194931	13.2453	13.4531	13.4691	14.1338	14.4636	14.5285	13.614	13.6314	13.8361
100194934	12.0778	11.987	11.8488	12.1489	12.4305	12.5977	11.934	12.0707	12.0017
100194935	13.0046	13.0217	12.9575	13.5107	13.9853	14.0383	13.146	13.0779	13.1578
100194938	13.0424	13.0935	13.1623	13.4083	13.5445	13.5633	13.5178	13.595	13.5563
100194939	12.0857	12.1241	12.2122	13.2849	13.8171	13.8973	12.4663	12.4407	12.6241
100194940	13.5222	13.4428	13.626	14.0224	14.1675	14.0828	14.0113	14.1459	14.0833
100194941	10.7873	10.724	10.8148	11.0082	11.1683	11.1954	10.9154	10.9968	10.8811
100194942	10.5446	10.6639	10.602	10.9309	11.3771	11.1947	10.8455	10.5473	10.9113
100194943	9.50842	9.69457	9.577	9.17859	9.33687	9.11744	9.51754	9.41292	9.41221
100194944	10.462	10.506	10.4474	10.7171	11.0995	11.1046	10.4292	10.3766	10.3999
100194946	10.0827	10.1723	10.2052	10.6253	10.8515	10.9596	10.2794	10.3932	10.3804
100194951	9.41447	9.34929	9.29288	9.77195	9.75958	9.87543	9.50576	9.51902	9.47881
100194955	12.9218	12.9008	13.1525	11.5475	11.648	11.498	12.6248	12.9567	12.4804
100194957	10.6047	10.5838	10.7189	11.8366	12.2412	12.2376	10.7487	10.4573	10.6235
100194959	10.1596	10.3533	10.2659	10.6014	11.0062	11.1338	10.3037	10.3409	10.2558
100194961	9.01309	8.85989	8.24989	9.75955	9.42546	9.33262	9.22165	9.17756	9.2618
100194963	13.2761	13.2854	13.4048	13.5589	13.7633	13.8079	13.3727	13.3957	13.4151
100194964	11.2709	11.4898	11.3343	12.7445	13.7539	13.8285	11.7856	11.6385	11.6673
100194965	13.8393	13.8285	13.8267	14.1024	14.2311	14.4148	13.9619	13.9482	14.1048
100194970	11.6584	12.7134	13.5404	11.3674	11.3335	11.552	12.2155	13.0927	12.8621
100194973	11.6342	11.7266	11.6047	12.0582	12.4347	12.429	11.7824	11.725	11.8707
100194976	11.0897	11.1606	11.1428	11.3387	11.579	11.469	11.2563	11.3989	11.2282
100194977	11.252	11.3335	11.2556	11.6989	11.986	12.0667	11.4669	11.4097	11.4807
100194981	14.5313	14.5638	14.5552	14.8135	14.9707	15.0139	14.7761	14.7078	14.826
100194982	11.9818	12.1451	12.175	12.5902	12.8897	12.9277	12.3485	12.2679	12.3547
100194983	11.9569	12.0072	11.948	12.2133	12.2933	12.3375	12.1395	12.129	12.1382
100194985	9.74694	9.72486	9.81928	10.6926	10.8299	10.9841	9.77435	9.82125	9.76527
100194986	12.8249	12.8478	12.8375	13.1166	13.1413	13.3063	13.0367	13.0924	13.0578
100194994	12.1253	12.2172	12.5418	13.8418	14.3911	14.3485	12.9254	13.1217	12.9698
100194995	12.828	12.7401	12.9008	13.2608	13.5744	13.6118	13.0696	13.1765	13.0644
100194998	13.1515	13.1363	13.2162	13.4206	13.6648	13.6513	12.98	12.9439	12.936
100194999	11.0736	11.1344	11.0391	11.3504	11.6952	11.7168	11.2008	11.236	11.2189
100195000	10.9688	10.9992	10.9803	11.106	11.4457	11.4609	10.9158	10.8718	10.8905
100195003	13.0099	13.0695	13.0844	13.6524	13.9748	14.0857	13.2401	13.2714	13.3334
100195004	12.6459	12.6637	12.7426	12.9742	13.2723	13.3811	12.7084	12.7022	12.7679
100195006	8.73861	8.64754	8.80951	9.37543	9.37435	8.97767	8.79339	9.00719	8.97381
100195015	12.6392	12.7476	12.7537	13.1807	13.651	13.681	12.9139	12.8938	12.9051
100195017	13.3154	13.3372	13.3834	13.988	14.4729	14.5325	13.5978	13.7141	13.6576
100195020	12.8453	12.82	12.7651	13.2833	13.6259	13.7198	12.9436	12.9266	12.9448
100195022	10.8692	10.9608	10.9314	11.303	11.8008	11.8369	10.9659	10.9307	10.9698
100195023	10.7788	10.7308	10.5977	10.9091	11.1693	11.2895	10.8546	10.8072	10.8834
100195024	11.3599	11.2964	11.2904	11.5471	11.7662	11.6681	11.5745	11.5719	11.5008
100195029	10.0519	10.1366	10.3324	9.82408	9.70371	9.47087	9.80397	9.75666	9.76959
100195030	11.8889	11.9418	12.229	12.3402	12.7929	12.681	12.1485	12.0583	12.294
100195031	12.403	12.4408	12.4306	12.6468	13.0333	13.0177	12.4715	12.422	12.4618
100195036	11.4876	11.5338	11.5228	11.8375	12.2572	12.2289	11.6511	11.6992	11.7019
100195037	10.2106	10.2519	10.1751	10.4408	10.6663	10.7065	10.3112	10.3532	10.3141
100195038	12.3118	12.2721	12.3407	12.6686	13.0454	13.1687	12.3436	12.3017	12.3881
100195039	10.8547	11.0858	10.9758	11.9048	12.3746	12.5219	11.1029	11.2621	11.1854
100195040	5.57129	5.47099	5.5842	6.04473	5.88997	5.89368	5.47279	5.67672	5.4263
100195041	13.2779	13.2551	13.4507	13.9584	14.2922	14.3417	13.4047	13.4798	13.3981
100195047	11.9771	12.1275	12.1283	12.4487	12.5353	12.5556	12.2038	12.3611	12.1599
100195049	12.142	12.1455	12.0173	12.7596	13.5688	13.6694	12.3892	12.4086	12.396
100195052	11.0524	11.0472	11.0761	11.2169	11.5151	11.518	11.0799	11.1131	11.0712
100195055	13.534	13.7549	13.5725	14.0572	14.4183	14.4447	13.6461	13.5568	13.7129
100195056	12.3058	12.2445	12.2477	12.6099	12.904	12.912	12.4855	12.4487	12.4688
100195057	2.86956	2.8041	2.87654	3.04243	3.14133	2.9964	2.92684	2.87524	2.93042
100195062	11.9374	11.9541	11.9592	12.2846	12.5025	12.594	12.0764	12.0372	12.1051
100195064	10.9711	11.0005	10.9144	10.7021	10.7214	10.5336	10.9812	10.9369	10.8009
100195065	14.0144	14.1776	14.1658	14.5119	14.7272	14.7955	14.2615	14.1637	14.2809
100195066	12.1385	12.3399	12.373	12.9918	13.3683	13.4127	12.557	12.5944	12.5861
100195067	11.9905	12.1043	12.0139	12.266	12.6281	12.6946	12.0739	12.1158	12.1059
100195068	8.46919	9.10899	8.65856	9.1715	9.43622	9.25555	8.63701	8.71042	8.95105
100195069	12.2761	12.3314	12.3658	12.7419	12.9564	12.9296	12.6879	12.7405	12.6918
100195072	12.0832	12.0989	12.1801	12.4339	13.1294	13.2332	12.2266	12.2797	12.3208
100195073	12.8554	12.8455	12.816	13.2126	13.1279	13.4488	12.9189	12.968	12.9856
100195074	11.2899	11.1906	11.2622	10.9382	10.7529	10.7196	11.1854	11.2089	11.2732
100195075	11.4691	11.5491	11.5364	11.8723	12.2724	12.3222	11.5228	11.4957	11.5238
100195076	13.3051	13.3989	13.3017	13.5821	13.7883	13.868	13.5047	13.5343	13.5443
100195078	11.1281	10.9981	10.9063	11.1186	11.4022	11.4283	10.9309	10.9505	10.9532
100195082	8.94319	8.94026	8.90528	8.39476	8.44292	8.48509	8.158	8.14811	8.38975
100195085	11.0396	11.0834	11.1147	11.2952	11.5614	11.5486	11.173	11.2538	11.1896
100195087	10.097	9.98783	9.97877	10.3986	10.5989	10.6098	10.1121	10.0807	10.0828
100195091	10.3544	10.3942	10.404	10.9196	10.8784	11.0232	10.4793	10.5844	10.6106
100195093	11.2578	11.3521	11.3604	11.7397	12.3084	12.4435	11.3298	11.3394	11.3948
100195094	11.5462	11.7224	11.62	11.7868	11.9805	12.0379	11.6141	11.6016	11.7627
100195099	11.1937	11.2687	11.3302	11.7834	12.2338	12.2105	11.2972	11.4377	11.3355
100195101	12.5317	12.5612	12.582	13.0181	13.4225	13.4308	12.5506	12.6026	12.6283
100195102	13.0955	13.0706	13.0512	13.2827	13.5254	13.5705	13.2493	13.3514	13.3636
100195103	10.727	10.8767	10.7458	11.131	11.6044	11.7568	10.8596	10.948	10.8727
100195104	14.3942	14.4547	14.4363	14.6483	15.0129	15.036	14.5316	14.5906	14.5624
100195106	9.86746	9.96089	10.0117	10.0469	10.3785	10.3204	10.0744	9.92805	10.0225
100195108	12.7461	12.6673	12.6866	12.9338	13.3046	13.3778	12.7702	12.812	12.859
100195109	12.458	12.4208	12.4366	12.8256	13.0955	13.0933	12.558	12.5216	12.6064
100195111	12.7488	12.7877	12.7527	13.1972	13.5371	13.5977	12.9747	13.0088	13.0251
100195112	9.83442	9.88893	9.8618	10.0284	10.3424	10.3417	9.89354	10.0241	9.9597
100195113	11.0038	10.9808	10.9664	11.5583	12.1781	12.358	11.0943	11.132	11.0766
100195118	12.1216	11.8618	12.1558	12.4311	12.5139	12.7154	12.222	12.285	12.3393
100195119	13.1646	13.7433	13.6946	13.9033	14.9666	15.0337	13.8849	13.9043	13.8807
100195120	12.2271	12.2653	12.242	12.48	12.7471	12.8054	12.5002	12.4101	12.4639
100195121	13.1082	13.0383	13.0317	13.3946	13.629	13.6277	13.2893	13.2526	13.3617
100195123	11.9907	12.0078	12.0228	12.6502	13.0415	12.9685	12.3063	12.4161	12.3334
100195124	12.392	12.3895	12.4108	12.6529	12.8805	12.8837	12.4023	12.4404	12.4413
100195126	13.278	13.4583	13.4289	13.879	14.0424	14.2238	13.3349	13.4233	13.225
100195127	12.831	12.789	12.8122	13.0913	13.4908	13.4697	12.9072	12.9321	12.9509
100195128	13.6075	13.6294	13.5087	14.2693	14.9888	14.9592	13.7833	13.5417	13.9946
100195130	13.3814	13.3837	13.4222	13.585	13.9042	13.8555	13.5117	13.4737	13.4765
100195131	8.73732	8.89971	8.94437	8.98082	9.19317	9.68991	8.81945	8.84297	8.81526
100195132	12.3588	12.4026	12.5194	13.2384	13.6154	13.8121	12.6785	12.8237	12.7426
100195137	11.396	11.35	11.4241	12.3778	12.6754	12.6554	11.9345	12.0439	11.9671
100195139	13.6455	13.7033	13.7409	14.2044	14.4347	14.4435	13.9809	13.9895	13.9741
100195141	11.9238	12.0006	11.8815	12.1498	12.4813	12.5475	12.1673	12.172	12.1268
100195142	10.8588	10.8397	10.921	11.2301	11.5543	11.6034	11.0323	10.9752	11.0373
100195143	11.0818	11.1536	10.9585	10.7955	10.7126	10.6946	11.0692	11.0921	11.098
100195144	11.8338	11.7986	11.8866	12.2043	12.253	12.175	12.0409	11.94	12.1661
100195145	11.9054	12.1231	11.8655	12.4336	12.5394	12.582	11.9975	11.9848	12.0845
100195147	12.0896	12.1647	11.9425	11.7996	11.623	11.5027	12.1279	11.944	12.0308
100195149	12.1735	12.1321	12.1515	12.2987	12.6019	12.5828	12.3953	12.4266	12.4443
100195150	11.5974	11.5319	11.6736	12.8334	13.2265	13.407	12.0969	12.2722	12.2389
100195151	14.6035	14.6655	14.7594	15.2628	15.4793	15.4019	15.1007	15.2112	15.1737
100195154	10.843	10.9096	11.027	11.5395	11.943	12.0667	11.0332	10.9815	11.0383
100195156	10.301	10.2745	10.5857	11.5981	12.0322	11.9455	10.7717	10.8473	10.7757
100195161	10.8538	10.96	10.8743	11.183	11.3118	11.3903	11.0086	10.92	10.9099
100195162	11.0401	10.898	10.948	11.4157	11.6262	11.8056	11.1857	11.1695	11.2549
100195164	12.8373	12.9092	12.9308	13.256	13.1857	13.2431	13.1694	13.4495	13.3494
100195168	9.19358	9.31482	9.33908	9.744	9.95579	9.92643	9.19171	9.57565	9.2559
100195170	10.1421	10.126	10.3277	11.9748	12.5838	12.8017	10.8518	10.9619	10.9388
100195171	13.8151	13.9239	13.9102	14.1631	14.7598	14.7363	14.0742	14.1439	14.1085
100195172	9.28185	9.27136	9.60006	10.3885	10.774	10.8241	9.97498	9.97848	9.9161
100195173	12.4702	12.5126	12.5054	13.0066	13.7123	13.6995	12.6194	12.7237	12.7179
100195176	11.5796	11.7201	11.6881	12.2357	12.7344	12.7116	11.7758	11.8256	11.8063
100195182	11.2689	11.249	11.3029	11.9434	12.0496	11.6669	11.5456	11.4341	11.5511
100195183	10.9661	10.9074	10.979	11.3503	11.392	11.4103	11.1908	11.2383	11.2195
100195184	11.3363	11.4587	11.3867	11.6341	11.7973	11.8435	11.6189	11.5914	11.6246
100195186	14.8025	14.8229	14.6473	15.0703	15.0867	15.2818	15.2521	15.0224	15.1411
100195188	9.7794	9.81724	9.92956	10.6377	10.9091	10.9145	10.2396	10.1979	10.065
100195191	10.5653	10.7658	10.6591	11.0468	11.5729	11.7098	10.6534	10.7951	10.7134
100195192	10.595	10.7874	10.8042	10.9232	11.6129	11.626	10.6512	10.7535	10.6809
100195193	11.4687	11.4832	11.4091	11.8394	12.2972	12.2448	11.5567	11.5986	11.6565
100195197	11.9057	12.164	11.7957	13.0554	14.147	13.731	11.7525	12.3404	11.9926
100195201	11.8563	11.743	11.8362	12.2192	12.6225	12.6466	11.815	11.859	11.904
100195204	10.1251	10.1511	10.0693	10.2932	10.5497	10.5737	10.2686	10.3101	10.2996
100195206	7.91479	8.44726	8.29869	8.98557	8.55568	8.88903	8.33079	8.38617	8.84074
100195207	12.7837	12.7793	12.7944	13.3408	13.541	13.6175	12.888	12.9011	12.9593
100195210	12.0181	12.032	11.9908	12.3553	12.7971	12.8663	12.1491	12.175	12.2057
100195211	12.1197	12.0715	12.1507	12.8111	13.1784	13.281	12.3254	12.355	12.4288
100195213	11.7742	11.7219	11.9994	13.3613	13.9792	14.1778	11.6843	12.1515	12.1973
100195215	11.8385	11.8845	12.0359	12.3843	12.5787	12.5785	11.956	11.9112	12.0228
100195216	10.5138	10.5062	10.6008	10.8788	11.0538	11.0944	10.7395	10.7082	10.8013
100195219	11.8941	11.9245	11.9341	12.1611	12.2634	12.3092	12.1343	12.2003	12.1939
100195221	12.069	12.1349	12.1384	12.5818	13.0758	13.096	12.3312	12.3063	12.3745
100195222	10.8463	10.8387	10.8793	11.2405	11.2853	11.265	10.9425	10.8319	10.9002
100195223	12.6304	12.6201	12.6777	12.8897	13	13.0418	12.7064	12.8161	12.7664
100195226	10.8288	10.7911	11.0313	11.5917	11.8381	11.8433	10.9845	11.0893	11.0357
100195228	10.4532	10.4981	10.5718	11.2049	11.5666	11.6175	10.6226	10.614	10.6942
100195233	13.8089	13.844	13.9125	14.1696	14.3087	14.4264	14.1651	14.1922	14.1672
100195235	11.5682	11.4599	11.4986	11.1829	11.1292	10.9951	11.6819	11.6474	11.6259
100195236	14.2303	14.2305	14.3123	14.5549	14.6648	14.6984	14.4703	14.4651	14.5171
100195237	11.4096	11.5471	11.4626	11.914	12.5442	12.6449	11.6353	11.6525	11.5964
100195238	11.3933	11.4307	11.3971	11.8324	11.9948	12.0035	11.5718	11.6147	11.6308
100195239	12.0307	12.1536	12.0885	12.5101	12.9075	13.1149	12.1505	12.1751	12.1972
100195242	12.7155	12.782	12.8511	12.1993	12.1535	12.0987	12.6165	12.7665	12.5897
100195244	11.1496	11.0962	11.3527	11.592	12.1591	12.1665	11.0455	11.0416	11.1258
100195245	11.4677	11.4455	11.3346	11.7375	11.7957	11.8314	11.6016	11.5604	11.5413
100195252	11.7746	11.9162	11.8228	12.2608	12.6673	12.6666	11.9606	11.9676	12.0455
100195255	12.6097	12.6438	12.7165	12.91	13.1806	13.1319	12.7481	12.7529	12.7554
100195259	12.6905	12.718	12.6911	13.3975	14.1726	14.1064	12.8921	12.9329	13.0208
100195262	11.8136	11.9863	11.9181	12.7154	13.5338	13.6179	11.9927	11.9281	12.057
100195263	12.8338	12.8852	13.0196	13.1473	13.4028	13.4083	12.9875	13.0019	13.0483
100195267	11.8247	11.7883	11.8411	12.9022	13.0697	13.2693	12.6089	12.7702	12.6473
100195268	9.18773	9.58571	9.57365	10.1249	9.56304	10.0909	9.64389	9.69638	10.0749
100195273	12.7608	12.6837	12.642	13.1412	13.158	13.2023	12.9395	12.8316	12.9693
100195279	11.0819	11.1439	11.1069	11.3715	11.5613	11.5935	11.174	11.2015	11.1054
100195281	10.4334	10.4985	10.4455	10.9095	11.1606	11.2004	10.7055	10.7412	10.7091
100195284	10.0489	10.0398	10.1217	9.75964	9.62629	9.73313	10.2465	10.0952	10.0383
100195289	11.303	11.3073	11.3557	11.6492	11.8203	11.872	11.5912	11.6931	11.6666
100195290	11.5883	11.5729	11.683	11.904	12.1301	12.0967	11.8521	11.8649	11.8771
100195291	12.1009	12.1617	12.1414	12.6016	12.9493	12.9219	12.2573	12.4133	12.3549
100195292	12.3367	12.4681	12.3553	12.5959	12.9959	12.9054	12.48	12.4928	12.4604
100195293	11.3716	11.5827	11.4459	12.7115	13.395	13.4015	12.1889	11.8405	12.4255
100195298	11.8832	11.7391	11.9699	12.2404	12.2683	12.3079	12.0812	12.0484	12.0268
100195300	11.2713	10.9097	11.0067	12.4213	11.9999	12.2877	11.2624	10.8882	11.549
100195305	10.8326	11.1792	11.3416	11.5685	11.7004	11.9642	11.3354	11.1047	11.5051
100195306	11.5376	11.7921	11.7887	11.9664	12.8321	12.9994	11.7567	11.8373	11.9401
100195307	10.4859	10.4316	10.5775	11.0596	11.4948	11.507	10.5843	10.5719	10.6546
100195310	9.92161	9.99918	10.0743	10.3502	10.2818	10.3964	9.86627	9.88089	9.90628
100195313	10.5436	10.5015	10.4773	10.8028	11.1607	11.1894	10.5914	10.5206	10.6309
100195316	11.3716	11.5142	11.4624	11.996	12.5714	12.6062	11.5753	11.601	11.6157
100195317	12.6838	12.6895	12.7027	13.1629	13.6716	13.6047	12.8359	12.8424	12.9171
100195318	13.0939	13.1254	13.1984	13.6975	13.9556	14.0007	13.6079	13.6172	13.6392
100195319	11.5874	11.6068	11.7929	12.3428	12.819	12.796	11.8156	11.8772	11.8779
100195320	12.6994	12.686	12.6695	12.8455	13.1649	13.1838	12.8101	12.8374	12.863
100195324	12.9762	13.1033	13.0648	13.589	13.8777	13.9099	13.1596	13.257	13.2176
100195326	10.9975	11.0923	10.9624	10.5726	10.656	10.5346	10.7674	10.7515	10.5369
100195327	12.4068	12.2781	12.2662	13.8225	13.8314	13.97	13.1879	12.8773	13.2892
100195332	11.8694	11.9295	11.853	12.116	12.4169	12.3505	11.9815	12.0453	12.0456
100195333	12.5632	12.6035	12.626	12.9101	13.1477	13.2127	12.7407	12.767	12.7638
100195334	13.6591	13.6359	13.6451	13.9624	14.3224	14.2917	13.8415	13.9282	13.8604
100195336	12.527	12.4996	12.4216	12.705	12.959	13.0205	12.7014	12.8894	12.9146
100195338	11.5761	11.8406	11.6511	11.892	12.0854	12.2729	11.6036	11.6577	11.6686
100195339	13.691	13.7167	13.6983	14.1105	14.2357	14.2187	13.9475	13.905	13.8482
100195341	10.0544	10.1143	10.2226	10.374	10.5992	10.6435	10.1457	10.235	10.2525
100195343	12.119	12.2199	12.1376	12.4877	12.8512	12.9583	12.3447	12.3454	12.366
100195348	11.2661	11.0109	11.1711	11.7307	11.5723	11.7465	11.2419	11.1866	11.2473
100195351	12.0587	12.0469	12.0815	12.7268	12.9952	13.144	12.4824	12.445	12.9122
100195354	12.2225	12.2655	12.2591	12.4748	12.7041	12.6934	12.4139	12.4374	12.4433
100195360	8.56961	8.60603	8.46404	7.88224	7.95419	8.00067	8.29901	8.33993	8.15717
100195361	9.17245	9.3932	9.22272	9.69582	9.62146	9.83354	9.41275	9.08599	9.58256
100195364	11.4171	11.2763	11.3741	12.6552	13.344	13.535	11.6407	11.8738	11.8534
100195367	11.182	11.0203	11.0448	11.35	11.5614	11.5441	11.2754	11.3218	11.2497
100195368	12.2157	12.2101	12.2371	12.4407	12.6474	12.6355	12.3145	12.3802	12.4044
100195372	11.6629	11.4954	11.5926	11.8983	12.0281	12.4344	10.9968	11.1658	11.1413
100195374	11.2289	11.4625	11.3211	11.5245	11.7055	11.6972	11.46	11.3905	11.1949
100195375	12.2671	12.3536	12.2269	12.4909	12.9573	12.9769	12.3965	12.4169	12.4206
100195376	10.8561	10.8718	10.8656	11.0105	11.2496	11.253	10.8479	10.8158	10.854
100195377	10.0512	10.2155	10.0711	10.5134	10.9939	11.0771	10.0138	10.0395	10.0059
100195382	11.5415	11.5579	11.4657	12.0397	12.4271	12.5361	11.5638	11.6068	11.6543
100195383	11.5842	11.5662	11.624	11.9898	12.3532	12.3923	11.6713	11.6813	11.7305
100195385	11.6485	11.739	11.6132	12.1763	12.3514	12.4324	11.8103	11.7172	11.8721
100195386	12.245	12.3775	12.2447	12.7145	13.0527	13.0554	12.4449	12.5597	12.5713
100195395	12.8058	12.7928	12.7538	13.1453	13.507	13.5541	12.8192	12.7851	12.9353
100195396	10.044	10.1011	10.1018	10.5006	10.6635	10.4007	10.1554	10.122	10.2601
100195401	7.82908	7.74446	8.12756	7.41375	7.66932	7.42474	7.15185	7.53508	7.236
100195402	14.5818	14.4483	14.2257	13.9268	13.7011	13.9335	13.8997	13.7035	14.0325
100195404	10.5833	10.6774	10.5761	10.9759	11.2133	11.1474	10.6641	10.6823	10.736
100195405	9.12468	9.18423	9.48721	10.3411	10.877	10.8708	9.74134	9.91623	9.81465
100195411	12.4485	12.7176	12.629	13.4472	13.7945	13.8807	12.7437	12.8189	12.873
100195414	11.7443	11.8199	11.7682	12.1398	12.3817	12.3517	11.9883	11.9431	11.894
100195416	8.71249	8.47461	8.61775	8.99745	9.31247	9.43045	8.7438	8.88032	9.27258
100195418	11.1802	11.1631	11.0745	11.412	11.6843	11.611	11.3391	11.2403	11.3011
100195419	10.4622	10.4307	10.4672	10.0922	9.72269	9.77966	10.4885	10.4904	10.6523
100195424	12.6471	12.6787	12.6331	12.8642	13.1352	13.1558	12.8592	12.9419	12.8394
100195431	9.97567	10.154	10.1887	10.6155	10.944	11.0253	10.2103	10.2069	10.2579
100195433	12.2066	12.2279	12.2355	12.8624	13.354	13.3737	12.4282	12.5699	12.5001
100195436	11.2118	11.5225	11.2758	11.7282	11.8844	12.0212	11.3127	11.365	11.4999
100195437	12.0711	12.0388	12.0387	12.3231	12.476	12.4441	12.2336	12.1983	12.1098
100195438	8.8068	8.72283	8.68687	8.27229	8.20383	7.88952	8.6757	8.56181	8.42993
100195439	10.7508	10.7706	10.8404	11.3696	11.874	11.9599	10.8822	10.9391	10.8691
100195443	10.0193	10.2869	10.1843	10.5053	10.8193	10.9765	10.1835	10.1503	10.2816
100195445	13.331	13.3922	13.3443	13.7297	13.834	13.9005	13.5335	13.5296	13.5822
100195446	11.629	11.8877	11.7551	13.0004	13.28	13.3058	12.1271	12.1724	12.4633
[truncated: 16,066 more rows]

## Sheet: pubertal vs immature_diff exp
geneID	prepubertal1	prepubertal2	prepubertal3	pubertal1	pubertal2	pubertal3	Immature1	Immature2	Immature3
[truncated: 15,017 more rows]
