# Supplementary material for: Integrative testis transcriptome analysis reveals differentially expressed miRNAs and their mRNA targets during early puberty in Atlantic salmon
Source: BMC Genomics. 2017 Oct 18;18:801. doi: 10.1186/s12864-017-4205-5 (PMC5648517; doi:10.1186/s12864-017-4205-5)
Supplement: Supplementary file 3 — miRNA reference file (sequences of mature and precursor miRNAs identified in this study). (XLSX 96 kb) [file 12864_2017_4205_MOESM3_ESM.xlsx]

## Sheet: mature_miRNA reference
n470a-5p	TGCAGACGTGTGTCCTCAGGGTG
n300-3p	TTTCCATAGTGCTGTCAGTAC
ssa-miR-new267_5p	TGTGACCAGCTAGATATCTGT
n357b-3p	CTGGTCGAAAGTAGTGCACT
n349-5p	TCAGGATGTTGCCTTGTAGACT
n205-5p	CTCATGGTAATGGCTGGAAC
n143-5p	CTGGTCCTTGTCGGTGGTAGT
n268-3p	TTCAGTCAGGTGTTTGCTGC
n230-3p	TAGCACCATTTGAAGTCAATTG
ssa-miR-146d-3p	CCCATGGAGCTCAGTTCTTAAG
n188ab-5p	TTGCCAGACGTTACAACAGATT
ssa-miR-new30_3p	ACCCAGCTCTAGGAAACAGGAC
ssa-miR-new6_3p	AACGGCAACCTTCTACTCTTTC
ssa-miR-26d-3p	CCTATTCGGGATGACTTGGTTC
ssa-miR-454_3p	TAGTGCAATATTGCTTATAGGG
ssa-miR-novel-214_3p	CCTGTCCATATGCTTGAACTG
n138a-5p	TCTGTTTGTCCTCTGGCCAGG
ssa-miR-new170_5p	TAAATACCGTCTGTCTCACTGA
ssa-miR-15d-5p	TAGCAGCACAGAATGGTTTGT
ssa-miR-729-5p	CAGGGTTGTATCATAACCAACC
n161-3p	TATTTCACTGCATGTAGGTTG
n347-5p	ACAGGTATACTGGTCTGGACT
n210-3p	TCTAGACAGAATGTTCGCCACT
ssa-let-7f-5p	TGAGGTAGTAGATTGTATTGTT
n87-5p	TTGCTGGTGACATTGTCTGTGG
ssa-miR-new222_3p	TCCTCGTCGTCGTTGTC
n139-3p	TACCATTTTAGCCATTATAATG
n302-5p	ACACGTCGGCAGAATAGTAGCT
ssa-miR-430b-3p	AAAGTGCTATTAAGTTGGAGTAT
ssa-miR-106a-5p	TAAAGTGCTTACAGTGCAGGTA
n317-5p	TGCCTTCCTCCTGTGTTGCAGACT
n167-5p	TTTATCTGAGGACTCTCATCTGA
n378-5p	AGCAGGCTGGAGCAGATCAGA
n84-3p	CATTTCCATTGCAAACAGATCT
ssa-miR-181a-5p	AACATTCAACGCTGTCGGTGAGT
n365-3p	CAAGCCACCCGCAACAACCTGG
n110-3p	TATTTAGCCAGGACGTGTATAA
ssa-miR-459-3p	CAGGGAATCTCTGTTACTGGGG
n253-3p	CGAACAAACCCCAGGGCTCCGG
ssa-miR-182-3p	TGGTTCTAGACTTGCCAACT
n215-5p	TTAGTTCCAACCCAGCACTGAT
n181-3p	TCTGGTCCAGGATGTTAGTGCA
ssa-miR-143-3p	TGAGATGAAGCACTGTAGCTC
ssa-miR-130a-2-3p	CAGTGCAATAATGAAAGGGCATC
ssa-miR-30a-4-3p	CTGGGAGAGGGGTGTTTACGCT
n249-3p	CATAGCAGTCTATAGTCATGTC
ssa-miR-new247_3p	TGCACTAACAGATCTGGGACC
ssa-miR-181b-3p	CTCACTGAACAATGAGTGCAA
n451b-5p	CTAGGGTTAGGATTAATCCATT
ssa-miR-new309_3p	TTGGCATACTGGGACACTCTCA
ssa-miR-152-3p	TCAGTGCATAACAGAACTTTG
n105b-3p	CCTGTAGAGGACATTATTGTG
ssa-miR-733_5p	GCGCTGGTTTAGCTCAGTGGT
n303-5p	TGTAGACTTGGCAATTGATATCC
n203-3p	ATAGATCTGTCTCACCTCCAGG
n68-5p	AACTCATTCCATGTAGGACC
n445-3p	TTCACATGGGCTGTGCACCCA
ssa-let-7j-5p	TGAGGTAGTAGGTTGGATAGTT
ssa-miR-novel-61_5p	TATTTAATAGTGTCTGGCCCAG
n322-3p	GGTAAGTACTACACATGATT
n133-3p	TCTTATTGACGTCTTGTGCTC
n248-5p	TAGGAGTGCTGATCTAGGATCA
ssa-miR-9a-4-3p	ATAAAGCTAGATAACCGAAAGT
n64-5p	AAATGTAGTAGACTATAAGTAT
n71-5p	TTGCTGGTGACACAGTCTGTGA
ssa-miR-novel-166_3p	TAGTGCACTAAATAGGGAA
n481-3p	TCAATCTGCTGGGTTTTTCCATCCT
n279-3p	CTTCTGTATTTGCACGATC
n234-5p	ATGGGTGGTCGCGGATACCTTGCCT
ssa-miR-new297_3p	TTGAGCAGGTTACAGAGGAC
n274-3p	AGCATGTAGCCTCTTACAGTCC
n57-3p	ATTCATCATGGCTCTTTACACT
n288b-3p	TTTGCTAGCTATCTGGCTAAAA
n217-5p	TCCCGGTTGAAAGATTCATGGA
n181-5p	TTAACACTCTGGACCAGAGCT
n81-5p	TTTACACAGGCAGCCCAATTAT
ssa-miR-155-5p	TTAATGCTAATCGTGATAGGGGT
ssa-miR-new218_5p	TCCGCGATCCAAATGACTCCC
ssa-miR-129-3p	AAGCCCTTACCCCAAAAAGCAT
n207-3p	CCTGGACCCTTTACAGACCTCC
n346-3p	TCTGATATATATCAGACACCAA
n179-3p	CTGGATGACAAGTGGTCTTTGT
n11a-5p	TTTGAAGCGTTTGTATGGCCTGTGC
n155a-5p	CACATCTGATTCCATTATTCA
n45-3p	TTGTTCAGATTTGGTCCGGACT
n466-3p	TTTTCCATCAGCTTCTGGACT
n336-3p	GCGTCCTTGTGGTTGGTGGACA
n408-3p	ACACACTGTGAGTGTCTTCCTGAT
n484-3p	GGGTTAGAGGATAAGAGGGGCAGA
n305-5p	TGTAGCTAACCAATGCTAACAC
n464-5p	TGAGTTCATTAGCTGCACCTCAGAT
ssa-miR-new119_5p	CGGATCGCTGCGTTCACCATT
ssa-miR-734-3p	TAAATGCTGCAGAATTGTGCTT
ssa-miR-new19_5p	AATCCAAACTGATATGCTCTGT
n266a-3p_n266b-3p	TTATTGCTTAAGAATACGCGT
ssa-miR-new2_5p	AACAAACTGAGATTCGGAGCA
ssa-miR-142a-5p	CATAAAGTAGAAAGCACTACT
n379-5p	CCTCTGCTACAGGTTGTTGTGG
ssa-miR-21a-2-3p	CGACAACAGTCTGTAAGCTGTC
ssa-miR-new74_3p	CAACCAGTAAGCAAGTCGGAC
n316-5p	ACTTCCACTTAACTTAATCATCATG
ssa-miR-199a-3p	ACAGTAGTCTGCACATTGGTT
n210-5p	TGGTGAACATTCTGTCTAGACG
n46-3p	TATAGCACTATGTAGGAAATAC
n275-5p	CAAGTGGCACCTTATTCCCTA
n420-3p	ATTAGCCAACTCCTCTGACAGC
n449-3p	ACAAAAAGTAGTGCACTATGT
ssa-miR-new257_5p	TGGACAGACTACGTAAACATA
n17-5p	GTTTTTTTAGGTTTAGATTTT
ssa-miR-new46_3p	AGGGCGGGGATCGGCTC
n444-5p	TGGTTTCTATTAGTGCCAGTGAGT
ssa-miR-new278_5p	TTATTCCCTATTTAGTGCACTACT
n319c-3p	AACGTTTGCAAACACAAAAAAA
ssa-miR-20a-3-3p	ACTGCAGTGTGAGCACTTGATGT
n235b-3p	TATATAATTCTACACAGCTCTAAA
ssa-mir-375-1_AS-3p	ATTGTGCGTGTGGCTCAACGTGAGGC
n206-5p	ATTCCCAAATAGACCCCTAGCCT
ssa-miR-429-5p	GTCTTACCAGACATGGTTAG
ssa-miR-8160-3p	CCAGCACTGGTGTTATTGGGA
ssa-miR-30d-2-3p	TTTTCAGTCGGATGTTTGCAGCT
ssa-miR-462a-5p	TAACGGAACCCATAATGCAGCTG
n145-3p	TTCATTCAAGTAGTATGCCAGT
ssa-miR-730a-5p	TCCTCATTGTGCATGCTGTGTG
ssa-miR-203b-5p	AGTGGTTCTTGACAGTTCAACA
ssa-miR-new134_5p	CTCTGTACCCTGTGCCTAGACC
ssa-mir-7a-5_AS-5p	AGGTAGACTATGACTTGTTGTC
n316-3p	TGGGATTGTAGAGTGAAAGTTA
ssa-miR-new315_3p	TTGTAGCTTATCTTTACCTTGC
ssa-miR-new70_5p	ATTCCCTATATAGTGCACTACT
n315-3p	ATGAATGGATGACACCCATTG
ssa-miR-130d-2-5p	GCCCTTTTACTGCTGTACTACT
n252-5p	TACTAGACCGAATTCTGCACTC
ssa-miR-190b-3p	ACTAAATATCAGACATATTCCTA
ssa-miR-29a-3p	TAGCACCATTTGAAATCAGT
ssa-miR-92a-3-5p	AGGCTGGGAGGGGTGTCAGTGCT
n95-3p	TCTAGCCCATAACCACTGATACA
ssa-miR-new268_5p	TGTGCTGTTTTACGAACTCTTT
ssa-miR-25-3p	CATTGCACTTGTCTCGGTCTGA
ssa-miR-93_5p_2	AAAGTGCTGTTTGTGCAAGTAG
n81-3p	TATTGGGCTGCTTGTGTTAACA
ssa-miR-181a-4-3p	ACCATCGACCGTTGAGTGTACC
n285-5p	TGCAGGCTCATGATCAGTGGTA
ssa-let-7a-4-3p	CTATACAGTCTATTGCCTTCCT
n184-5p	TGACCAGACTGAATACTGTGT
n359-3p	TCAGATTTTGTCTGGTGAG
n150-3p	AGTAGATACATCTGCCATGGGC
n357ab-5p	ATTGTGCACTAGTTTTGACCAG
n93-3p	TGAATCTGAAGCTGTTCTA
n38a-3p	CCATGTAGAACCTCTAGGATCT
n175b-3p	TGTGATGACATTCCATTTGCG
n284-5p	TAATGCACCTGTCAAATAATCA
n97-3p	TTCACATTCTTCAGTGATGAAC
n232-5p	AGGACAGTGAGACACATCATGG
ssa-miR-new235_5p	TCTGTTCATGTTTGTTTCCACT
ssa-miR-new285_3p	TTCCATCAGTCATGTGACCTG
ssa-miR-27b-5p	AGAGCTTAGCTGATTGGTGAAC
n341-5p	TATTTCCTATGTAATGGGCT
ssa-miR-138-3-3p	CTACTTCCCAACACCAGGGTC
ssa-miR-150-3p	CTGGGCATGGTTTGGGGGGGGC
ssa-miR-203b-3p	TGAAATGTTTAGGACCACTCG
n73-5p	TATTCCCTATTTAGTGCACTAG
ssa-miR-193-3p	AACTGGCCCGCAAAGTCCCGCT
ssa-miR-153a-3p	TTGCATAGTCACAAAAATGATC
ssa-miR-221-5p	AGCTACATTGTCTGCTGGGTTT
ipu-mir-153b_S-3p	TTGCATAGTCACAAAAATGATT
ssa-let-7d_5p_2	TGAGGTAGTTGGTTGTATTGTT
ssa-miR-30e-3-3p	CTGGGGAGAGGGTGTTTACTTT
ssa-mir-301a-1_AS_1-3p	TAGTGCAACATTGTCAAAGCAG
n333-5p	AAGGAAAATAAACAAGGAAGCT
ssa-miR-205b-2-3p	GATTTCAGTGGTGTGAAGAGTA
n310-5p	ATGGCTGGAACAGAATTAATAAC
ssa-miR-202-3p	TTCCTATGCATATACCGCTTTGA
ssa-miR-103_3p_2	CAGCATTGTACAGGGCTATGA
ssa-miR-34_3p	TGGCAGTGTCTTAGCTGGTTGT
n330-5p	CTTGGGCCACACAGTGTAATG
n231ab-5p	TGGTGTTTGTCTTCAGTCTGGA
n391-5p	CAGGTTTGCCTTTTATATCCCA
ssa-miR-new196_5p	TATGAATCACTTGCTGGTATG
ssa-miR-new159_3p	GGCCATCGCTCAATGGATAAATATGG
n453-3p	TCAGCATGGATGAATGCACAGT
n96-3p	TCTCAATGACTACTTTTGAGGT
ssa-miR-7552a-2-3p	AAATTTCCCTTAATTGTTTGGC
ssa-mir-15a_AS-5p	GCAGCAGCTCTTCATGGTCTG
n369-5p	TGCCTGTCAGACTGTAGACCCT
ssa-miR-new114_5p	CGATATAGACGCCTGACTGAGT
n32-5p	AATGGAATGGCATCAAACACA
ssa-miR-new190_5p	TAGGGAAAGAGCTAGGCCT
ssa-miR-new9_3p	AAGAACTTGAACTAACGCCCTGG
n337-5p	AAGGCCTTCGTCAGGTTTTTA
n267a-3p	AAACAGATCTGGAACCAGC
ssa-miR-new139_5p	CTGGGATCTCTATAGTGATGATG
n53-5p	CACCCTATTCCCCATGTATTGC
n226ab-5p	ACGAGTGCTGATCAAGGATCA
n112-3p	TTTATACTGTGCAATTCAACCG
n289-3p	TCCATGATGAGTAGGCTTAATCTG
ssa-miR-204-3p	GCAGGGACAGCAAAGGGATGC
n299-3p	AGTCCAGCTCCGGCTTACA
n425-5p	AGACACCTGACACAGCCCCCATT
n292-3p	CAGCTATGGGAGAGGAGACGTTGCA
n29-3p	ACACACTGTCACTTGGTTCGAGT
n261-5p	ACTATATCACAGCTTAGGGCT
ssa-miR-15c-2-3p	CGAACCATCATTTGCTGCTTTA
ssa-miR-1-3-5p	ACATACTTCTTTATGCGTCCATA
n444-3p	TCTAGCACGAGTATAGGCCTGT
n63-3p	TAAGACGGTGCAAACAGATCT
n12-3p	TGTGCAAATCCATGCAAAACTCT
ssa-miR-128-2-5p	CGGGGCCGGGGCACTGTCTGAGA
n106-5p	GTGTCTCTGGCATGCTGATTTGTGAC
n300-5p	GTACTGACAGAACTATTATGA
ssa-miR-301d-5p	CTCTGACTTCATTGCACTACT
n58-5p	TCAGTCTTCAGTTCCTCCCAGCT
n204-5p	TGAATATCACTCTGTTTCACT
ssa-miR-200a-3-5p	CATCTTACGAGGTAGTTTTGGA
ssa-miR-new205_3p	TCACTGCGGATCCTGTCGGGAGATAC
n30b-3p	TTACTGGTAGTCTGTAGATA
n144-5p	AACCCAGAGACATATATATATA
ssa-miR-29b-1-5p	ACTGATTTCTTCTGGTGTTTAGA
ssa-miR-135b-5p	TATGGCTTTCTATTCCTATGTGA
ssa-miR-new289_5p	TTCCTCCTGGGGCTACGTCTGTCTGA
n135b-3p	CACTAACGCCCTGGACCAG
ssa-miR-146d-5p	TGAGAACTGAATTCCAAGGGTT
ssa-miR-205a-3p	ATTCCCAGTGGGATGAAGCTC
n398-5p	ATAAGCTTTACGAATCGTCCT
ssa-miR-730a-2-3p	CACAGTGCCTGCAATGTGGACG
n80-5p	CGGAGGATGTGATTGACTGGGCT
n233-3p	CATATCTGGAGAACCTGCCAGT
n237-3p	CAATCTTACAGTTGTGTTGGA
n36-3p	CCTAGTTCCGTCTAGCGTGTGA
n18-5p	CGTGCGGAAGGGCGAGATAGTGC
n186-3p	TTCGTGCTGTACTGTGTATATA
n158-5p	TGACTTAATTATATGCCAGGA
ssa-miR-new299_3p	TTGATAGTGACCTGAGCCACAACC
ssa-miR-new179_5p	TACATTGTACATGACTGGTGCT
n385-3p	GAGTCAACAGCCATGTGGCAGG
n351-3p	CAAGACAGCACAAATATAAACG
ssa-miR-133a-5p	AGCTGGTAAAATGGAACCAAA
n74-3p	ATACCGGCTACCTGACAGGCT
n423-3p	TCAAGCTGGAGCAGCAAGTGGACGA
n440-3p	TCCAGGCTGCATACACAGTGAAA
n218b-5p	AGTTGTCTTCAAGATGGATAGTGAT
ssa-miR-92a-5p	AGGTTGGGATAGGCAGCAATGCT
ssa-miR-92b-5p	AGGTGTGGGATGTGGTGCACTGTT
n449-5p	ATTGTGCACTAGTTTTGACC
ssa-miR-125a-5p	TCCCTGAGACCCTAACTTGTGA
n271-3p	TCCAGCATCAGTGATTTTGTT
n379-3p	ACAAACGCCTATAGCAGAGGTT
n368-5p	ATGGAGACCTGTAACGTTACA
ssa-miR-130d-1-5p	GCTCTTTTAATGTTGTACTACT
ssa-miR-128-4-5p	GGGGGCCGTTACACTGTAAGA
n55a-5p	TGACGATACCTTTGGAACAAGA
n323-3p	TGGCAAGACAGCACAGACAC
ssa-miR-new56_5p	ATATCATTCCACTCTTTGTC
ssa-miR-20a-1-3p	ACTGCAATGTGAGCACTTCCAGT
ssa-miR-375-5p	ACGTTGAGCCACACGCACAATA
n106-3p	ATCACATTGCCAGGGATACC
n254-5p	ATTTGTTTGGGCTGTCTTGCC
n187-5p	TAAATGTAATTCTGGTTAATCT
n282-5p	CACATTCATCGCTGTCGGTGGG
n225-3p	GTGCACCATAAAGGGAACAGGGT
ssa-miR-new300_3p	TTGATCATAAACCCAGAGGAC
ssa-miR-101a-3p	TACAGTACTGTGATAACTGAAG
n267ab-5p	TCCCAGATCTGTTTGTAGCAATG
n97-5p	TTATCACTTCCAGAATGTGGA
ssa-miR-139-5p	TCTACAGTGCATGTGTCTCCAGT
n361-5p	AGAAATACAGCCGGTGAGACGG
n313-5p	TGTCAGTTTGTCAAATACCCCA
ssa-miR-459-5p	TCAGTAACAAGGATTCATCCTGT
ssa-miR-1338-5p	AGGACTGTCCAACCTGAGAAT
n252-3p	GTGCAGAATTCAGTCTGGTTCA
ssa-miR-93a-2-3p	ACTGCAAAACCAGCACTTCCCGA
ssa-miR-27d-5p	AGGACTTAGCACACATGTGAACA
ssa-miR-196b-3p	CAGGAACCTGAAACTACCTGAA
n344-3p	TCATTGCGCAAATGCTAGTTAG
n334ab-5p	TTTCCGACTTGTTAACTGGTTG
n111-5p	CCACGTGACCGGACTAGGAATG
ssa-miR-10a-3p	CAAATTCGTGTCTAAGGGAGT
ssa-miR-new22_5p	AATGGAATTGTATCGAACACA
ssa-miR-new154_5p	GCCCGGTCCGGCTCGGCCT
n442-5p	TGTTCGTGCTCTTTTGCCAACT
n219-5p	ATATCATTCCACTCTTTGTCT
n11b-5p	TGTGAAGCGTTTGTAAGGCCTGTGC
ssa-miR-2184_5p_3	AACAGTAAGACCTTATGTGCTG
n360-5p	TTTGGTAACAGATTGACGGTTT
n19-3p	GCATTTGATCTCTTACAGTACA
ssa-miR-new194_5p	TATATAGTGCTCTACTTTTGACA
n112-5p	AACGGATTGTCCAGTATAAAAC
ssa-miR-125b-5p	TCCCTGAGACCCTTAACCTGTGA
ssa-miR-216a-3p	ACATTGACCTGGAGAGGTTCTG
ssa-miR-27c-3p	TTCACAGTGGCTAAGTTCAGT
ssa-miR-novel-213_3p	GTTGTTGGCAGGCAGCCAGAGC
n273-3p	TTTGAATCTCTGTAGTCCTTGG
n306-5p	TATTCCCTATGTATCGCACTG
n468ab-3p	TTCTAAGCGAGAACTTTCATCC
n309-3p	GCTGGGAATCAGTTCTCAAGGT
ssa-miR-153b-5p	TCATTTTTGTGACGTTGCAGCT
ssa-miR-new20_3p	AATCCCTTGCAGCACAATCAT
n312-3p	TTCTAACCTTGTCTCTGGACCACT
ssa-miR-499b-3p	AACATCACTTTAAGTCTGTGCT
ssa-miR-new73_3p	CAACAAGCTTCTTTCTTTCTCT
ssa-miR-new330_5p	TTTTCCCTCTGTAGTGCACTGG
n123-5p	AACTGTAAGATCCTTGACCGCC
ssa-miR-new151_5p	GATCTCCTCAGCTACAGCGCTCG
ssa-miR-152-5p	CAAGTTCTGTGATACACTTAGGCT
ssa-miR-27b-3p	TTCACAGTGGCTAAGTTCTGC
n477-3p	CTCACCTCTCCACTGTTATACC
ssa-miR-135c-5p	TATGGCTTTTTATTCCTACGTGA
n247a-5p/n247b-3p	TATACAGCACAAACAGATCTGG
n209-5p	CCCTGGGAGGCATGATGTTTCTC
n175ab-5p	TTAGTGGATTGGTATCAAACA
n185-5p	TGGTGGACCCAGGCTTTGTGAAG
ssa-miR-16b/c-3p	CCCAATATTAGCTGTGCTGCTTC
n424-3p	TACTACGTAGGTGATAGGGTC
ssa-miR-148a-5p	AAGTTCTGTGATACACTTCGACT
n478-3p	CCTTCATTCACTGTGTCTGAA
ssa-miR-19a-5p	AGTTTTGCATAGTTGCACTA
n223-3p	AGGGAAATGTACAGAACGTCA
n489-5p	TTTCTAATCACTGTTTAATAGA
ssa-let-7f-3p	CTATACAATCTATTGCCTTCCC
n325-3p	TAAAGTAGGCAAAGGCTCCACCT
n194-5p	GTTTCAGGAGGTAACAAGGGACT
n15-5p	TTGGATCGCTCGCACCGGACTGTGC
n191-3p	TGCCGTCTCTGCGTCGACACTG
ssa-miR-23a-4-5p	AGGGTTCCTGGCACAGTGATTT
ssa-miR-new82_3p	CAATGCTCCTTCCATGCAACA
ssa-miR-new160_5p	GGCCTGGTGGCGGCTGGG
ssa-miR-125b-1-3p	ACAGGTGAGGTCCTCGGGAA
n397-3p	CCGAACAGATCTGAGACCAGGC
n152-3p	ATTATTTGAAATCAACTGTGT
n394-5p	CCCGACGTGACGATGTTATCC
n8-5p	TCGTTTCCCGGCCAATGCACCA
n388-5p	ACTCCCTATGTAGTACACTAC
ssa-miR-new155_5p	GCGAGATCAATGGAAGGTTT
ssa-miR-200b-5p	CATCTTACCTGACAGTGCTGGA
ssa-miR-8158-5p	AAGAGGTTTCACACATACAAAT
n485-3p	GGCAGCTTACATCCGGATGGACAAGATC
n26d-3p	ACGGTGAGGGCAGGTGTTCGGCAGAC
n266a-5p	ACGGGTATTCTTGGGTGTATA
n172-3p	TTGTCTTTCAATGTACTCCACT
ssa-miR-430a-5p	TACCTGAACACTAGCATTGACT
n128-5p	CCGGCAATGGCGATATTGAGT
n365-5p	AGGGTGTTATGTCAGGCTTGCT
ssa-miR-2187-5p	TTTAATTAGTATAGCCTGTATT
n476-5p	AGACATTTAGAGTGATTAGCCA
n186-5p	TAGTACACATTAGAGCACACT
n404-3p	TCTGCCGGCCTGACGTCTCGCT
ssa-miR-192a-2-3p/ssa-miR-192b-5p	CCTGTCAGTTCTGTAGGCCACT
n350-5p	CAAAACTCTGTCATGCCCCCCC
ssa-miR-33b-3p	CAATGTTCCTGCAGTGCAAGA
n83-3p	TCTATTAATTATATTTCTATCT
n22-3p	ACAGGCTACAGGAGAGGCTACGCTAATGC
ssa-miR-142b-5p	TCCATAAAGTAGAGAGTACTAC
n107-5p	ATTAGGTGCCCGTCGGCCTGCC
n211-5p	ACTGTGAGGATGATATGACACT
n362-5p	TTCCCTGATCGTGTGACCTAAGC
ssa-miR-novel-166_5p	TATTCCCTAATCTTGCACTACT
n27-5p	AGCTTTGCTGGGTGATCAGC
ssa-miR-144-3p	CTACAGTATAGATGATGTAC
ssa-miR-new27_5p	ACACTTCCAGGTTAAGCGGGCA
n434a-5p	ACCCAGTACTCAGTGTAAGGTCTG
n338a-5p	TTAAGACTAAGTTCACCATAT
n488-5p	CTGAGGAAAAACTCTGGACCCT
ssa-miR-novel-239_3p	TTTCTATTGTCTAGTGCCTGGGT
n25-3p	AACTGGCCTACAAAGTCCCAGT
n231b-3p	CAGACAGTCTACAACTATTTCC
ssa-miR-new54_3p	ATAGCGCCATCTAGCGGCTGT
ssa-miR-novel-25_3p	CATGGTTGCGTCAAGCGCCATG
n389b-5p/n389a-3p	CTATCTTTGGTTCAGATTTGGTC
n424-5p	TCCTATTTCCTACACAGTGCAC
n318-5p	AGCGAAACAGATTAAGACATGT
n228-3p	CAGGTCTGAGGCCAGTGGCGTT
n105b-5p	TTATGATGGTCTGTACAGGAC
n255-3p	TGGACTTCCAGGGTGAGCTGGAA
ssa-miR-new57_5p	ATCCAGCGGTAGTCAGCTGTACAGGC
n343-3p	TGACAAGTGGAATCAGGTGTGC
n409-3p	TTGAGTCGGCAAGCTACTAGCT
n296-3p	ATAACCCTTTGGTCCTCCCCT
n176-5p	TGTACCATGCTGGTAGCCAGT
ssa-miR-365-5p	AGGGACTTTTAGGGGCAGCT
ssa-miR-10a-5p	TACCCTGTAGATCCGGATTTGT
ssa-miR-24a-5p	TGCCTACTGAACTGGTATCAGT
ssa-miR-722-3p	TTTGCAGAAACGTTTCAGATTT
ssa-miR-new124_5p	CGGTTTCGGCCGTGAGCT
ssa-miR-new138_5p	CTGGCCTCCCCGGCATCAAGGGACAC
n83-5p	ATAGAAATGTATTGTATAGAGCT
n461-5p	TTGCACTGGTTCGGAACCTG
ssa-miR-10a-2-3p	CAAATTCATATCTAAGGGAGT
n338a/b-3p	ACGTTGAACTTAGCCTTAAGA
n372-3p	GTCAGGGCCTGGTCCTAATG
n126-3p	TGGTCAAAAGTAGTACACTATG
ssa-miR-15a-5p	CGTAGCAGCACGTCATGGTTTGT
n147-5p	AAGTGACTGTATAAGTGGAAGC
ssa-miR-19a-3-5p	TTTTGCATAGTTGCATTA
ssa-let-7b-5p	TGAGGTAGTAGGTTGTGTGGTT
n268-5p	TGTAAACATCCCCGACTGGA
ssa-miR-21a-3p	CGACAACGGTCTGTAAGCTGT
n392-5p	CAGGACATTAGTGCACGTTCCT
ssa-miR-new143_5p	CTGGTCTTGGGCAGGTGCTGCAGTGT
n325-5p	GTGAAGCCTTTGCTTACTTCACC
ssa-miR-214-3p	TACAGCAGGCACAGACAGGCAGA
n209-3p	AGAGATCTGTCTTCCCAGTGTC
n413-5p	GGTGGCAGCACTCTCACTCATGAC
ssa-miR-22a-3p	AAGCTGCCAGCTGAAGAACTGT
n140-5p	CGCGGATCATCTGTTTCCCAGC
ssa-miR-18b-3p	CTGCCCTACGTGCTCCTTCTGGCA
n404-5p	ATACGACACAGGTCGCTGGGTGA
n86-3p	GCCAAACAGATCTGGGATCAGG
ssa-miR-new34_5p	ACGAGCAATGGACACTAGACTGA
ssa-mir-132-4_AS-3p	AACAATCTAATGCCACGGTAA
n42b-5p	TTGCTGTTAACACTGTCTGTGA
ssa-miR-126-5p	CATTATTACTTTTGGTACGCG
n326-3p	ATAGGAGCTAAGTGCAAAGGTCA
n322-5p	TAACACTGTAGTATTTACTGT
n33c-3p	TTCACTATGTAGGGAATAGGGA
n419-5p	CACCTGATCCTTTGAGGTTAAA
n104-3p	TAGGCCTACATCAAATAGTATT
n390-3p	TCCCCACAAGGATAGTACATT
n390-5p	TCTTTTATCATTGTGGGGACC
n2-5p	AAACCGTTACCATTACTGAGT
n144-3p	ATGTATATATGGCTCTGATAGA
n402-5p	TTCAACACCCAGAGGACTGTCT
ssa-miR-new11_5p	AAGCGTGATGAAGTTGAAGATCTGAC
n114-3p	GACTTCCGTGTCATTGCAAAG
n200-3p	CAGACCACAGCTTGTCAAACCC
n178-5p	CCTTATCGGAGCTGGAGCGCGGTGC
ssa-miR-93a-5p	AAAAGTGCTGTTTGTGCAGGTAG
ssa-miR-new89_3p	CAGCACAAACAGATCTGGGGTC
ssa-miR-125a-2-3p	ACGGGTTAGGCTCTTGGGACGC
n174-3p	TACTCTGGGGTGTGTTCTGGTA
ssa-let-7g-3p	CTATACAGTCTACTGTCTTTCC
n160-3p	CTCAGTGGACTAACACGGGTGT
n99a/b-5p	AGGAAAAACTCTTGGCCCCAGT
n374-3p	CAAGACGACACAAACAGATCT
n382-5p	GAACAGGAAAAACTCTGGGCCT
ssa-miR-25-3-5p	AGGCGGAGACTTGGGCAATTGCC
ssa-miR-new245_5p	TGAGCTCTCGCTGGCCC
n30-5p/n30b-5p/n34-5p	TTGGTTACAGATTACTGGTAGT
ssa-miR-192a-3p	CCTGTCAGTTATGTAGGCCACT
ssa-miR-99-5p	AACCCGTAGATCCGATCTTGTG
n67-3p	AATGAGAATGAATAGAACGGACT
ssa-miR-222b-3p	AGCTACATCTGGCTACTGGGTC
n137-5p	ACAGTTGGCAGTTGGATTCTAC
n94-3p	AGCGAATTTACGAACGCACCCG
ssa-miR-7552a-3p	AAATGTCCCTTAATTGTTTGGC
ssa-miR-430a-3p	TAAGTGCTACTTGTTGGGGTAG
n475-5p	CTGTACACACCTGATTTAACT
ssa-miR-new72_5p	CAAATGGAATGGCAGCAAACACC
ssa-miR-10d-5p	CACCCTGTAGAACCGAATTTGT
ssa-miR-132-3/4-5p	ACCGTGGCATTAGATTGTTACT
n38a/b-5p	ATCTGGGAGGACTTACATCAGGTT
ssa-let-7g-5p	TGAGGTAGTAGTTTGTATAGTT
ssa-miR-19c-4-5p	AGTTTTGCTGGTTTGCTTTCAG
n211-3p	TGTTGCCTTGTTCTCAGAGTTAC
ssa-miR-153a-5p	GGCATTTTTGTGATTTGCAGCT
ssa-miR-140-5p	CAGTGGTTTTACCCTATGGTAG
ssa-miR-301c-3p	CAGTGCAATAGTATTGTCATGGC
ssa-miR-125a-3p	ACGGGTTGGGTTCTCGGGAGCT
n154-5p	TTGGGATGCAGACCGTTACTGT
n458-5p	CTCCTAACCGTGTGACCTGACC
n124-5p	TATTCCATATATACTGCACTAT
n196-5p	TTATCCGCAACGTCATATTCC
n402-3p	GTGGTTTATGGGGTGTTGAAGG
ssa-let-7i_3p_3	CTGCGCAAGCTACTGCCTTGC
ssa-miR-7132b-3p	TGAGGCGTTTAGAACAAGTTCA
ssa-miR-217_5p	TACTGCATCAGGAACTGATTGG
n244-3p	TAGTTGAGTCAGGTGTGCAAGT
ssa-miR-new207_5p	TCAGATTGTCCCGAAAGTAAC
ssa-miR-novel-34_5p	TGGAACTACTCTGATCAGGAAT
n135a-3p	CACTAACACCCTGGACCAGAGC
ssa-miR-19a-3p	TGTGCAAATCTATGCAAAACTG
n153-3p	AGGTCTCTGCTCTAAGGTAGTG
n237-5p	AATGGAATTGTGAGCTTTGTTC
ssa-miR-26a-3-3p	CCTGTTCTTGATTACTTGTTTC
n246a/b/c-5p	ATTAGTTTGTGCTGTCTTGCC
ssa-miR-92b-3p	TATTGCACTCGTCCCGGCCTCC
n207-5p	AGTGTGTTCAAGAGGCCCAGGGCT
n185-3p	TCCAAGACTGGCGTCGACCAAT
ssa-miR-new10_3p	AAGATCTGAATTGGGCTGCTT
ssa-miR-new269_5p	TGTGGAACAATGGCCTTGGTTAG
n298-5p	TGATTTCCAATAATTGAGACAG
n386-3p	CATGTCTGTTCTAAACAATGCT
n8-3p	TATGTTTTGCCTGGAAAGATACGG
n488-3p	GGCCCAGAGTATTTCTTGTTTA
n412-5p	AGCACCAACAATGGGCAGAGTGCCAGA
n149-5p	TACTGGCGTGACCAGATGGATAGA
n24a-3p	AATCAGCAAGTATACTGCCGCA
n314-5p	CTGCTCTGTGTGTACAGTAGTGT
n154-3p	CCGTGACTGTGTGTGTTCCACA
n313-3p	GGGTCACTTGTCTGCTGAGCATC
n292-5p	CAAAGTTTGAGAGACTGTGGCTGGC
n335-3p	ATAGCGCCACCTAGCGGCTGT
n308-3p	TCAAGGTGATTTGTAGATTAGT
ssa-miR-30c/d-3p	CTTTCAGTCGGATGTTTGCAGC
ssa-miR-1788-5p	GGCTTGTTTTAAGTTGCCTG
n240-5p	TTCTGAAATGGCAACCTAATT
n355-3p	CATCAACCAGTCACCTGTAGA
ssa-miR-novel-239_5p	CCAGTGCCTGGGTCAATTGAAATT
n120-5p	TGTCCCAGATCAGTTGTGCT
tni-mir-100_AS-5p	ATACCTATAGACACGAGCTTGT
n334b-3p	ACCCGATTACAAGTCGGACATT
n197a-3p	ATTCTATTTCATTCAGCCCCGA
ssa-miR-199a-5p	CCCAGTGTTCAGACTACCTGTTC
ssa-miR-125c_3p	CTGCCAAGGGTGGAGTCGGGA
ssa-miR-new197_5p	TATTACTGTGGATATCTGAGGT
ssa-miR-430b-5p	AATTCAACTTGAGCAACTTTCCT
ssa-miR-449a-3p	TCAGCTCACGCTACAGTTGCTCC
n164-5p	TGCATTCACATGTGATACTGTAT
ssa-miR-126-3p	TCGTACCGTGAGTAATAATGCA
n352-3p	GTGGGCCCCCCTGTGGAAGACC
ssa-miR-new307_5p	TTGGAGTCGTTATGCTGTCAGA
ssa-miR-novel-49_3p	TTGGAAAAGATGTCCTCCACC
n20-5p	TAAGTCTCACACCAGTGCAAAAC
ssa-miR-96-5p	TTTGGCACTAGCACATTTTTGCT
ssa-miR-7552a-5p	TTACAATTAAAGGATATTTCTT
n469-3p	CAACCTAGCTCCAGTAGCAAGC
n41-5p	TAGGCGTGTCACTGCGTGTCACA
n346-5p	TGCGTCTGATATATGTCTGATA
n428-5p	TTATGAGACTATGGCTCTGGCT
n441-5p	TCATTTCTGGAAGTAGACTGA
ssa-miR-196a-4-3p	TCGGCAACAAGAAACTGCCTTGA
ssa-miR-138-3p	GCTATTTCACAACACCAGGGT
ssa-miR-8161-3p	CCAGCGCTGGTGTTATTGGGA
n406-5p	CAGAGCTCTGCTCTCCTTTCT
ssa-miR-128-3p	TCACAGTGAACCGGTCTCTTT
n430-5p	ATCTTGGGTCAGTTTTGTATTTTC
ssa-miR-125b-3-3p	ACAGGTGAGGACCTTGGGAACA
n487-3p	TCAACTGTCTCAGAGTAGGAGT
n51-5p	AAACCAAACTGATATGCTCTGT
ssa-miR-205b-1-3p	GATTTCAGTGGTATGAAGAGT
n62-5p	CCCTAGATCTGTGTGCTGTCT
n264-3p	CAAGACAGCACAAAAAGATCG
n436-5p	ACCCTGAGACGCCCACCCAGTCC
n148-5p/n141-5p	AGAAGTGGAACAGAGCCTGTGT
ssa-mir-1338_AS-5p	TGGGCTGACGAACCTGAGATTG
ssa-miR-727-3p	GTTGAGGCGAGTTGAAGACT
n262-3p	GAGAGGTGAGTTGGTGTCAGAGT
n262-5p	TTTGAAACCAAGTTCCTCTCGC
ssa-miR-26a-3p	CCTATTCTCGATTACTTGTTTC
n429a/b-3p	CTCCTCCTCGTCCTAGATGGTG
n251-5p	TCCGCTGAGGGCGCTATTACT
n345-5p	TGGCTATACAGCCGTCTATAA
n266b-5p	ACGGGTATTCTTGGGTGGATA
ssa-miR-460-3p	CACAGCGCATACAATGTGGATG
n400-5p	GATCCTGAATCAGGTGTAGCC
ssa-miR-new130_5p	CTAGGAGGAAGCACTGGGCCT
n480-5p	AAAATTCCATTTCAATTCAGT
ssa-miR-338a-5p	AACAATATCCTGATGCTGCATGAGT
ssa-miR-new140_3p	CTGGTCAAAAGTAGTGCACT
ssa-miR-26a-5p	TTCAAGTAATCCAGGATAGGCT
ssa-miR-9a-2/8-3p	TAAAGCTAGATAACCGAAAGTA
ssa-miR-724-3p	CAGCCACACCTTCCTTTTAAGA
ssa-miR-205a-2-3p	ATTCCCAGTGGGATGAAGCGC
n278-3p	TTTGACACCGTTCCACTGACT
n434a/b-3p	AGCTACATCTGATTACTGGGT
n92a-5p	TTAATTAGTATAGCCTGTTTT
n224-3p	TAGGACTACAAGATGGCGATCT
n281-5p	TCGGGGTCAATTCCATTTCAATT
n26a-3p	CGGCGAGGGCAGAGTGTTCGGC
n52-5p	TTGCTGGTGAAATTGTCCGTGA
ssa-miR-new142_5p	CTGGTCTAAAGTAGTGCACTGC
n223-5p	AACGTTATGTATGTTACCTTGG
n214-3p	GGTAAACGTAGCTCTGAACAGG
n234-3p	TCGAGGCTGTGCCACCTACCA
ssa-miR-new24_3p	AATGGCTACCAGTACATCCTGAAC
n347-3p	TCTGGGCTGGTATACTAGTCT
n459-3p	TAGTGTTCAGTAGGCACAA
n432-5p	CAAATCCCGGACGAGCCCTCT
n48-3p	CAGGAAGGCCTGACTCTAGATC
ssa-miR-365-2-5p	AGGGGCTTTTGGGGGCACTTGTG
n49-5p	ACCACCTGATTCAACTTGTCAA
ssa-miR-724-5p	TTAAAGGGAATTTGCGACTGTT
ssa-miR-450a_5p	TTTGCGCTGTCTTCCTAATG
n281-3p	TTGAAGTCCTGAATTGACCCCGA
ssa-miR-new7_3p	AACGGCACAAACAGATCTGGA
n157-5p	ATTGGAATGGCTGGAATGGAAC
ssa-miR-new280_5p	TTCAACGCCCAGAGGACTGTCT
n249-5p	CTTGGCTGTAGACTCCTATGGT
n162-3p	TGATACCTGTGCTCACTGTAGG
n54-3p	TGGTGCACTACATAAGGAATAGG
n312-5p	TGGCGTCACTGACAGTTTGAATA
n296-5p	CCGAGGACCAGAGCTTGTTGTCG
ssa-miR-204-5p	TTCCCTTTGTCATCCTATGCCT
ssa-miR-new83_3p	CAATGTGCCTTCCATGCAACA
n387-3p	CATAGTAGTGCACGATATAGG
ssa-miR-new69_5p	ATTCCCTACATTGTTCACTATT
n75a-5p	CACGCAGTTCAGAAATCAACATA
n460-3p	TAATGTCTCTCTCTCTCACCCT
n435-5p	CTATCTATGCTCTTGTCGGTTT
n329-3p	TCGTGTCTTGTGTTGCAGCC
n250-5p	CTGGGGATTTGAACTAGCAACC
n159-5p	ATGGCATGCTGGAGAATCTGACT
ssa-miR-218-5p	TTGTGCTTGATCTAACCATGTG
ssa-miR-16b-5p	TAGCAGCACGTAAATATTGGTG
n142-5p	AGACTGAGGTACTCACAAAGG
n199-5p	TTCCCTATAAAATGTATTACTT
n389a-5p	CCAAATCTTAACCACAGATTTAA
n50-3p	TGGTCTGTACTGTTACTGTAAT
ssa-miR-15e-5p	AAGCAGCACAGAATGGTTTGT
ssa-miR-10b-3p	CAAGTACGTCTCTACAGGAATA
ssa-miR-30e-5p	TGTAAACATCCTACACTCAGCT
n134-5p	GAAAGGAACCGTGCTTCCGTGAT
n388-3p	AGAGTACTGTATATTGGGAACAG
n206-3p	GTAGAGGTACATTTGGGATG
n135a/b-5p	TCTTGTCCAACGGCGTTAGTGC
ssa-miR-16a-2-3p	TCCAGTATTGACGGTGCTGTTGA
n127-5p	TTTGTCTTTATAACAACCAGATTTG
n3b-5p	TAGGTCTAACTGGCAGGCTGTGCTC
n39-3p	GAACCTTGGGTCCGTCTGTACT
ssa-miR-455-5p	TATGTGCCCTTGGACTACATCG
n118-5p	CGGTCCTAGATCTGTTTGTGCT
ssa-miR-730a-3p	CACAGCGCCTGCAATGTGGAGG
ssa-miR-122-3p	AACGCCATTATTACACTATATA
n295-5p	TTATCACTTTTCCAGCCCAGC
ssa-miR-723-3p	AGACATCAGATAAATCTGTGCT
n44b-3p	GTATTTGTTGCCATTCCACCTT
ssa-miR-27a-5p	AGGACTTAGCCAGCTTTGTGAAC
n166-5p	ATAATACACATGATTATCAACTC
ssa-miR-new240_5p	TGACCAGGTCGCCAGGTGTAC
n235a-5p	TGTAGAACCGACATGATGATTCT
n405-5p	TAAGAAAACGTTACGGAAATG
gsa-mir-9404_S-5p	GCGTCTCAGAGGTCAAACACAGT
n122-3p	TAGTTTGATACACAGCATAAA
n455-5p	TTCGCAGCTGATTCAAATAATCA
ssa-miR-133b-5p	GCTGGTCAAACGGAACCAAGTC
n427a-3p	ACAGAAGCAACCAGTCTATCCA
ssa-miR-196a-1-3p	TCGGCAACAAAAAACTGCCTTGA
ccr-mir-153b_AS-3p	CTGCAAATCACAAAAATGACAC
n353-5p	GCCGTCTCTGTATCGACACTGA
n2-3p	TTAGCAATGGTAAAGGTTCTA
n272-5p	TGGCGTTCACAGCGCAGTGTG
ssa-miR-new271_3p	TGTTGGTGAAGACTTTTGAACTCTGA
n85-5p	ATTGTGGAGAGTGCCCCGAGTGCC
n49-3p	TTACAAGTAGAATCAGGTGTGC
ssa-miR-new318_5p	TTTCCCAAAAGCATCTGAAGACT
n174-5p	CCGGAACACTCACAGAGCAGC
n416-3p	CACAGCATTCAATCTGGGTTA
n454-3p	CAGAAACAGACTGGCACCCAGG
n37-3p	ATCCTAGCTCTGTGCCTAAGG
ssa-miR-2184-5p	AACAGTAAGAGTTAATGTGCTG
n4-3p	TGCACAGCCGCCACCCACACAGGATGA
ssa-mir-132-AS-5p	ACCATGGCTGTAGACTGTTAC
ssa-miR-7552b-5p	CTACAATTAAAGGATATTTCTT
n116-3p	ATGGTGAATGCAACGATAAGGC
n279-5p	TCGATCGATCAGTACAGAGGAT
ssa-miR-7a-3-3p	CAACAAATCACAGTCTGCCAAA
n301-5p	AGGGATAATTCACTTTTTGAAG
n293-3p	GATGACACGGAATACAAGAACT
ssa-miR-212a-5p	ACCTTGGCTTTAGACTGCTTACT
ssa-miR-new1_3p	AAAAATCTGTCGTTCAGCCTATT
n5-5p	TAAGTCTAACTGGCAGCCTGTGCTC
ssa-miR-5119_3p	ATCACAACCTGGGGCTGG
n287-3p	GTCAAAAGTAGTGCACTATA
ssa-miR-29b-3p	TAGCACCATTTGAAATCGGTTA
n204-3-5p/n204-3p	ATGAAATGGAGCGATATTTAGT
n434b-5p	ACCCAGTTCTCAGTGTAAGGTCT
ssa-miR-196a-3-3p	CCGCAACAAGAAACTGCCTTGA
ssa-miR-153a-2-5p	TCATCTTTGTGATTTGCAGCT
n247b-5p	TGTTTGTTTGTCTTGGATAGT
ssa-miR-99-3p	CAAGCTCCTCTCTGTGGGTCT
Ssa-mir-183_AS-3p	TGAATTCTACCAGTGCCATACA
ssa-miR-8164-5p	CAGAGGTATTGTAATATCGTGA
ssa-mir-132-3_AS-3p	AACAATCTAATGCCACGGTCA
ssa-miR-23b-5p	GGGTTCCTGGCGTGCTGATT
ssa-miR-new193_5p	TATAGTATGCTACTGTTGACC
n246a-3p	CAAGACAGAACAAATAAATCT
ssa-miR-139-3p	TGGAGATATGGCTCTGTTGGAAT
n277-5p/ssa-miR-new187_5p	TAGCGTAGCACTTAGAATGAAG
ssa-miR-18b-5p	TAAGGTGCATCTAGTGCAGATA
n382-3p	GACCAGGAGTTTTTCCTCCGG
ssa-miR-140-3p	TACCACAGGGTAGAACCACGGA
n13b-3p	ATAGAGGCGCTCTCATGATCCGCTGC
n350-3p	TGGGGGGCAGGACTGAGTTT
n221-5p	TGGCCGATGATGATGTGCAATAGT
ssa-miR-new85_3p	CACAGTCGATAGCGCGCCGGA
ssa-miR-205b-4-3p	GATTTCTGTGAAATGAAGTGTA
n480-3p	TGACTGAACTGGCATTTTCC
ssa-miR-7a-6/2-3p	CAACAAGTCCCAGTCTGCCTCT
ssa-miR-new181_5p	TACCCTATGTAGTGCACTTCT
n420-5p	AGTTGGAAGAGTTGGGAAAAAG
n157-3p	TTCTGTTTATTCCGTACCAATGA
ssa-miR-222a-5p	TGCTCAGTAGGCAGTGTAGATCCT
n66-3p	TCATGCTGTAGCTTCTGACTGC
n198-3p	TTGATATGCAACACAAACCGAAA
n92b-3p	TTAATTAGTATAGCCTGTTTAA
ssa-miR-129-3-3p	AAGCCCTTACCCCAAAAAGTAT
ssa-miR-new79_3p	CAAGCCACACGTAATGCCCTG
ssa-miR-430c-3p	TAAGTGCTTTTTGTTTGGGTAG
n177-5p	TGTGGTTGTCTCTCACTGGTTCC
ssa-miR-458-3p	ATAGCTCTTTGAATGGTACTGC
n304-3p	ACCTAGTGTAGTTGTGGACTCT
ssa-miR-15b-5p	TAGCAGCACATCATGTTTTGC
ssa-mir-301a-1_AS_2-3p	TTCACGACTAGCAGAACTCGGAT
ssa-miR-new81_3p	CAAGGCATACTGAACCAGCATGG
ssa-miR-736-5p	AGGCTTTCTGTTTGTATTATGT
n309-5p	ATTGGGAATAATTCTCTAGCCT
n163-3p	TGATAGAACAAGGTGATGGGCGT
ssa-miR-205a-5p	TCCTTCATTCCACCGGATCCT
ssa-miR-26a-6-3p	CCTATTCATGATTACTTGTACT
n140-3p	TGGACAGCAGGTGGTCGGTGGT
n202-3p	CTACATATTTTACTTCGTAGT
ssa-miR-29c-5p	ACTGTTTTCTTTTGGTGTTTAGA
n10-3p	TCCTGGGCTTGGTAGGGGGGGGAGCAGG
ssa-miR-449b-5p	AGGCAGTGTCTTGTTAGCTGA
n330-3p	CATTACACTGTGTGACCCAAGT
ipu-mir-124a-4_S-5p/oha-mir-124-2_S-5p	CGTGTTCACGGCGGACCTTGAT
ssa-miR-24b-3p	TGGCTCAGTTCAGCAGAAACCG
n12-5p	AGTTTTGCAGGGTTGCTTTCAGC
ssa-miR-new167_3p	TAAAAGTAGGGCACTGTAAAGGC
ssa-miR-18a_5p	TAAGGTGCATCTAGTGCAGATAG
ssa-mir-1338_AS-3p	TTCTCAGGTTGGACAGTCCTGGA
n151-5p	TGGTTCTGAGAGCTCCATCAG
ssa-miR-2184_5p_2	AACAGTAAGAGTTTTATGTGCT
ssa-mir-100a-1_AS-3p	AAGTTCGGATCTACGGGTTTGT
n342-5p	TGCTAGTGGTCGCTATTAACC
ssa-miR-375-3-5p	ACGTTGAGCCATACGCACAATA
n338b-5p	ACAAGGCTACGTTCATCGTTA
n282-3p	CCCGATGATGAATGACAA
n10-5p	AAGGAACCTTGTAGGCCGAGGCAGT
ssa-miR-new91_3p	CAGCCTGCAGGGATGGACTGGA
ssa-let-7c-5p	TGAGGTAGTAGGTTGTATGGTT
n160-5p	ACTTGCGTTGGCTCTCTGAGC
n189-3p	TTGTATCGAAGTGACATGAAAA
ssa-miR-novel-24_5p	CTCCGTGTGATGGCTCAGAACCACA
n197b-3p	TCCTATTTCACTCAGCCCCGA
ssa-miR-133b-3p	TTTGGTCCCCTTCAACCAGCT
ssa-mir-130d-3_AS-5p	GCCCTTTTAATATTGCACTGCT
ssa-miR-26b-5p	TTCAAGTAATCCAGGATAGGTT
ssa-miR-new67_3p	ATTCCATTTGCAACGTTCCGGC
ssa-miR-new101_5p	CCCAGGATCAGTTTAGTCTG
ssa-miR-148b-5p	AAGTTCGGTGATACACTTCGACT
ssa-miR-23a-3p	ATCACATTGCCAGGGATTTCC
n130-5p	TGACCCTTCCATTCCAGTTACA
n35a-5p	TGAGCCTAGTCCTGGACTAAG
n180b-5p/n180a-3p	GTTCTTTGGATCAAATGGTTC
n89-5p	TATTCAGTGCCCTACTTTTGACC
ssa-miR-new252_3p	TGCCACCGGAGTAGCTGCGCCACCA
ssa-miR-new217_5p	TCCCAGATCTGTTTGTGCTG
ssa-miR-133a-3-5p	AGCTGGTAAAAAGGAACCAAATC
n141-3p/n148-3p	ACAGGCTCTGTTCCACTTCTCC
n332-3p	GCCCGTCCTGGGATTTTTCCT
ssa-miR-130a-3p	CAGTGCAACAATGAAAGGGCA
n101-5p	AGGCGTTTTGGTTGTTTTGCT
ssa-miR-130a-5p	ACTCTTTCCCTGTTGCACTACT
ssa-miR-16a-3p	CCAGTATTGTTCGTGCTGCTGA
ssa-miR-new263_5p	TGGTGACTGAGACAGACTGATACACA
n465-3p	TCTACACTACACATTACTATCT
n280a-5p	AGCAAACACACGGAACTCCAGGGA
n52-3p/n21-3p	AAGACACTCTTTACCAGCATGGC
n59a-5p/ssa-miR-29b_5p	CTGGTTTCCTATGGTGGTTTAGA
ssa-miR-19d-3p	TGTGCAAACCCAAGCAAAACTG
n389b-3p	CCGGGAACTGCACCAAAAAAAGAC
ssa-miR-27d-3p	TTCACAGTGGTTAAGTTCTG
n286-3p	CATGGTGGTGCCAAGCACTTTG
ssa-miR-92a-4-5p	AGGTTGGGAGGGGTGTCAGTGCT
ssa-miR-2188-3p	GCTGTGTGAGGTCAGACCTATC
ssa-miR-146b-5p	TGAGAACTGAAGTCCATAGATGG
n289-5p	AACTAAGCTTATTCCTGGACT
ssa-miR-22b-5p	CGTTCTTCACTGGCTAGCTTT
n208-5p	ACTGGGCACACACTTGTTGAAT
n182-3p	CACACTGTCACTTGGTTCGAGT
n283-5p	AAGCAGTGTCACCCCGATACGAGGA
n381-3p	TACATGGAACCCAAAAGAGTTC
ssa-miR-146a-3-3p	ATCTATGGATTCAGTTCTTCT
ssa-let-7a-5p	TGAGGTAGTAGGTTGTATAGTT
n236-3p	TCACACAGCAGGTTGTCTTATC
ssa-miR-new226_5p	TCGGGGACAGCGTCGAGACAAC
ipu-mir-153b_S-5p	TCATTTTTGTGATTTGCAGCT
n91-5p	ACCGCGCATCTGTCTTCGGCC
n166-3p	GTTGAATTAGGTGTGTTATTGC
ssa-miR-200a-1-5p	CATCTTACAAGGCAGTTTTGGA
n50-5p	ACTGTAATGTTACTGTCATCACT
ssa-miR-301c-5p	GCTTTGATGACGTTGCACTACT
ssa-miR-new168_3p	TAAAATGTATTTACTGCCTGCCT
ssa-miR-new248_5p	TGCACTACTTTTGACCAGAACC
n86-5p	TGGTCCCAGATCAGTTTGTGCTG
n328-3p	GGCTTGTTCTAGCTAGCTAAAT
ssa-miR-new62_5p	ATGGAGATGATCAGTGCAAGACT
n482-3p/n311-3p	AATGTCTGTTCTAAACAATGCT
n392-3p	GAACGCGCACCAACGACCAGGA
n41-3p	TGCGCACGGGGCCACGCTCTGCC
ssa-miR-92a-3p	TATTGCACTTGTCCCGGCCTGT
n384-5p	GATGAGTGGTTCAGGCATGCAGAA
ssa-mir-375_AS-5p	ACGCGAGCCGAACGAACAAAAC
ssa-miR-210-5p	AGCCACTGACTAACGTACATTG
ssa-miR-20b-5p	CAAAGTGCTCACAGTGCAGGTA
n479-5p	AGTTGCTCAGGGATTCTTGAAACA
n159-3p	TCAGCTGTTCCTGGATGTCAACAAACCC
ssa-miR-new171_3p	TAACAGAAACAATGGTGGCCCTC
n39-5p	AGACAGACAGACTCTCGGAACCCT
n68-3p	GCCCTGTGTGGAATGCGTTTGA
n76-5p	TATTCCCTATATAGTGCACTA
n142-3p	TTTGTGAGTGCCTCAGAAGGA
ssa-miR-7a-5-3p	CAACAAGTCATAGTCTACCTCA
ssa-miR-new103_5p	CCCGGTCCGGTTCAGAATCCGA
ssa-miR-new229_3p	TCTCCCTGTTCACTCTCTGGGA
ssa-miR-454-3p	TAGTGCAATATTGCTTATAGGGTCT
ssa-let-7i_5p_1	CTGCGCAAACTACTGCCTTGCT
ssa-miR-1338-3p	ATCTCAGGTTCGTCAGCCCATG
n363-5p	AATGGAATGGTATCAAACACT
ssa-miR-new64_5p	ATGGGTGAAATTACTGGAGGCCT
ssa-miR-novel-34_3p	TCTGATCAGGAATGTACCACT
n136-5p	TTCACTGACCATGTGACCTGACC
n411-5p	TCAGGAAAAGCTCTAAGCCCC
n45-5p	TCCGGACCAAATGTGAACATA
n395-3p	GAGGAGGTTCATGCTCATCCAG
ssa-miR-26a-4-3p	CCTATTCTTGATTACTTGTTTC
ssa-miR-301a-3p	CAGTGCAATAGTATTGTCATAGC
n283-3p	TTTGCATCGGTGTGTCTGCACGA
ssa-miR-30b-3p	CTTTCAGTAGGGTGTTTGCTGC
ssa-miR-18a-5p	TAAGGTGCATCTAGTGTAGTTA
n195-5p	CTAGCATACCACTAAGAATGC
n47-3p	ACAGTCGAACAACGCCCTGGAC
ssa-miR-460-5p	CCTGCATTGTACACACTGTGCG
n-38b-3p	CCCTGTAGAACCTCTAGGATCT
ssa-miR-8157-3p	ACTCTGTGCTCTGCTGTGCTGT
n427a/b-5p	ACTAGATTATAAACTACTGTCT
n285-3p	TACCCCTGGCATGGACTCGATG
n257-3p	TAAGACGGCACAAACTGAACTGG
ssa-miR-723-5p	GGCAGCTTTGAATGATGTTACT
n77-5p	GAGGCTAAACAGTCAATTCTG
n99b-3p	AGAGACCAGAGTTTTTCCTGG
n240-3p	TTAGGATGCCATTTTGGATGC
n270-3p	GAAGCTCTCGTTTTGACTTTTGGATA
n271-5p	AACAATATCCTGGTGCTGTATGAGT
ssa-miR-8156-5p	GTCCTGACTGTCCTGACTGTC
n241-5p	CTATTCTTTTGCAAAATCCTCT
n3a-5p	TAGGTCTAACTGGCAGCGTGTGCTC
n428-3p	CCAGAGTTATGTGCTCTGCCTG
n412-3p	AACCACTCTGAACCATTGTCTCT
ssa-miR-193-5p	CGGGATCTTGGGGGCGAGATG
n103-5p	TATGAGAACTCACACAGGAGAG
n383-3p	ATAACATCGTCACGTCGGGACT
ssa-miR-47_5p	TGTCTATAGACTGCTCT
n421-3p	TGCAGGAATTTCACCATCTCCACC
n438-5p	TACCAGATCTGTTTGGCATGACAA
n75c-5p	ATGTTCATTTCTGAACTATG
n406-3p	TCAGGGGACACAGAGCTCTGCT
ssa-let-7h-5p	TGAGGTAGTAAGTTGTGTTGTT
n228-5p	CCTCTGGCCTGTGACTATGTCT
n71-3p	AAGACACTCTTAACCAGCATGGT
n146-3p	TATGAACTGCGTAACAGATGTCCA
n182-5p	TCGAACCAAGTGACAGTGTG
ssa-miR-101b-3p	TACAGTACTATGATAACTGAA
ssa-miR-21b-5p	TAGCTTATCAGACTGGTGTTGGC
ssa-miR-20b-3p	ACTGCAGTGTGTGCACTTCAAGT
n413-3p	CAAAGTTTGAGAGACTGTGGCTGG
n7a/b-5p	TAGCAGCACATCATTACTGGTA
n213-5p	TTCAGTGAACACAGGTACTA
n399-5p	CAGAGCTGTACTGGACTGGCCT
ssa-miR-novel-24_3p	ATGATATCTGCCTTGCCATTATAAATGAGGTA
n258a/b-5p	CAGGAGTACTGATTTAGGATCA
ssa-miR-new129_5p	CTAGCATACCACTTAGAATGC
n470b-5p	CTCCTGCAGACGTGTCTCCT
ssa-miR-22b-3p	AAGCTGCCAGTTGAAGAGCTGT
n411-3p	TCTGGAGTTTTTCCTGGACAGG
ssa-let-7e-5p	TGAGGTAGTAGATTGAATAGTT
ssa-miR-new98_3p	CCAGACAATACAAACAGATCTG
ssa-miR-new310_5p	TTGGGACGTCACTACCCATT
n59a/b-3p	TAGCACCATATGAAATCAGTGT
ssa-miR-new12_3p	AAGGCACACTTAACCAGCATGG
ssa-miR-130d-3p	CAGTGCAATATTAAAAGGGCA
n486-3p	TCTGTATTCAGGTTCTGAACC
n73-3p	TTGCACTTTGTAGAGAATATGG
ssa-miR-181c-3p	TCACTGATCAATGAATGAACA
n384-3p	CAACATGCCGTCCACCGTCAG
n247-5p	TGGCTGTGTGGGAACCTTAACC
ssa-let-7c-2-3p	CGGTACAACCTTCTAGCTTTCCT
n340-3p	CACAAACAGATCTGGGATCAGA
n120-3p	CACAAACAGATCTGGGACCAGT
n118-3p	CACAAACAGATCTGGGATCAGG
ssa-let-7e-3p	CTATACAATCTACTGTCTTTCC
n65-5p	ATTGTTCAGGGCATTCATTTCT
n288a/b-5p	CCTGCCAGTTGGCTGTAGGCT
ssa-miR-499a-5p	TTAAGACTTGTAGTGATGTTT
n335-5p	AGCTGCTAGTGGTCGCTATTG
ssa-miR-novel-183_3p	ACCGTATTGTTCTCATCGTTGG
n246b-3p	CAAGACCGCACAAACAGATCTG
ssa-miR-196a-2-3p	CTACAACACGAAACTGTCTGA
n386-5p	TGCAATGTGTAGAGCTGACACT
ssa-miR-new213_5p	TCCATGAATCCTCACGAGCAC
ssa-miR-181a-2-3p	ACCATCGACCGTTGACTGTACC
n451a-5p	CCATTCCCTGGTGTTTGTGTTGA
ssa-miR-new283_3p	TTCAGTATGTTGATCGTCCTTGG
ssa-miR-10d-3p	CAAATTCGCCTCTACGGGA
ssa-miR-1-3p	TGGAATGTAAAGAAGTATGTAT
n7b-3p	CCAGTATGGCTTGTGCTGCTCCA
n293-5p	TCCTTGCACTCCGTGTCATATG
ssa-miR-new182_3p	TACGGCCACTGCAGATGTCAGA
n432-3p	AGGGTCAACGTTGTGGATGGAA
n454-5p	CCTAGATCTGTTTGTGCTTT
n364-3p	GCGGCCACACTAGAGGAGCTCA
ssa-miR-27a-2-5p	CAGGACTTAGCTCGCTTTGTGA
n371-5p	ATCGCTGATTGGATAGAAACCT
n137-3p	TTGGATTCTACTGTGTACCTG
ssa-miR-203a-5p	AGTGGTTCTAAATAGTTCAACA
n358-3p	AGCGGAATCTGATCCTAGATCT
n172-5p	TTTGAGCACGTTGAAGGATAAT
ssa-miR-8159-5p	TCAGTAACTGGAATCTGTCCCTGC
ssa-miR-222b-5p	TGCTCAGTAGTCAGTGTAGATC
n473-3p	TGGTGCACTACATAAGGAATAGT
n138b-5p	TCTGTTTGACCTCTGGCCAGGT
n60-3p	GTGACTTCCTGTATACTCAAGT
n171-5p	CTGTGGGTGGCAGCTCGGGC
n96-5p	CATAAAAGTAGTTGGTTGAGAT
ssa-miR-24b-5p	TGCCTACTGAGCTGATAACAGT
n123-3p	TGGTCACTGGTCTGACAGCAGA
ssa-miR-new47_5p	AGGGCTATGTCTACGCCAAGGACC
n26c-5p	ACCGGAAGACAGTGTCCTCTG
n27-3p	TGTGCAAACCCATGCAAAACTG
n14-3p	GCATATAGCCTCTTACAGTACA
n241-3p	AGGAGTTGGGAAAAGAACAAACA
ssa-miR-142a-3p	AGTGTTTCCTACTTTATGGATG
ssa-miR-93a-3p	ACTGCAAAACCAGCACTTCCTG
n324-5p	GTGTTGGTGCGCGTGCCTCTGC
n111-3p	TTCCTGGTCCGATCATGTGGAC
ssa-miR-23a-3-5p	GGAATTCCTGGTAGAGTGATT
ssa-miR-new153_3p	GCATAAACACCTCTGATC
ssa-miR-16c-5p	TAGCAGCACGTAAATATTGGCG
n275-3p	TTAGGGAATATGGTGCTGTGTT
n324-3p	AGAGGAATGCGCAGTAGCGCTC
ssa-miR-8162-5p	TTGTCTCAGACCTGTTTGTGCTG
n40-3p	GCGACCCACTCATGATTTCAGA
n366-3p	CCTGTCCATATGCTTGAGCTG
n393-3p	TTGCTCTGTGACACTTTGACCT
n63-5p	GATCTGTTTGTGCTGTCTTGCC
n9-3p	TATCTACAGTACGTATGCAAGGAGT
n463-3p	TCACTGGTATGTTCTCACACA
n180a-5p	ACCTTTTGCCTTACAAAGAACCCT
ssa-miR-7a-5p	TGGAAGACTAGTGATTTTGTTGT
n180b-3p	ACCCTATCCCTCCGCAAAGAACCC
ssa-miR-456-3p	CAGGCTGGTTAGATGGTTGTCA
n79-3p	TCCAGGAGTATGCTTAGTCTGG
ssa-miR-15b-3p	CAAATCATTATGTGCTGCCGCT
n69-5p	ATTGATATATACAGAGAAGAGAGTC
ssa-miR-new221_5p	TCCTATTCACTTTGTAGTGCTC
n417-3p	TTACATGGACAGATCCTAGATC
ssa-miR-new158_5p	GCTCTGAGGGCTGGGCC
ssa-miR-2184_5p_1	AACAGTAAGAGTTAATGTGCT
ssa-miR-202_5p_2	TTCCTATGCATATACCGCTTT
n457-3p	TTCTCAAGTTGGACAGTCCTGG
ssa-miR-19c-5p	AGTTTTGCTGCTTTGCATCCCGC
n42c-5p	TTGCTGGTGATCCTGTCAGTG
n11a/b-3p	TGACAGGCTACAGAAGAGGCTACGCTAA
n29-5p	CGAACCAAGTGACAGTGTGCCT
ssa-miR-15a-3p	CAGACCATGAAGAGCTGCTGCT
ssa-miR-194a-3p	CCAGTGGAGATGCTGTTACCTGC
n307-5p	AGCACTAACACACCTCATT
n191-5p	TGCGTCGACACTGATAAGGCAG
n78-3p	TTAGCTAGCTAGACGGGACC
ssa-miR-new63_3p	ATGGGATCCTCTGTGCTCAGA
n89-3p	TCAAAAGAAGTCCACTGAATAGA
n33a/b/c-5p	CTCCCTATGTAGTACACTACT
ssa-let-7c/d-3p	CTGTACAACCTTCTAGCTTTCC
ssa-miR-new17_3p	AATACACTGGAGGGCCC
n368-3p	TGTAACAGTACAGGTCTCCCGG
n177-3p	TAACCAGTGGGATTATCGCACA
ssa-miR-150_5p	TCTCCCAATCCTTGTACCAGTG
n235b-5p/n235a-3p	ATGGGTTGTGTCAGTTCTATACT
n103-3p	TCTTTGTGTCAGTTCCCTTATG
ssa-miR-new105_5p	CCGAAGGATCCTGGAGAGTACT
ssa-miR-129-5p	CTTTTTGCGGTCTGGGCTTGC
n119-3p	CCAGTCATTGCACTAACACTAG
n399-3p	GCCAGCGCAGTACGGTTCAGGT
ssa-miR-new36_3p	ACGCATGGTCTCAGACACTT
n15-3p	TACTCCGGCGCTCTCCACTCCATACGCTC
n149-3p	TATCCGTCTGGTCCTGCCTGT
n416-5p	AATCAGACTGAACACTGCACT
n261-3p	TTAGCTGTGGTATATTGGCCA
ssa-miR-731-3p	CACCGGGAATTTCGTGTCAGCA
ssa-miR-new28_3p	ACAGCACAAACAGATCTAGG
n28-5p	AGTTTCCCGGACACAGATTAAGCC
n147-3p	CTTTCACCAATCCAGCCTTGA
n456-3p	GTTGGCTAAATGCTATCTGTCAA
ssa-miR-29b-3-5p	ACCGATTTCTTTTGGTGTTCAGA
ssa-miR-107-5p	AGCTTCTTTACAGTGTTGCCTTG
n156-5p	CTGATGAAATCACTCTATGGTCT
ssa-miR-24a-3p	TGGCTCAGTTCAGCAGGAAC
ssa-miR-30a-3p	CCGGGAGTGGGATGTTTGCGCT
ssa-miR-new125_3p	CTAAGACGGCACAAACGGACGT
n375-5p	TCACGTCCTGACCAGTATAGAGTATATT
n43-3p	GGAGTTTTTCCTGGTCAGGTCA
n295-3p	TGGACGGAGAACTGATAAGGGC
n162-5p	TTCAGTGAACACAGGTAACAGA
n100-3p/n102-3p	TACTAATAGTCTACTTCATACA
n192-3p	TGTGTTAGAAATGGGCTGGAA
n344-5p	AACCAACGTTCGTGCAATGACT
n26b-3p	GACGGTGAGGGCAGGGATTCGGCA
ssa-let-7j-3p	CTGTACAACCTACTGTCTTTCT
ssa-miR-216a-5p	TAATCTCTGCAGGCAACTGTGA
n321-5p	GCCTGTAACAACGCCAGACTGT
ssa-miR-21a-5p	TAGCTTATCAGACTGGTGTTGACT
ssa-miR-737-5p	GTTTTTTTAGGTTTAGACTTT
ssa-miR-15d-3p	CAGGCCGTACTGTGCTGCCGCAGT
ssa-miR-106a-3p	CCGCAATGTGAGCACTTCTGTC
n364-5p	TGTTCCACTGTGTGGTCTCTGCCT
ssa-miR-novel-218_5p	TTCCGTATTTAGTACACTACTT
ssa-miR-new164_3p	GTCCTGACTGTTCTGACTGTT
n129-3p	GCTGTCACCTATCCAATCACTT
n201-3p	CCAGACGGAAGCACAGGTCTGT
ssa-miR-203a-2-5p	AGTGGTTCTTAACAGTTCAACA
ssa-miR-new80_3p	CAAGCGGTCGGATCTGTTGTCT
n385-5p	TGATACATGGCTGTTGAATCCT
ssa-miR-19c-3-5p	CGTTTTGCTGGTTTGCTTTCAGC
n76-3p	ATGCACTAAATAGGTAATAGAG
n3a/b/c-3p	TGCACAGCCGCCACCCACACAGGATGACG
ssa-miR-8159-3p	AGGGCCGGCTGGTTACTGCGC
ssa-mir-130d-3_AS-3p	TAGTGCAATAGAAAAGGGGCA
ssa-miR-9a-1-3p	TAAAGCTAGAGAACCGAATGTAT
ssa-miR-219a-3p	AGAATTGTGCATGGACATCTGT
ssa-miR-122-2-3p	AACGCCATTATCACACTAAATA
ssa-miR-new116_3p	CGCGCGCCGGGCCCTTCTC
ssa-miR-458-5p	AGCGCCATTTACAGAGCTATAA
n163-5p	AGCCATCATCAGTTCTGTCAGG
n490-3p	ATCGGGTGTGTGTGTTTGCAGC
ssa-miR-17-3p	CTGCAGTGAAGGCACTTTAAGCA
n255-5p	CTCAGACTGCATGGCCACCTG
ssa-miR-new243_3p	TGAGCCTCTGGAGGACCCCCCCC
ssa-miR-new90_3p	CAGCACTGGGACTCCGTTCAGA
ssa-miR-27a-3p	TTCACAGTGGCTAAGTTCCGCT
n242-3p	CAAGACAGCACAAACATATCT
n400-3p	CTTTACCTCTGTTCCTGGATCAG
ssa-miR-novel-228_5p	TTGGGGGCCCAAAAGGTATGGAG
ssa-miR-21b-3p	CGACAACAGTCTGTAGGCTGTC
ssa-miR-26b-3p	CCTATTCTGCATGACTTGGTTC
n44a/b-5p	AACGGAATGGAATCAAACACAT
n151-3p	ATGGAGTGTTCAGAGCCTGCCA
n74-5p	TTCTGTCAGCTAGGCTGGATTCT
n169-5p	TGGTTCAAGTCTAGGTTGAA
n315-5p	TTTTGTGTCGTTCAATCATTTCC
n244-5p	AAACGCACCTGATGCAACTCAT
ssa-miR-221-3p	ACCTAGCATACAATGTAGATTTC
n1a-3p	CTGTACAAGCCACTGCCTTGCC
n33a-3p	TAGAGCACTGTATAGGGAATAG
n225-5p	CTATTTCCTTTATAGCGCACTA
n239-3p	TTTGATACCATTCCATTCATTC
n462-3p	TTTGACCCCGTTCCATTTA
ssa-miR-new118_5p	CGGAGAGCTTTACAGCAC
n134-3p	TCCGGTTCTAGGTTCCTTTTTGT
ssa-miR-462b-3p	GCTGGATGTGAGCTCCGTTTCC
n363-3p	TGTTTGTTACCATTCCATGTA
n349-3p	AGCCTACTAGGCAGCGTCCTGA
ssa-miR-27c-5p	AGAGCTTAGCTAATTGGTGAG
n108-5p	CTATTCCAAATGTAGTGCACT
ssa-miR-338a-3p	TCCAGCATCAGTGATTTTGTTG
n37-5p	CTAGTCACTGATCTAAGATCA
n398-3p	GCTGATACGTAAAGCTCATTA
n20-3p	CTGCTCAGGTGTGGGACAATAAC
n60-5p	GAGGCCATGGGTTGAACTG
n158-3p/ssa-miR-new95_3p	CATGGCAGTAGTTATTTCACA
n33b-3p	TAGTCCACTATATGGAGAATG
Ssa-mir-132_AS-3p	TAACAATCTAAAGCCACGGTCG
n257-5p	ATCTATTTGTGTCGTCTTGCC
ssa-miR-new185_3p	TACTTGGAGTGATCATAGCGCC
ssa-miR-8162-3p	TCACAACGGATCTGGGATCAGT
n473-5p	TATTCCCTGCATGGTGCACTA
n468b-5p	AGGAAAGTTAACGTCGGCGGGTT
n378-3p	TCATCTGCTCTCGTCTGGCCT
ssa-miR-new161_3p	GGCGGGTCCTCGTCGTC
n353-3p	TGTATCGACACTGATAAGGCAG
ssa-miR-301b-5p	GCTTTGACGATGTTGCACTACT
n34a-3p	TTGGATACAGATTACTGGTAGT
ssa-miR-456-5p	GCAGGCATCTTCCCAGCCTAC
n88-5p	GCCTGATCCCACGAGCTTAC
ssa-miR-new3_3p	AACAGATCTGGGACCAGGCT
ssa-miR-96-3p	CAATCATGTGTAGTGCCAATAT
ssa-miR-216b-3p	CACAGTGGCTACTGGGGTTCTG
n34a-5p/n34-3p	TGCTGGTAGTCTGTAGATAAAAC
n222a-3p	TCTACAGCTGCGTCTCAGGGCA
ssa-miR-454-5p	ACCCTATCAATATTGCCTCTGC
n130-3p	TAAGAAGAATAGAAGGGTGATT
ssa-miR-new177_5p	TAATCATCAGCGTCCAGTATG
n31a/b-5p	TCCCAGATCTGTTTGTGCTGTC
ssa-miR-190b-5p	TGATATGTTTGATATTCGGTTG
ssa-miR-101b-5p	CAGTTATCATGGTACCGGTGCTGT
n48-5p	ACTAGGATCAGTTTTTCCTGT
n124-3p	AGTGCACTATGTAGGGGAT
ssa-miR-449a-5p	AGGCAGTGTAACGTTAGCTGAC
ssa-miR-338a-3-5p	AACAATATCCTGGTGCTGCCTGAGT
n5-3p	TGCACAGCCGCCACCCACACGGGATGACG
n82-5p	GAGTACAATGGCGTTGTTATGT
ssa-nov-71_5p	TCTGTTTGTGCTGTCTTGC
ssa-miR-new320_3p	TTTCTTGCATCAGAAGGCCA
n248-3p	ATCCTGAATCAGCACTCCTACT
n371-3p	GTTTCCATCCAATTGGCACAGA
ssa-miR-143-5p	GGTGCAGTGCTGCATCTCTGGT
ssa-miR-9a-7-3p	TAAAGCTAGCTAACCGAAAGTA
n351-5p	AATCTGTTTGTGCTGTTTTGCC
ssa-miR-734-5p	GAACTATTCTGCAACATTTGTT
n203-5p	AGGAGTAGAGACAGATCTATCT
n75b-5p/n75a/c/d-3p	TGTTGATTTCTGAACTGTGTGT
n423-5p	GTCAATATGCTGAGCAAGGCC
ssa-miR-novel-213_5p	TCTGTATTTGTCTGCCCAGCCT
ssa-miR-214-5p	TGCCTGTCTACACTTGCTGTGC
n214-5p	ATGTTCAGAGCTATGTTTAGTG
n319a/b/c-5p	TTTTTGTGTTTGTAAACGTTGC
ssa-mir-2184_AS-3p	AGCACATTAACTCTTACTGTTC
n320a-5p	CACCATTCCAGTAACGTTAGA
ssa-mir-153a-2_AS-5p	ATCATTTTTGTGACTATGCAACT
ssa-miR-9a-6-3p	TAAAGCTAGCTAACCGAATGTA
ssa-miR-106b-5p	AAAAGTGCTTACAGTGCAGGTA
ssa-miR-183-5p	TATGGCACTGGTAGAATTCACT
n75d-5p	ATGTTCATTTCTGAACTGTGTG
ssa-miR-new96_5p	CCAAGACATGGCAACCTCCCCT
ssa-let-7a-3-3p	CTATACAACTTACTGTCTTTCC
n259-3p	TCAAAGTAGTACACTATGTAGG
ssa-miR-212a/b-3p	TAACAGTCTACAGTCATGGCT
n323-5p	GATTGGTCTGTGCTGTCTTGCCA
ssa-miR-103-5p	AGCCTCTTTATGATGCTGCCTTGT
n320b-5p	GTTCAACACCATTCCAGTAACG
n321-3p	AGTCTGGCGTTGTTACAGGCTT
n311-5p	TAATGTGTAGAGCTGACACTGTTCT
n471-3p	TATGGAGAGGTTCTGACTACA
n466-5p	TCCATCAGCTTCTGGAGTACA
n367-3p	CATCCCTGATTGTGACCCCCT
ssa-let-7i-2-3p	CTGCGCAAGCTACTGCCTTGCC
ssa-miR-new120_3p	CGGCTTGGCTGGGTTGTGTTTC
ssa-miR-107-3p	AGCAGCATTGTACAGGGCTATC
ssa-miR-196a-5p	TAGGTAGTTTCATGTTGTTGGG
n31a-3p	CAAACACAAAAAGATCTGGGACC
n304-5p	AGGTCACTATTACCTAGTGTAG
n320a/b-3p	TTACTGGAATGGTGTTGAACAA
ssa-miR-155-3p	CACCTAGCATGTAAGCATTAGC
ssa-miR-135b-1-3p	CATGTAGGGTTTAAAGCCATTG
ssa-miR-138-4-3p	GGCTTCTTCCCAACACCAGGGT
n256a/b-3p	TTGGCAAGAGAGGAAAAACAGA
n121-1-3p/n125-3p	GCTGCAGAGGGGAAGGCTCTC
n213-3p	ACTATCTGTGCTCACTGGCAGA
n415-3p	TCAGAATTGGTGTGCCTGTGA
n117b-3p	GACTAGGGCTTGTTTTAGGACCTCT
ssa-miR-29c-3p	TAGCACCATTTGAAATCAGTTA
ssa-miR-181a-1-3p	ACCATCGACCGTTAAATGTACC
n440-5p	CTCTCTGTGTATAAACCTGTA
ssa-miR-9b-5p	TCTTTGGTTATCTAGCTGAAT
n270-5p	TTTGTCAAAACGAGGGCTTCCT
n443-3p	ATAGTGGAGTAGCATGCCCCGG
n67-5p	CACGTTCTATTCATTCTTATTTC
ssa-miR-7552b-3p	AAATATCTTGTAATTGTTTGGT
n184-3p	CACAGCACTCGGTCTGATTTAC
ssa-miR-new86_3p	CACTCCAGCCATTTATTATGAG
ssa-miR-737-3p	AATCTAAACCTAAAGAAAATA
n54-5p	ATTCCCTACATAGTGCACTACT
n72-5p	ATTCCCTACATAGTGCACTACG
n229-3p	ACGACCAGCTTCTCCACCTTCA
ssa-nov-208_3p	AGTCCTGAGCTATGGCTGG
n278-5p	CCAATGGAATGGTATCAACCA
n401-3p	CAGCACAAACAGATCTGGGACC
n442-3p	TTGGAAAGAGAACACAAACAGA
n122-5p	GGTGTTGTGTATTAAACTGTA
ssa-mir-301a-1_AS_1-5p	TATGACAATACTATTGCACTGCT
ssa-miR-novel-228_3p	TATGCCTTTCTGTCTGTCCCCAG
ssa-miR-24a-4-5p	TGCCTGCTGTGCTGATAATCAGT
n367-5p	GGGGTCCCAGGAAAGTCATGAG
ssa-miR-415_3p	AAGAGAGCAGAAACGGA
n352-5p	TCTCATATGGGGGCCCACCT
n401-5p	ATCTGTTTGTACTGTATCGCC
n374-5p	TTGGTTTGTGCTGTCTTGTCAAC
n272-3p	TCACATGGGCTGTGCACGCCA
ssa-miR-137-3p	TTATTGCTTGAGAATACGCGTAG
n25-5p	TGGGTCTTTGCGGGCAAGGTGA
ssa-let-7h-3p	CTATACAACTTACTGCCTTCCT
ssa-miR-135b-3-3p	ACATAGGGTCCAAAGCCATTG
gsa-mir-9404_S-3p	TGTGTTAGGCCTCCGAGTCTGA
ssa-miR-new301_3p	TTGATTATCTGAATCTGCTGTG
ssa-miR-222a-3p	AGCTACATCTGGCTACTGGGTCTC
n477-5p	TGTAACCATGGAGAGCTGATAGT
n109-3p	TAGCACCATTTTAAATCAGTTA
ssa-miR-200a-3p	TAATACTGCCTGGTAATGATGAT
n247a-3p	ATCTGTTTGTGACATATAACCA
ssa-miR-new146_3p	CTGTCTGAGGGTCGCTT
n9-5p	TGACAATGCAGTTGGACTGTGAAGA
ssa-miR-new273_3p	TTACTCCTCCTGACACTGTCA
ssa-miR-new327_5p	TTTGGGTTCCATGTAGAAC
n405-3p	ATTCCGGACGTTTTTTTGCGCT
ssa-miR-100a-5p	AACCCGTAGATCCGAACTTGTG
n113a-5p	TCTAGGATCAGATACCCCTGTGTT
n176-3p	TGGGAACCAGTGTTGTGCTAC
n131-5p	GAATGTTTGGTTTGTCACAGC
n117b-5p/n117a-3p	AATTATTAGAATCAGCTGTGTA
n217-3p	CAGGAATCTTTCAACTGGGATA
n369-3p	GGTCTCATTCTGCTGGGTGGG
n117a-5p	CACAGCTGACTCAAATAATCA
ssa-miR-new214_3p	TCCATTGAGAAAAGCCAGGCTGA
n467-5p	TGTTCATTAGGTATGAAATGG
n107-3p	CTGGCTGGAGAGCACCGACGGA
ssa-miR-new184_5p	TACTGGTTACACTGTCTGTGA
n13a-3p	GCATACTCCGGCGCTCTCCACTCC
ssa-mir-153a-2_AS-3p	CTGCAAATCACAAAGATGACAC
n265-5p	TCAGGCACCCTATTCTCGTGAC
ssa-miR-30b-5p	TGTAAACATCCCCGACTGGAAGCT
n21-5p	TTGCTGGTGACACTGTCTGTGA
n59b-5p	CTGGTTCCCTATGGTGGTTTAGA
ssa-miR-new144_3p	CTGGTGGGCTGACAGTCTCATT
ssa-miR-725-5p	AGCTAGAAACCTTGCCTGAGAT
ssa-miR-16a-5p	TAGCAGCACGTAAATATTGGAG
n139-5p	GTGGTAATGGCTTCTGTGGAAT
ssa-miR-new325_3p	TTTGAGTCAGCTGTGTAGAGT
n36-5p	AGATGCTAGTCGGAACTACGGGA
n58-3p	TTGAGAGGAGCTGAAGACTTAA
ssa-mir-7a-5_AS-3p	CAACAAAATCACTAGTCTTCCAT
n286-5p	TTGTGCTTGATCTAACCATG
n31b-3p	ACACAAACAGATCTGGGACC
ssa-miR-new284_5p	TTCCAAATGGTACCTTGTTCCCT
n337-3p	TTTACTCTGACGAAGGCCTTGA
n94-5p	ACTGCGTTCGTAAATTCACCCT
n113a/b-3p	TAGGCAGAACTGATCCTAGACC
n101-3p	TCCAAAACATCCAAAACGCCTG
ssa-miR-new75_3p	CAACTAACCCTTGATCAGTGCT
ssa-miR-430c-5p	AACCCTAACAAAAGCATTGACT
n70-3p	TTTGACACGCAAAGACCCAAACAGCGT
ssa-miR-190a-3p	ACTATATATCAAACATATTCCT
n310-3p	TCATTCCATTCCAGCTCTAC
n450-5p	CGCGTTCGTAAATTCCTCATT
ssa-miR-196b-5p	TAGGTAGTTTCAAGTTGTTGGG
n47-5p	ACAGGGCGTCATTCGGATGCGC
n265-3p	GTAGGGAAGAGGGTGCCATTTG
ssa-miR-new312_3p	TTGGTCAAAAGAAGTGCAC
ssa-miR-15b_5p_3	TAGCAGCGCATCATGGTTTG
ssa-miR-new287_5p	TTCCCTGTTCAGTGCACTGCT
n482-5p	ATGTGTAGAGCTGACACTGTTCCCT
ssa-miR-101a-5p	TCAGTTATCACTGTGCTGATGCT
ssa-let-7i-5p	TGAGGTAGTAGTTTGTGCTGTT
n461-3p	GGTTTAAATCCAGTGTTAGA
ssa-miR-192a-5p	ATGACCTATGAATTGACAGCC
ssa-miR-new236_3p	TCTGTTCCAGCCATTATTATGA
n219-3p	ACAAAGAGTGGAATGTTAACA
n319b-3p	AACATTTGGCAAACACAAAAAAA
ssa-miR-new165_5p	GTGTCTGAGAGTCGCGT
n391-3p	ACATAGACAAGGCAGACCTGAT
n87-3p	AAGGCATACTGAACCAGCATGG
n408-5p	TAGGTGAGTCCTGATATGTGTGT
ssa-let-7i-3p	CTGCGCAAACGACTACCTTGCC
n380-3p	CTGTGCTGAACTTTGATGTCCA
n226b-3p	ATCTTAGATCAGCACTCCCGC
ssa-miR-33a-3p	CAATGTGTCTGCAGTGCAGTA
n314-3p	ACCTGGACAAACAGTGTGGCT
n421-5p	TGCTGGTGGAGGACATCCTGGACC
ssa-miR-17-5p	CAAAGTGCTTACAGTGCAGGTAG
n224-5p	TTCGCCATATGTATGGCTGAACGAAC
n299-5p	TGAGCCTTGTCCTGGACTAA
n79-5p	AATAAGTCTATTGCTGGACT
n43-5p	AGCTGACCAACAAAAACTCTGGT
ssa-miR-15c-5p	TAGCAGCGCATCATGGTTTGA
n341-3p	TGCATTACATAGGGTATGGG
n78-5p	AACCCGTTAACTAGCTAGCT
ssa-miR-30c-5p	TGTAAACATCCTTGACTGGAAGCT
n375-3p	TATTGTAGTTTGGTCAGGACGTGG
n397-5p	TCCCATATCTGTTTGTGCTGTC
ssa-miR-3150b_3p	CTCGCGGATCTCCCCAGC
n190-5p	ACCAGCTAATGCCTTATTACTG
n372-5p	TCTGGACCAGTCCTGTCACCT
ssa-miR-new286_5p	TTCCCTGTATAATGTACTACTG
n269-5p	TTGGAAGTGAACTGAAATGTCA
n216-1-5p/n216-2-3p	CTTGAGGCCGGTCCTGTCGTCA
n460-5p	GTGTGTGGGGGGGGGACTACA
n98-5p	AACACCAACTGTTCCAATACA
n342-3p	AATAGCGCCACCTAGCGGCTGT
n429b-5p	CTGTCTAGTATGAAAAGGCAGG
ssa-miR-146a-5p	TGAGAACTGAATTCCATAGATGG
n53-3p	TACTACATGGAATAAGGGGCC
n183-3p	CATTCTGTTACTAAATTTTGCA
ssa-miR-429-3p	TAATACTGTCTGGTAATGCCG
ssa-miR-new241_3p	TGACTGTTTGATTGAGCCTGC
ssa-miR-100a-3p	ACAAGCTTGATTCTATAGGTCT
n32-3p	TATTTGATAGCGTTCCACTGA
n276a/b-3p	TAACACTGTCTGGTAATGATG
ssa-miR-9a-5p	TCTTTGGTTATCTAGCTGTATGA
n245-3p	TCAAGGTCTGCCGTGAACACGA
ssa-miR-new191_5p	TAGTAAATGTGATCTAGACTCC
n136-3p	TTGGGTAACATGGTCTGAAACA
ssa-miR-200b-3p	TAACACTGTCTGGTAACGATGTT
ssa-miR-8158-3p	TTTGTACGTGTGAAACTTCTTCC
n483-3p	ACCTAGTGTAGTTGTGGACT
ssa-miR-new162_5p	GGGACTCTTGGAGCAACTGCCAGA
ssa-miR-new122_5p	CGGGATAGCCTGCCTCT
n35-5p	TGAGCCTTGTCCTGGACTAAGA
n161-5p	CTCTACATGCAGTGAAATACA
ssa-miR-29b_3p	TAGCACCATTTGAAATCAGTGT
n242-5p	ATCTGATTGTGCGGTCTTGCCT
n193-3p	TGATACGGAGTACAAGGAGTGG
n150-5p	CTGTGGCAGTCGTGTCTCTTGTACCC
n276b-5p	CGTCTTACCTGACAGTGCTGGG
ssa-miR-new256_5p	TGCTGGTGACATTGTCTTTGA
n26a/b/d-5p/n26c-3p	TCGGGCACTGTTTTCTCGCAGT
ssa-miR-19d-5p	AGCTTTGCGGGGTGGGCAGTCAGC
ssa-miR-novel-61_3p	TGGCCCAGGTGATATTTAATAGC
ssa-miR-146b-3p	ATCTATGGACTCAATTCTTCTT
ssa-miR-216a_5p	TAATCTCAGCTGGCAACTG
n179-5p	AAGGCCATTTTCATTGTAGCT
ssa-miR-130d-3-5p	GCCCCTTTTCTATTGCACTACT
ssa-miR-22a-5p	AGTTCTTCACTGGCAAGCTTTA
n231a-3p	CAGACGGTCTACAACTACTTCC
n339-5p	AGCCGCTAGGTGGCGCTATTTGC
ssa-miR-194c-5p	TGTAACAGCAACTCCATATGGA
n72-3p	TAGTGCACTACGTTGGAAATAG
ssa-miR-148a-3p	TCAGTGCATTACAGAACTTTGT
n471-5p	TGGTCCTGGCTATCGCCAAAGG
n481-5p	GTAAGAGAAGCTCTGGCAATGACC
n472-3p	GGACCAGGTTCAGAATATTCTTGATAG
ssa-miR-30a-3-3p	CTGGGAGAGGGGTGTTTACACT
n192-5p	CACAGTCCCGCAATGGCACACC
ssa-miR-novel-183_5p	AATGATGAGAACAATATGACGT
n396-3p	CGGCCCACCCCATACAGCATGAGCT
n410-3p	TCTTAAACAAGACTGGCACTCAGG
ssa-miR-7a-7/4-3p	CAACAAGTCACAGTCTACCTC
n380-5p	GACAGTAAAGAAAAGTACAGTA
ssa-miR-7132a-5p	GACTTGGTCAAAGCTCCTCAGT
ssa-miR-449b_5p	AGGCAGTGTCTTGTTAGCTG
n239-5p	TGAATGAAATTGTATTGAACAC
n197a/b-5p	AGGGCGGAACGAAATAGAATGCC
n430-3p	AACGGAAGCTGATCCTAGACCT
n328-5p	TTAGCTAGCTAGAACAAGGCCT
ssa-miR-7132b-5p	GACTTGGTCAAAGCTCCTCAGC
n326-5p	ACCAATGCAGTTAGTTCCTATTT
n246c-3p	CTATACACAGCATAAACAAATCT
n93-5p	TAAGGACAGCCTCTGATGGAC
n22-5p	TGTGAAACGTTTGTGTGGCCTGTGC
n305-3p	CAAGGCACTGGCTGGCTGTAGC
n221-3p	CACTGCAATCTGATTGGCCCGA
ipu-mir-124a-4_S-3p	TAAGGCACGCGGTGAATGCC
ssa-miR-9b-3p	TAAAGCTAGAGAACCGAATGTA
n247-3p	TTAAGGTTCCCACACCGCCATA
n42a/b/c-3p	CAAGGCACACTTAACCAGCATG
ssa-miR-219b/a/c-5p	TGATTGTCCAAACGCAATTCTTG
n280b-5p	AGCAAACACAGGGAACTCCAGGGA
ssa-miR-203a-3p	GTGAAATGTTTAGGACCACTTG
ssa-miR-new99_5p	CCAGATCTGTTTGGGCTGTCCT
ssa-miR-new106_5p	CCGAGGACTTAGTACCCGCTGCGTCA
n114-5p	AACTTGCTATGACATCGAAGGCC
ssa-miR-219b-3p	AGAATTGTATCTGGACATCTGT
ssa-miR-135b-2-3p	CACGTAGGGTCCAAAGCCATTG
ssa-mir-375-3_AS-3p	ATTGTGCGTATGGCTCAACGTGA
ssa-miR-142b-3p	TGTAGTGTTTCCTACTTTATGGAT
n355-5p	TACGAGGTGGCTGGGGTTGGT
n254-3p	CAAAACAGCCCAAAATGATCT
n88-3p	TAAGCTCACCAGATCAGGTGGC
n56-5p	TTCGCCCCTGAGGACACACGGTG
ssa-miR-455-3p	GCAGTCCATGGGCATATACACT
n475-3p	TTAAATTAGGTGTGTTATTGC
n354-3p	GTTCCACCGTCTCCATCCGGATCACC
n373-3p	TCGGTCACCTGTTCGCACAGC
ssa-miR-301d-3p	CAGTGCAATAGTATTGTCAAAGC
n28-3p	TTTTGTCTGTCTGGGAAACCGGC
ssa-miR-153b-3p	TTGCATAGTCACAAAAGTGATC
n70-5p	TGTGTTATTTGACGTGTATCTT
ssa-miR-125b-2-3p	CAGGTGAGGTCCTTGGGAAC
n245-5p	CATTCACCGCGTGCCTTAATT
ssa-miR-135a-3p	TATAGGGATGGAAGCCATGCA
ssa-miR-190a-5p	TGATATGTTTGATATATTAGGTTG
n288a-3p	CTTGCTAGCTAGCTGGCTAAAA
ssa-miR-205b-5p	TCCTTCATTCCACCGGAGTCTG
ssa-miR-20a-5p	TAAAGTGCTTATAGTGCAGGTAG
n485-5p	TCTGTCAGGTACTGGAGGGTGTGAC
ssa-mir-100a-1_AS-5p	AGACCTATAGAATCAAGCTTGT
ipu-mir-124a-4_S-5p	TGTGTTCACAGTGGACCTTGAT
ssa-miR-new223_5p	TCCTTTCAACCGACGTGACACCA
n171-3p	TCTCTGAAATCTACCCACTGCA
n199-3p	AGTGCACTATGTAGGGAAT
ssa-miR-375-2-5p	ACGCTGAGCCACGCGCACAATA
n198-5p	TGGGCCTGTGTAGCTGTCATGGC
n468a-5p	AGGAAAGTTAACGTTGGCAGGATG
n357a-3p	CTGGTCAAAGGTAGTCCAC
ssa-miR-new97_3p	CCAATGTCAGGCCAGTGTCCC
ssa-miR-722-5p	ATTTGAAACGTTTTAGCCAAA
n196-3p	TAATATGACGTTGCGGATAAA
ssa-miR-new137_3p	CTGCACAAACGGATCTGGGACC
ssa-miR-novel-102_3p	TCTGGCCACATGTTCAGGATA
n308-5p	CGATCTGCAACTAACATTTGAGT
ssa-miR-181c-5p	AACATTCATTGCTGTCGGTGGG
n489-3p	TTAACAGTAGTTAGTAGACAGC
n359-5p	GTCCGGACCAAATGTGAAC
n80-3p	TATGTCTTTCACATTCTCTGAA
n332-5p	GAGAAATCAGAGGATGGGCTC
n227-3p	TATAGTGTTTTCATGTTGTACAGC
ssa-miR-183-2-3p	AGTGAATTACCATTGGGCCATA
n155c-5p	ACACCTGGGTCCACTAATCAAC
n188b-3p	TTTAATTGGACCGTCTGGCAGG
ssa-miR-219c-2-3p	GGAGTTGTGGATGGACATCACG
n479-3p	TTTCGAGAATCCCTGAACTGAA
ssa-miR-135c-3p	ATGTAGGGATAGAAGCCACT
ssa-miR-2187-3p	TTACAGGCTATGCTAATCTATGC
n472-5p	ATAGATATTCTGAAATGGCTACC
n44a-3p	TGTATTTGATACCATTCTACA
n153-5p	TTACTTTTGACCAGAGGCCTGTT
n110-5p	TACACGTCACTGTGTTGGATGCT
ssa-miR-new298_3p	TTGATACTGTTCCACTCATTCC
n165-3p	AGATGAATCTGGAATGTTAAC
n188a-3p	TTGAATTGGACCGTCTGGCAGG
ssa-miR-489-5p	TGGTCGTATGTATGACGTCATT
n42a-5p	TTGCTGGTTACATGGTCTGTGA
ssa-miR-2184-3p	GCACGTAGGCTCTTACAGTACA
ssa-miR-29b-4-5p	ACCATTTTCTTTTGGTGTTTAG
n194-3p	TTCTTGTTCCTTCCGTAGCTCT
n100-5p/n102-5p	TATGAAGTAGACTATTAGTAGT
n200-5p	GTTTGACAGGCTGTGGTCTGT
n165-5p	CATACATTCCTGATTCAAACTC
ssa-miR-729-3p	TATGGGTATGATACGACCTG
ssa-miR-499a-3p	AACATCACTTTAAGTCTCTGCT
ssa-miR-new321_3p	TTTGAATCAGCTGTGTAGTGC
ssa-miR-365-3p	TAATGCCCCTAAAAATCCTTAT
n438-3p/n62-3p	AACAGCACAATAGACCTGGGACC
ssa-miR-2184_5p_4	AACAGTAAGAGTTTATGTGCT
n190-3p	ATTGTAATACACTAGCTAGCT
n57-5p	GGATAGTAGCCATGATGACATGT
ssa-miR-202-5p	AAAGAGGCATAGGGCATGGGAA
ssa-miR-219c-3p	AGGAGTTGTGGATGGACATC
n113b-5p	TCTAGGATCAGATACCCCCT
ssa-miR-338a-4-5p	AACAACATCCTGGTGCTGCCTGAGT
ssa-miR-8163-3p	TCAGGTCACATGTTCAGGATA
n301-3p	TTTAAAATGTGAACTATACCT
n98-3p	GTTGTGGGACCTTTGGTGCTA
n331-5p	TGCGCAATGACTTGAAGTCTCT
ssa-miR-551-3p	GCGACCCATCCTTGGTTTCTG
ssa-miR-137-5p	ACGGGTATTCTTGGGTTGATAA
n298-3p	TACATTAATGAAAAGAACAATGT
ssa-miR-128-1-5p	CGGGGCCGGGACGCTGTCTGAGA
n387-5p	TACATAGTGCTCTACTTTTGAC
n229-5p	CAGGCGGAGAAGGTGGTGGTGG
n448-5p	GTCGGCACGTCAGCTGGCC
ssa-miR-200a-2-5p	CATCTTACGAGGCAGCATTGGA
n35/a-3p	TCAGTCCATGACTAGGCTTAAC
n478-5p	CATTCACTGTGTCTGAATGTC
ssa-miR-194b-5p	TGTAACAGCATCTCCATATGGA
ssa-miR-181a-3-3p	CATCGACGGTTGGCTGTACC
ssa-miR-181a_5p_1	AACATTCAACGCTGTCGGTGAG
ssa-miR-736-3p	GTAAGACGAACAAAAAGTTTGT
ssa-miR-new265_3p	TGTATGTAACCATGGCAACCCA
n280a/b-3p	TCTGTTTCTCTGTGTGTACTGA
n24b-3p	AATCAGCAAGTATACTGCCTCAG
n66-5p	CTGTCTGAAGCTATTAGTATCTT
n3c-5p	TATGTCTAACTGGCAGCCTGTGCTC
ssa-miR-145-5p	GTCCAGTTTTCCCAGGAATCCCT
n250-3p	TTGCTGGTTCAAGTCCCCGACT
ssa-miR-8164-3p	ACGATACGGCGATAATTCTGAT
n233-5p	TCCCCAGGTTTTCCAGAAATCC
n418-5p	TTATTTCCTATACAGATGCACTG
ssa-miR-18a-3p	ACTGCCCTAGTTGCTCCTTCTGGC
n7a-3p	CCAGTATGGCTTGTGCTGCTAAC
n173-5p	TCTTTCAAAGCATAGCTTGGCT
n85-3p	CCTGTTAGTGCCACTCCCC
n138a/b-3p	TGGCCAGGTGGAGAGCAGACT
ssa-miR-218-3p	ACATGGTTCCGTCAAGCACCAGG
n455-3p	TTTTTTTGAGTCAGCTGTAGC
ssa-miR-new110_5p	CCTCTTCCATCATCCTCTGGCCT
n61-3p	TTGGTTACAGATCACTGGTAGT
n470a/b-3p	CAGACATGTGTCCTCAGGGTGA
n358-5p	ATCTTGGGTCAGTTTTTGCATTC
ssa-miR-143_5p	TGAGATGAAGAACTGTAG
n226a-3p	ATCCCAGATCAGCACTCCTACT
ssa-mir-7132b_AS-3p	TGAGGAGCTTTGACCAAGTCT
ssa-miR-99-2-3p	CAAGCTCGCCTCTGTGGGCCTCT
ssa-miR-192b-3p	GGGTTTATATGGAGCAAAGGAACTC
n183-5p	CTAAGTTTGATAACAGAATGACC
n447-5p	GGTTGCCAGCTCACTTCCCGG
n218a-5p	CGTTGTCTTCAAGATGGATAGT
ssa-miR-144-5p	GGATATCATCATATACTGTAAGTT
ssa-mir-375-2_AS-3p	ATTGTGCGCGTGGCTCAGCGTGA
n445-5p	TGGTGTGCACAACTCAGAGTGTCA
ssa-miR-new23_5p	AATGGACTGGCATCAAACACCT
ssa-miR-29b-2-5p	TGACTGATTTCCTCTGGTGTTTAGA
ssa-miR-489-3p	TGACATCATATGTACGGCTGCT
ssa-mir-15a_AS-3p	AACCATGACGTGCTGCTACGA
ssa-miR-new132_3p	CTCAGCCAGTAGATCTATTGCT
ssa-miR-9a-3-3p	TAAAGCTAGAGAACCGAAAGTA
n435-3p	ACCCACAGGTGGGTAGATATCC
n91-3p	CTGTTGATGTGAGACACGGTCT
n4-5p	TAGGTCTAACTGGCAGCTTGTGCTC
ssa-miR-new58_5p	ATCCTGATCTCGCGAGTTTACG
n448-3p	CTGTCCATGACGTGCTAGACCT
ssa-miR-4792_5p	CGGTGAGCTCTCGCTGGC
n331-3p	TAGACTTCCAGTCATTGTGCT
ssa-miR-122-5p	TGGAGTGTGACAATGGTGTTTG
n484-5p	TTCCCTTTCTCTCTGTGTGCAG
n99a-3p	AGGGAGCAGAGGTTTTTCCTGG
ssa-miR-new107_3p	CCTATATAGGGAATAGGGTGG
n187-3p	TGAACCGGAATTAAATTTACTC
n173-3p	CCAACTGTTTTTGAGGGCCATG
n284-3p	ATTATTTGAATTGGGTGTGTTAGT
n269-3p	GAGTTTTAGTTTACTTCCTGAA
ssa-miR-301b-3p	CAGTGCAACAGTATTGTCATGGC
ssa-miR-499b-5p	TTAAGACTTGCAGTGATGTTTA
n145-5p	CTAGTATACCACTTAGAATGCA
ssa-miR-new115_5p	CGCCAGGGTACAATCTGAATGCCT
ssa-miR-181b-5p	AACATTCATTGCTGTCGCTGGGTT
n425-3p	TGGGTCTGTGTCTATTGTCTCT
ssa-miR-135a-5p	TATGGCTTTTTATTCCTATCTGA
n456-5p	TAGAGATAACGGTTAGCTAACTG
ssa-miR-206-3p	TGGAATGTAAGGAAGTGTGTGG
ssa-miR-135_3p	TGTAGGGATAGAAGCCA
ssa-miR-731-5p	AATGACACGTTTTCTCCCGGATT
n381-5p	TTTGGGCTCCATGTAAAACCT
ssa-miR-21_5p_3	ATCAGACTGGTGTTGGC
ssa-miR-301a-5p	TTTGACAATGTTGCACTACT
n208-3p	CTGAATTGACATGTGTGCCCAGT
ssa-miR-145-3p	ATTCCTGGAAATACTGTTCTT
ssa-miR-10b-5p	TACCCTGTAGAACCGAATTTGT
ssa-miR-130b-5p	GCCCCTTTTGTATTGTACTACT
n202-5p	TATGGAGATTATATATGATAGCC
n427b-3p	ACAGAAGCGCCCAGTCTATCCA
ssa-miR-new211_3p	TCATGCACTGTATAGTTAATAGG
n303-3p	ATGGCAATTGAAAACAAGTTTGCTTA
n340-5p	TCCCAGATTTGTTTGCGCTGTA
n474-3p	CCTATACTGCTAGGGCTGGGA
ssa-miR-216b-5p	TAATCTCAGCTGGCAACTGTGA
ssa-miR-183-3p	TGAATTACCATAGGGCCATA
n169-3p	TTCGACCTAGACTTGAACTAGG
n258b-3p	CTAGATCAGCACTGCTACT
n1b-5p	CTGACCGTGTTGACTTCTGCCTGAGG
n453-5p	TTCCAATGCATTTATCGTTCTGATC
n201-5p	GCGTCTGTGTCTACGTCTCGGCC
n462-5p	CAATGGACCGGTATCACACGCC
n464-3p	TGAGGTGACTGTGTGAATCAGCCC
n447-3p	CAGAATTCGAACTGGCAACCCT
n17-3p	AATCTCAACCTAAAGAAAATA
n287-5p	TTAGTGCACTACCTTTTGATGGAC
ssa-miR-10b-3/2-3p	ACAGATTCGATTCTAGGGGAGT
n16-5p	TGGGATCGCTCGCGCCGGACTGTGC
ssa-miR-411c_5p	TGTATGTTCTTTGATCAAC
n152-5p	ACAGCTGATTCAAAATAACCAA
n336-5p	TCTTCCAATCAAAGGACTGCCT
ssa-miR-new311_5p	TTGGGGCAGTGCTTTTCTCCGGCT
n339-3p	TAATAGCGACCACTAGCAGCTGT
ssa-miR-new319_5p	TTTCTATGGACCTGAAGAGCCA
ssa-miR-100a-2-3p	ACAAGCTTGTGTCTATAGGTATG
n222a/b-5p	CCCGAGACATGACTGTAGACTT
ssa-miR-30a-5p	TGTAAACATCCTACACTCTCAGC
n64-3p	ATACTAAGTACACTACGTTTTC
ssa-miR-new93_3p	CAGGGCTCAGCCAATCGTTCAC
n164-3p	ACAAATCCATTGTGAATGTTGT
n193-5p	ACTTATTGTACCCTGTGTCATA
ssa-miR-130b-3p	CAGTGCAATGTTAAAAGGGCA
n429a-5p	CTGTCTAGTATGAAAGGGCAG
n243-3p	ACCTCAGCTCGAGTGTCGTTCC
ssa-miR-138-5p	AGCTGGTGTTGTGAATCAGGCCG
n205-3p	TTCTACCTATTACAATGAGCCC
n334a-3p	CAACCAGTTAGCAAGTCGGGAA
ssa-miR-8157-5p	TAGCACATTACAGTACAGCTGT
n155a/b/c-3p	TGATTAGTGTAATCAGGTGTGT
ssa-miR-449b-3p	AGTTTACCTGTTGCTGCCCTC
ssa-miR-new87_5p	CACTCTGAACACCCACTGTGCT
ssa-miR-103-3p	AGCAGCATTGTACAGGGCTATGA
ssa-miR-new141_5p	CTGGTCCCAGATCTGTTTGTGC
ssa-miR-new288_3p	TTCCGTCTGTGTGCTGAGCAG
ssa-miR-new123_5p	CGGGGCTGGGCCTGGCC
n256a-5p	GATTTTAGCTGTCTCGCCAACA
ssa-miR-181a_5p_2	ACATTCACCGCTGTCGGT
ssa-miR-new306_5p	TTGGACCATGATCTCCCACAGC
Ssa-mir-183_AS-5p	ATGGCCCTATGGTAATTCACTG
ssa-miR-new249_5p	TGCACTTCGGACTGTACTTCAG
n128-3p	TCAGTATCGCCAACTGCAGGCCT
ssa-miR-new215_5p	TCCCAGATCAGTTTGTGCTGA
ssa-let-7d-5p	TGAGGTAGTTGGTTGTATGGTT
n236-5p	TATGACAATCTATTGTTGGGCT
ssa-miR-148b-3p	TCAGTGCATTACAGAACTTTAT
ssa-miR-30e-3p	CTGGGAGAAGGCTGTTTACTTT
n437-5p	AGAACATCGGGAGTCTGTCT
n439-3p	AGGTGTGTTCGTCTGGGTCGA
n361-3p	ATCATTCCCGCTGTATTTCTGC
ssa-miR-21_5p_2	TAGCTTATCAGACTGGTGTTG
ssa-miR-1788-3p	CAGGCAGCTAAAGCAAGTCTG
ssa-miR-new186_3p	TAGAGTCCAACGTTTTTCATGA
n55a/b-3p	TTGTACCAATAGTAAAGTCTGA
ssa-miR-729_3p	ATGGGTATGATACGACCTGGGT
n195-3p	ATTCCCAGTGCTATGCTAAGTG
ssa-miR-new242_3p	TGAGACCATTCCATTTATTCCG
n446-3p	TGCAGATGAATGACCACCCAGA
ssa-miR-novel-49_5p	AAGAGGACTGTAGTTTCAATCA
n126-5p	TCCTGTACTTCTTTTGACCAGG
n16-3p	TACACCGGTGCTCTCCACTCCATA
ssa-miR-novel-218_3p	GTGCACTATATAGGGAATAGGG
n307-3p	TCAGGTGCATTAGGACTGGACT
n317-3p	TCTGCATCTGATTGAAGGTAAC
ssa-miR-17-3-3p	ACTGCAGTGGAGGCACTTCTAGC
n232-3p	GAGATGTGGCTCACTGTCCTGA
n451a/b-3p	AGGATTAATCCATTCCCTGGTG
n82-3p	CAGAACAATGCCATTGTACTG
ssa-miR-new112_3p	CCTGGTGCTAAGGGAGAGGC
ssa-miR-106b-3p	CCTGCAGTATGAGCACTTCTTTCA
n491-5p	TAAGTCAAACAGGAACTTTCT
n18-3p	ATTTCTCGCCCCTCTGCACGCC
n95-5p	AAGTCAGGGGTAAGGCTCAGGCT
ssa-miR-new37_5p	ACTAACACATCTGATTCAGCTG
ssa-miR-25-5p	AGGCGGAGTCTTGGGCAATTGCC
n69-3p	TGTTTTTAATTGTGTGTTCTAGGGAG
ssa-miR-146a-3p	ATCTATGGGCTCAGTTCTTCTGG
n119-5p	TAGTGTTAGCGTAATGACTGCA
ssa-miR-202_5p_1	TTCCTATGCATATACCTCTTT
ssa-miR-194b/c-3p	CCAGTGGAGCTGCTGTTATGGG
n319a-3p	AACGTTTGCAAACACAGAAAAT
ssa-miR-new40_3p	ACTTTCTCCGGCTGCGG
n474-5p	TCAGAACTCCCATATATAGGTG
ssa-miR-new260_3p	TGGGATTGTAGAGTGAAAGTT
n256b-5p	TCGGTTTTGCTGTCTCGCCAACT
n395-5p	CGATGAGCATGACCTCTGTCT
ssa-miR-8163-5p	TTTCTGACCATGTGACCTGGGGG
ssa-miR-181a-5-3p	ACCATCGACCGTTGACTGTGCC
ssa-miR-27c-2-5p	AGAGCTTAGCTAATTGGTGAGC
ssa-miR-727-5p	TCAGTCTTCAATTCCTCCCAGC
ssa-miR-new180_5p	TACCCATTCCCCTGTATAGTGC
n131-3p	CATGGCGTATCCAAGCACATAC
ssa-miR-8156-3p	CTGTCATGACCGTCCTGACTGT
n175a-3p	TTTGATGCTATTCCACTCGCT
n469-5p	TAGTTACTTTACTAGGCTGTC
n55b-5p	GGACGATACTATTGGAACAAGA
n46-5p	ATTCCCTATGTAGCGCACTACT
n77-3p	AGAATTGACCATTTACCTTCCT
n476-3p	GTTATTCAGTCTAAATGTTCCA
n343-5p	TCACTTGATTCAACTCATCGAG
n215-3p	TAGTGCTGCACTGTAACTAAA
n127-3p	TGTGGTTGAATATGAAGTCTTAAC
ssa-miR-new45_3p	AGGGACGGTGGCAGGCC
n419-3p	TAAACTCGCAGGATTAGGCGGC
ssa-miR-2188-5p	AAGGTCCAACCTCACATGTCCT
ssa-miR-new324_5p	TTTGACTCCTGCTGGTACCAGT
n433-5p	TACCCTTTTCCCTATATAGTGT
ssa-miR-16b_5p_2	TAGCAGCACGTAAATACTG
ssa-miR-7132a-3p	TGAGAAGTTTGGAACAAGTAAA
n276a-5p	CATCTTACCTGACAGTGCTCGG
ssa-miR-150-5p	TCTCCCAATCCTTGTACCAGT
n354-5p	TGCTGGTGGAGGACGTCTTGGACCC
ssa-miR-new172_3p	TAACTGCAGCAGCTCTATCCT
ssa-miR-146d-2-3p	CCCATGGGGCTCAGTTCTTAAAC
ssa-miR-new53_3p	ATAGCCCGGTTGTTGAGACATTC
ssa-miR-new254_3p	TGCCTTAGACCACTGCAGCACTC
n274-5p	AACAGTAAGAGTTTATGTGCTGT
n167-3p/ssa-miR-new234_3p	TCTGTGTTCCTCAGATTTGCAT
n360-3p	TCAATCTGTTACCAAACTTAGC
n410-5p	TGGTCCCAGATCTGTTTGTGCT
n104-5p	TACTCTTTGTATATTGGCCTATG
ssa-miR-206-5p	ACATGCTTCCTTATATCCCCA
ssa-miR-375-3p	TTTGTTCGTTCGGCTCGCGTTA
n61-5p/n30-3p	TACTGGTAGTCTGTAGATAAAAC
n436-3p	CCTGGTTGGATCTCAGCGCCC
n306-3p	CTATAAAGGGAATAGGGTGC
ssa-miR-125b_5p_2	TCCCTGAGACCCTGACCTGTGA
n467-3p	ACGGCGTGCCTTAATGAACACG
n243-5p	ACCAGCTACACTTCTGCGGAGGC
n227-5p	TTACTACATGTCTCACCTTATG
n487-5p	CCCTTCTTTGATGGTCCATGGTTGAGA
ssa-miR-new237_3p	TCTGTTCCAGCCGTAATTATGA
n133-5p	ACACAAGATATTGAAAAGACA
ssa-mir-8158_AS-3p	AGAAGTTTCACACGTACAAATG
ssa-miR-20a-2-3p	ACTGCAGTGTGAGCACTTGAAGT
ssa-mir-301a-1_AS_2-5p	GGAATTCCGCTAGTTCTGAACT
ssa-miR-new163_3p	GGTGTGACAGTGAAACT
ssa-miR-8160-5p/ssa-miR-8161-5p	AGAATAATGCCAGCAGTCGGCC
n362-3p	TTTGGTCAGGCCAGGGAAGAGC
ssa-miR-new255_3p	TGCGGAGCGCAGATCCCTGCCT
ssa-miR-15e-3p	CAGGCTGTACTGTGCTGTTGCAGT
n465-5p	ATAGAAATGTATTGTATAGAGC
n212-5p	TGCAGCGAGACTGTCTGGAGCT
n1a-5p/n1b-3p	TGAGGTAGTTGTTTGTACAGTT
n267b-3p	CAGCACAAGAAGATCTGGAACC
n146-5p	TGTCTGTCCTACATGTTCGATA
n345-3p	ATAGACGGCTGTATAGCCAGT
ssa-miR-new258_5p	TGGCCCCGGACAAGGACACCTGA
ssa-miR-462b-5p	TAACGGAACCCATAAAGCAGCTG
n189-5p	GCCACGCCACTTCGATACAGA
n143-3p	CTACAGCTGGAGAAGGACCATGGC
n178-3p	CGTTGGCTCATTAACAACTAGGGTGGCAT
n40-5p	TGGAGTCAGGTGTGGGTGTAGCCT
n216-3p	AGGCCGGTCCTGTCGTCAAGCT
n19-5p	AACAGTAAGAGTTTTATGTGCTG
ssa-miR-23a-5p	GGATTCCTGGCAGAGTGATTTG
n129-5p	TTGGTTGGACTGGGGAAAGTAAT
ssa-miR-33a/b-5p	GTGCATTGTAGTTGCATTGCA
ssa-miR-1-4-5p	ACATACTTCTTTATATGCCCATA
n490-5p	TAAAGACACACATACTGTTTA
ssa-miR-132-5p	ACCGTGGCTTTAGATTGTTACT
n65-3p	TAAGTGAACCCTTGAGACAATT
n450-3p	CTAGTGAATTTACGAACGCACC
n264-5p	ATCTGATTGTGCGGTCTTGCT
n459-5p	TAGCCTAATGAATACTAAATGCC
ssa-miR-26d-5p	TTCAAGTAATCTAGGATAGGCT
n218a/b-3p	CTCCATCTAAAGAAGACTGCAGT
n366-5p/ssa-miR-novel-214_5p	CAGTGCAAGCGTTGGATAGGCCA
ssa-miR-462a-3p	CCTGGATGTGGGTTCCGTCT
n394-3p	ATAGCATCGCCAAGTCGGGACGA
n441-3p	GTTTACTTCCTGAATTGGCTA
n168-5p	CAGCAACTCTTGGTAGGACA
n277-3p	ACTCTAAGTGGTATGTTAGTA
ssa-miR-new128_3p	CTACGTCTGTCTGAGGGTCGCT
n75b-3p	TGATAGTTCAGAAATCAACATG
n437-3p	ACAGTCTACCGTTGTTCTGTCC
n446-5p	TCTGCATGGTCTACTTCATAC
n23-3p	TTAGGTCAGATGTGGTCAGGAGA
n483-5p	GTCACTATTACCTAGTGTAG
ssa-miR-182-5p	TTTGGCAATGGTAGAACTCACA
ssa-miR-new15_5p	AAGTAAAACTCAACTCCACGA
ssa-mir-2184_AS-5p	TACTGTAAGAGCCTACGTGCT
ssa-miR-132-3p	TAACAGTCTACAGCCATGGTCG
n253-5p	TGGGCCCTGGATTTGATCGCT
n383-5p	TCCCGACTTGGCGATGCTATCC
n121-1-5p/n125-5p	TGGCCTTCCCTCTCTTGTACCC
n433-3p	TTATATAGGTAATAGGATACC
n212-3p	TTCACAGACAGCTCCCTGAAGT
ssa-miR-204-3/4-3p	GCTGGGGAGGCAAAGGGACGC
ssa-miR-new60_5p	ATCTGTTTTGTCTGTCTTGCC
n258a-3p	TAGATCAGCACTGCTACTCTGA
n56-3p	ACCGAATCCACAGAAGTGATGC
ssa-mir-8158_AS-5p	TTTGTATGTGTGAAACCTCTTC
n417-5p	TTTAGGATCAGTTGTGCTT
n486-5p	TTCTGAACCTAGAACCACAGCCC
n409-5p	AAGTAGTGCCCACTCAACGCCT
n251-3p	TAATAGCACCCTCTAGCGGACC
n373-5p	TGTGTGAATGGCGGATGACTAGGTT
ssa-miR-133a-3p	TTGGTCCCCTTCAACCAGCTGT
n318-3p	ACATGTCTTAATCTGTTTCGCT
ssa-miR-new59_5p	ATCGGGAACCATAACTCTGTT
n491-3p	AAAGGCCCGCCTTTGTCTCCCT
ssa-miR-new233_3p	TCTGTCTGAGGGTCGCTT
n396-5p	TTCAGACATGTGAGGGTGGGCCAGA
n463-5p	GATGGGAACATTACCATAGTGGAT
ssa-miR-128-3-5p	CGGGGCCGGGGCGCTGTCTGAGA
n439-5p	TATCCATGTTGTAGCACGCCTGA
ssa-miR-551-5p	GAAACCAAGTGTGGGTGTGGCCT
n230-5p/n109-5p	ACTGATTTCCTCTGGTGTTCA
n155b-5p	ACACAATTGATTCAACTAATCAAC
n168-3p	TTGTCTTTCCGAGAATTGCCGA
ssa-miR-139-2-3p	TGGAGAGGCAGTTCTGTGTGAGT
ssa-miR-210-3p	CTGTGCGTGTGACAGCGGCT
ssa-miR-new102_5p	CCCCGTCCGGCCCGGAC
n458-3p	CCAAGTCACATGGTCAGGAACA
ssa-miR-new100_5p	CCAGGTAGAACCCTTCTGGCT
n222b-3p	GCCTACAGCCACAGCTCAGGGC
ssa-miR-29a-5p	CTGGTTTCACATGGTGGTTTAGA
ssa-miR-30d-5p	TGTAAACATCCTTGACTGAAAGCT
ssa-miR-205b-3-3p	GATTTCAGTGAAGTGAAGTGTA
n108-3p	GAGCACTACATAGGGAATATTGT
n51-3p	GGATCGTATCAGTTTGGATTC
ssa-miR-new202_3p	TCAACATCGCTCCACTGTGACA
ssa-miR-new13_3p	AAGGCACAGTAGACCAGCATGG
ssa-miR-15c-3p	CGAATCATCATTTGCTGCTTTA
n415-5p	ACACAGGCAGCCCAATTGTGAT
n329-5p	CTGCAACACAGGACATGGGAGC
n13a/b-5p	TGGGATCGCTCTCACCGGACTGTGC
ssa-miR-5077_5p	TCACGTCGGGGTCACCA
ssa-miR-novel-25_5p	ATGTGCTTGATCTAACCATGTG
ssa-mir-7132b_AS-5p	ACTTGTTCTAAACGCCTCAGG
n156-3p	GGATAGGTTGATTTCATTGCAT
ssa-miR-new178_5p	TACAGCCGCTGTGGTTCTGCCAGC
n443-5p	CCGGCATACTACCCACCCATGTGT
ssa-let-7a-3p	CTGTACAGCCTCCTAGCTTTCC
ssa-miR-19c-3p	TGTGCAAATCCATGCAAAACTG
ssa-miR-new31_5p	ACCCTGGTCCCTTCGTAGTGCA
ssa-miR-194a-5p	TGTAACAGCAACTCCATGTGGA
ssa-miR-new121_3p	CGGGACCACCAGGTCGTC
n333-3p	CTCTTTGTTTACTTTCCTCCA
n418-3p	CGCTATACAAGGAATAGGGTGCC
ssa-miR-130b-2-5p	TGCCCCTTTTATATTGTCCTACT
ssa-miR-23b-3p	ATCACATTGCCAGGGATTACCACC
n92b-5p/n92a-3p	TTACAGGCTATGCTAATCTGG
n273-5p	AGCACTACACAGCTGATTC
n302-3p	CTTCTCCCGACATATACTTGGC
n393-5p	GTTAGAGGTCACAGAAACG
ssa-let-7b-3p	CTGTACAACCTACTGCCTTCCC
n23-5p	CCTTGACCACGTAACCTGACC
ssa-miR-7a-1-3p	CAACAAGTCATGGTCTACCTCA
n84-5p	ATCTGTTTGTACGGTATTGCC
ssa-miR-725-3p	TTCAGTCATTGTTTCTGGTAGT
ssa-miR-212b-5p	ACCTTGGCTCTAGACTGCTTACT
ssa-miR-1-5p	ACATACTTCTTTATGTACCCAT
n259-5p	TATATAAAGTGAACTACTTTTGCC

## Sheet: precursor_miRNA_reference
n62-2	CCCTAGATCTGTGTGCTGTCTGGTCCAACTTGACCATAAGAGTTGGCAAACAGCACAATAGACCTGGGACC
ssa-miR-new182_2	TTGGTTTCGTATGACGGCTCCCTGAAGTATGATTGTTCTGACTCCTGCGGGAGGCCCCATCGCTGTAAATGTCGTACGGCCACTGCAGATGTCAGATTGACCATAAAATCGGCTTTCAGTCAGTGCTGCTCCAA
n420	AGTTGGAAGAGTTGGGAAAAAGTCTCAGATCTATGCTATTAGCCAACTCCTCTGACAGC
ssa-mir-196a-2	TAGGTAGTTTCATGTTGTTGGGATCCATTTTCTACCTCTACAACACGAAACTGTCTGA
ssa-mir-19c-4	AGTTTTGCTGGTTTGCTTTCAGCTTTTCAATGTACTGCTGTGCAAATCCATGCAAAACTG
ssa-mir-125b-1	TCCCTGAGACCCTTAACCTGTGAGGTCATAGTAGGTCACAGGTGAGGTCCTCGGGAA
n418	TTATTTCCTATACAGATGCACTGGTCAAAAGTAGTGCGCTATACAAGGAATAGGGTGCC
ssa-miR-new10	TGTCTGGACAGAAAATGGCTGTTTACACAGGCAGCTCAATTCTGATATTTTTCTACTAATTGGGCAAAAGATCTGAATTGGGCTGCTTATGTAAATGCCAAAAGCACCAACA
n59b	CTGGTTCCCTATGGTGGTTTAGATGTGTGTTCTCTGTTCTAGCACCATATGAAATCAGTGT
n451a-2	AGGATTAATCCATTCCCTGGTGTTTGTGTTGACCCTGCTCTCTAGGGTTAAGATGAATCCATTCCCTGGTGTTTGTGTTGA
ssa-miR-new144	GTAAAGGCTAGACTCTCAGCCTAACAGTCAGTCAAGACTGGTGGGCTGACAGTCTCATTATTGC
ssa-miR-new211	CCCTAATGGCACCCTATTCCCTTTAAAGTGCACTACTTTTTGACTAAAAGTCATGCACTGTATAGTTAATAGGGTGCCATTTTGGG
n384	GATGAGTGGTTCAGGCATGCAGAAGAAGTGTGGTGTGAGGCTCACATGAATCTCCAACATGCCGTCCACCGTCAG
ssa-miR-new31_2	CGTGACCCAAAATGGCACCCTGGTCCCTTCGTAGTGCACTTCTTCTGATCAAGGCCCTGGTCAAAAGAAGTGCACTACATAGGGAATAGGGTG
n330	CTTGGGCCACACAGTGTAATGTGATTGTTCAATCACATTACACTGTGTGACCCAAGT
n318-1	AGCGAAACAGATTAAGACATGTTCGCACGAACATGTCTTAATCTGTTTCGCT
ssa-mir-214-1	TGCCTGTCTACACTTGCTGTGCAGAACATCCTGGAACCTGTACAGCAGGCACAGACAGGCAGA
n472	ATAGATATTCTGAAATGGCTACCACTTTCACACATGTGGACCAGGTTCAGAATATTCTTGATAG
ssa-mir-205a-1	TCCTTCATTCCACCGGATCCTGTTTACCAGTCTGCAGATTCCCAGTGGGATGAAGCTC
ssa-mir-103	AGCCTCTTTATGATGCTGCCTTGTGGAATCTGGATCAAGCAGCATTGTACAGGGCTATGA
ssa-miR-new138	CCTGTCCACATCATTCCTTCTTCTGCCCTACAGGGTGCTCGTGGAACCCCTGGAACTCCTGGCCTCCCCGGCATCAAGGGACACAGAGTGAGTAATAGGAGGAGTGACATGAGGATGCTCCAGG
ssa-miR-new182_1	GCAAAATGTATGTTTGCTCAGACTTCTGCGGAGGCCTCATCACAGTAAATGCTATACGGCCACTGCAGATGTCAGATTGACCATGCAGAGC
ssa-mir-214-3	TGCCTGTCTACACTTGCTGTGCAGAACTTCCTGGAACCTGTACAGCAGGCACAGACAGGCAGA
ssa-miR-415	GGTGCCGGTCTGTTTCTGCCCTCTAGCCAACTCAGTATCGTCATGCCATTAGGAATTGGCAAGAGAGCAGAAACGGACTTTCACC
ssa-miR-new243	GGATCGCCCCTCTGGAGTGTGGGAGGGGAGGGTAACAGCGGCACAGAGCAGATACTACGCTTAATCTCTGAGCCTCTGGAGGACCCCCCCCCCCCGCCCTCCTCCATGCCC
ssa-miR-129a_4	TGATGTTGACGTTGACCCCTTTGTCCTCTTCAGGTCTTTTTGCGGTCTGGGCTTGCTGTTAACAAACCTCAACCCAGGAAGCCCTTACCCCAAAAAGCATCTGCAGTTGACCCCAGCATCA
n133	ACACAAGATATTGAAAAGACATCTCTTTGGTTGAACATATGTCTTATTGACGTCTTGTGCTC
ssa-miR-new283	TCACTATGTTGATCTCCTTGGGAGTTCAGTATGTTGACCTCCTTGGGAGTTCAGTATGTTGACCTCCTTGGGAGTTCAGTATGTTGATCGTCCTTGGGAGTTCAGTATGTTGACCGTCTTTGGGAGTTCAGTATGATGA
ssa-mir-7a-7	TGGAAGACTAGTGATTTTGTTGTTGTAAATTTAGCTCACTGACAACAAGTCACAGTCTACCTC
n88	GCCTGATCCCACGAGCTTACATCTGCAACATTATATAAGCTCACCAGATCAGGTGGC
n100	TATGAAGTAGACTATTAGTAGTTTGTTAGTTTAACACTACTAATAGTCTACTTCATACA
n255	CTCAGACTGCATGGCCACCTGTGTGATGTCACAGTCCAGGTGGACTTCCAGGGTGAGCTGGAA
n9	TGACAATGCAGTTGGACTGTGAAGATGAAGAGGATTTCCTTGCCTATCTATGATTCATCATATCTACAGTACGTATGCAAGGAGT
ssa-mir-183-3	TATGGCACTGGTAGAATTCACTGTGAAAGCACACTATCAGTGAATTACCATAGGGCCATA
n248	TAGGAGTGCTGATCTAGGATCAGATACCCCTGTCCATGTAATGTTATTCATTGTGATCTAAAAAGGGATAACTGATCCTGAATCAGCACTCCTACT
ssa-mir-29b-4	ACCATTTTCTTTTGGTGTTTAGAGTCTCCTCTATTTCTAGCACCATTTGAAATCGGTTA
ssa-miR-new170_2	GGTAAATACCGTCTGTCCCACTGAGCCTGGCAGGTAAATACCGTCTGTCCCACTGAGCCTGGCAGGTAAATACCGTCTGTCTCACTGAGCCTGGCAGGTAAATACC
ssa-miR-new87	CACATCTGTGTCAGGAGCACAGTGCACTCTGAACACCCACTGTGCTGTCATCAGTTATATCCAGCCCACGTCTGTGTCAGGAGCACAGTGCACTCTGAACACCCACTGTGCTGTCATCAGTTATATCCAGCCCACGTCTGTGTCAGGAGCACAGTGCACTCTGAACACCCACTGTG
ssa-miR-21_4	GAGAACGGTGTTTTAGCCTTTATTATTTTGGCGATATATCAGACTGGTGTTGGCCTGACCGTTGGTGGTAGGCTAGCGCTGGGTTATTGTTGTTGTGGGTTTTATAGCGGATACATCTCCCTTCTC
ssa-miR-new72	CGGCTCATAATAATGTCTGGAACGGAGCAAATGGAATGGCAGCAAACACCTGGAAACCATGTGTTTGATAACATTCCACTTTTTCTGCTTCAGATACCAACCTCATGTGATCTG
ssa-miR-new20	CAGCATTGTTATTGTATCTATCCGTTTTTTCCTCCCATTCTTATGATTGTGCAGCAAGGGATTCTTGTTGGAACTCGCGAATCCCTTGCAGCACAATCATAAGAATGGAAAAAAAACGGATAGATGCAACAAGCCTGCTG
n361	AGAAATACAGCCGGTGAGACGGGTTTTGCATCATATGACACATCATTCCCGCTGTATTTCTGC
ssa-miR-new256_3	GCATGGAGGAGGAGGTGTGAGGGTGTGGGGGTGCTTTGCTGGTGACATTGTCTTTGATTTATTTAGAATTCAAGGCACACTTAACCAGCATGGCTACCACAGCATTCTGCAGCGATACACCATCCCATCTGGTTTGC
ssa-miR-new31_1	TGCCCCCAAATGTCACCCTGGTCCCTTCGTAGTGCACTACGTGGGCTGCTGTCAAAATTAGTGCACTATATAGGAAATGGGGAGGCATTTGGGATGCA
ssa-mir-26a-1	TTCAAGTAATCCAGGATAGGCTGGTTCCCGCCAGCACGGCCTATTCTCGATTACTTGTTTC
ssa-mir-736	AGGCTTTCTGTTTGTATTATGTTTCTTCAAAAATGTAAGACGAACAAAAAGTTTGT
n155b	ACACAATTGATTCAACTAATCAACTCATTAGCAAGCCTTTGATTAGTGTAATCAGGTGTGT
ssa-miR-new284	CCGGATGTAGAAATGTTCCAAATGGTACCTTGTTCCCTCTAGTGCACTATGTAGGGAATAGTTGCCATTTTGGATGCACTCTGAACACCAG
ssa-mir-729	CAGGGTTGTATCATAACCAACCTGTATGGTTTAGAAGTATGGGTATGATACGACCTG
ssa-miR-new162_1	GTGGCGAACACTACATTCTGGAGAAGGGAGAGTTCCCCCGTTGGGACTCTTGGAGCAACTGCCAGAAAAACGACTACCTGCTGTCCTTCAGGCCCGTCCGCATGGTGGGGACACTCCTCTCGCCTTTCACCAT
n372	TCTGGACCAGTCCTGTCACCTAGTACTGGTCTCCCATGTCTAAGTCAGGGCCTGGTCCTAATG
ssa-mir-27b-1	AGAGCTTAGCTGATTGGTGAACAGTGATTGATCTCCTCTTTGTTCACAGTGGCTAAGTTCTGC
ssa-mir-24a-4	TGCCTGCTGTGCTGATAATCAGTGTGTGAGGTTAGCTGGCTCAGTTCAGCAGGAAC
n112	AACGGATTGTCCAGTATAAAACTGATTGTTTTATACTGTGCAATTCAACCG
n234	ATGGGTGGTCGCGGATACCTTGCCTACGCAGGTGTAGGTCGAGGCTGTGCCACCTACCA
ssa-mir-429	GTCTTACCAGACATGGTTAGATCTAATTATCCCTGTCTAATACTGTCTGGTAATGCCG
ssa-mir-132-3_AS	ACCATGGCTGTAGACTGTTACCAGTGGTGCTGTTTCTACAGTAACAATCTAATGCCACGGTCA
ssa-mir-130a-2	ACTCTTTCCCTGTTGCACTACTGTGGGAGCTGTAGCTAGCAGTGCAATAATGAAAGGGCATC
n375	TCACGTCCTGACCAGTATAGAGTATATTTGGTTATTGTAGTTTGGTCAGGACGTGG
ssa-mir-128-4	GGGGGCCGTTACACTGTAAGAGATGTAGTCTGAGGTCTCACAGTGAACCGGTCTCTTT
ssa-mir-210-2	AGCCACTGACTAACGTACATTGCGCCTATCCCAATTCCACTGTGCGTGTGACAGCGGCT
n148	AGAAGTGGAACAGAGCCTGTGTGTTGGTATGGGACACAGGCTCTGTTCCACTTCTCC
ssa-miR-new330	TCTTGGATTTGCGACCCAAATTGGCACCCTTTTCCCTCTGTAGTGCACTGGGCCCTGGTCAGAGGTAGTACACTATATAGGGAGTAGGGTGCCATTTAGGATGCACCCCTAGA
ssa-mir-204-1	TTCCCTTTGTCATCCTATGCCTGGAGATCATGATAAGGCAGGGACAGCAAAGGGATGC
n36	AGATGCTAGTCGGAACTACGGGAATGTGTATTCGGAGTTTCCTAGTTCCGTCTAGCGTGTGA
n408	TAGGTGAGTCCTGATATGTGTGTGTGATATTTCAAAGTGACGCTCACACACTGTGAGTGTCTTCCTGAT
ssa-miR-new180_1	ACCCTGTCTGCGTTCCAAATGGTACCCATTCCCCTGTATAGTGCATCACTTAACCAGAGCCCACAGTGCACTATGTAGGGAATAGGGGGCCATTTGGGATGCATCCCCTGGGT
ssa-miR-new158	CCGGCTCTGAGGGCTGGGCCGTCTGGAGGTGCCTCCCCAGGTGGATCGTAATCCTCAGAGCGCTGG
n427a	ACTAGATTATAAACTACTGTCTTTTTATACTGACAGACAGAAGCAACCAGTCTATCCA
n485	TCTGTCAGGTACTGGAGGGTGTGACATATAGAGGGCAGCTTACATCCGGATGGACAAGATC
n481	GTAAGAGAAGCTCTGGCAATGACCATCAATCTGCTGGGTTTTTCCATCCT
ssa-mir-132-1	ACCGTGGCTTTAGATTGTTACTCTAGAGACAGCACCATGGTAACAGTCTACAGCCATGGTCG
ssa-mir-9a-1	TCTTTGGTTATCTAGCTGTATGAGTTTATGTGATATCATAAAGCTAGAGAACCGAATGTAT
n423	GTCAATATGCTGAGCAAGGCCAAGGTCAAGCTGGAGCAGCAAGTGGACGA
ssa-mir-145-1	GTCCAGTTTTCCCAGGAATCCCTTGGGCAATCAACAACGGGGATTCCTGGAAATACTGTTCTT
n58	TCAGTCTTCAGTTCCTCCCAGCTGTATCCATGGTGACAGTTAGTTGAGAGGAGCTGAAGACTTAA
n1b	CTGACCGTGTTGACTTCTGCCTGAGGCGGTCGGCCAAGCTCACCCTGGTCTGAGGTAGTTGTTTGTACAGTT
n93	TAAGGACAGCCTCTGATGGACACCAACACCTTGTGAATCTGAAGCTGTTCTA
n24b	TGGCAGTGTCTTAGCTGGTTGTTGTGAGGGAGAGAACGAAGCAATCAGCAAGTATACTGCCTCAG
ssa-miR-new75	GCGTCTGAGTAGGAGTGCTGATCTAAGATCAGTTTTGCCTTTTAAATCGTAACAACTAACCCTTGATCAGTGCTCCTACTCGGAGAC
ssa-miR-new59	GCAAGGAAAGCTGCCCCGTCGAGTGTGCCTCTGATCGGGAACCATAACTCTGTTGCTCCAATACAACATCAACAGGCTAATGGTGTCCCAGTTCACAGCCACAATGTCATTCAGCCAACCCCGC
n224	TTCGCCATATGTATGGCTGAACGAACCAGAGGTAACTAATTTCTGGGTTTTAGGACTACAAGATGGCGATCT
ssa-miR-411c	TTCATTGTGTGCGCCGAAGAATGAAAGAAGCCTGGTCCCAGACCTGTATGTTCTTTGATCAACTCCTTTTGGCTAGTAGTTGATTTTAAAGCACAAACAGATTTAGGATCAAGTGTTAAAAGTACTACTGTGAA
n251	TCCGCTGAGGGCGCTATTACTTGACGTCAGGATAATAATAGCACCCTCTAGCGGACC
n13b	TGGGATCGCTCTCACCGGACTGTGCGTGCATATGGGCGAGATCGTGTGCACTTCCGCATAGAGGCGCTCTCATGATCCGCTGC
ssa-miR-729_2	GAATGCAAGATACATATCATCCCCAGACTCAGGGTTGTATCATAACCAAGCTGTATGGGTTAGACGTATGGGTATGATACGACCTGGGTTTGACGGTGGTCTGCTGCTGCCTTC
tni-mir-100_AS	ATACCTATAGACACGAGCTTGTGCGGCCAGTCACCACAAGTTCGGATCTACGGGTTTGT
ssa-let-7d-2	TGAGGTAGTTGGTTGTATGGTTTCGCATAATAAACAGTCCGGAGATAACTGTACAACCTTCTAGCTTTCC
n391	CAGGTTTGCCTTTTATATCCCAATGAATAAAATGACATAGACAAGGCAGACCTGAT
n26c	ACCGGAAGACAGTGTCCTCTGCCACCGCCTGTCGGGCACTGTTTTCTCGCAGT
ssa-mir-196b-2	TAGGTAGTTTCAAGTTGTTGGGCTGGACGTGTATCACAGGAACCTGAAACTACCTGAA
ssa-mir-724-2	TTAAAGGGAATTTGCGACTGTTAGTAAAACCATTAGAACAGCCACACCTTCCTTTTAAGA
ssa-miR-new3	GAGGAGAGTCTTTGCAGTGGGTAACTTTAACCTGGTCCCATATTGTGCTGTCTCATAAGAGTTGGAGCAACAGTCCGAACAGATCTGGGACCAGGCTAGAGTAACTTCTCGTC
ssa-mir-126-2	CATTATTACTTTTGGTACGCGCTATGCCAAACTCTACTCGTACCGTGAGTAATAATGCA
ssa-mir-15c-2	TAGCAGCGCATCATGGTTTGAAACAATGTTGGAAAGGTGCGAACCATCATTTGCTGCTTTA
ssa-mir-194c	TGTAACAGCAACTCCATATGGAATAGCTCAGGGTTCCAGTGGAGCTGCTGTTATGGG
ssa-mir-30a-1	TGTAAACATCCTACACTCTCAGCGGTGCCCTCTTTCAGCCGGGAGTGGGATGTTTGCGCT
ssa-mir-99-1	AACCCGTAGATCCGATCTTGTGGCAAATCTGACATCACAAGCTCCTCTCTGTGGGTCT
ssa-mir-192b	CCTGTCAGTTCTGTAGGCCACTGCTGTGTCTATCCTACTGAGCACACACAGGGGTTTATATGGAGCAAAGGAACTC
ssa-mir-27d	AGGACTTAGCACACATGTGAACACTGTAAGTTTACCTCCATGTTCACAGTGGTTAAGTTCTG
n117b	AATTATTAGAATCAGCTGTGTAGGGTTAGGGGCTAAAACCTGCCCTTGGGAAACCCTGGACTAGGGCTTGTTTTAGGACCTCT
ssa-mir-140	CAGTGGTTTTACCCTATGGTAGGTTACGTCATGCTGTTCTACCACAGGGTAGAACCACGGA
ssa-miR-new240_3	GCGACTCCTGTGGCGGGCCGGGCGCAGTGCACGCTGACCAGGTCGCCAGGTGTACGGTGTTTCCTCCGACACATTGGTACGGCTGGCTTCCTGGTTAAGTGGGCATTGTGTCAAGAAGCAGTGTGGCTTGGTTGGGTTGT
n269	TTGGAAGTGAACTGAAATGTCAATTTTCATTGGAGTTTTAGTTTACTTCCTGAA
n282	CACATTCATCGCTGTCGGTGGGTTTCAATGCTTTGACTCGCCCGATGATGAATGACAA
ssa-mir-142a-1	CATAAAGTAGAAAGCACTACTAAACTCCTCACCACAGTGTAGTGTTTCCTACTTTATGGATG
n164	TGCATTCACATGTGATACTGTATTGTTGAATTTCTGTACAAATCCATTGTGAATGTTGT
n144	AACCCAGAGACATATATATATATAATACAGTATTAATGTATATATGGCTCTGATAGA
ssa-let-7b-1	TGAGGTAGTAGGTTGTGTGGTTTCAGGGTTGTTATTTTGCCCCATCAGGAGTTAACTGTACAACCTACTGCCTTCCC
n18	CGTGCGGAAGGGCGAGATAGTGCGCACTACCCCGTAATGCATTTCTCGCCCCTCTGCACGCC
ssa-mir-190a	TGATATGTTTGATATATTAGGTTGTTATTCAGTCCAACTATATATCAAACATATTCCT
ssa-mir-2188	AAGGTCCAACCTCACATGTCCTGTGTGGCTGAAGGAAGGCTGTGTGAGGTCAGACCTATC
n81	TTTACACAGGCAGCCCAATTATAGGGGGAAAAAAATCTGTATTGGGCTGCTTGTGTTAACA
n113a	TCTAGGATCAGATACCCCTGTGTTATTCATTGATCTAATAGGCAGAACTGATCCTAGACC
ssa-miR-new263	GTCTTCAATTGGATTGAGATCTGGTGACTGAGACAGACTGATACACACACAGTTTAAAGGATGTGTGTGTGTGTCTCAGTCTCCAGATCTCAACCCAAAATAACACTTTTCGGAGAT
ssa-mir-15d	TAGCAGCACAGAATGGTTTGTGGGTTACACAGAGATGCAGGCCGTACTGTGCTGCCGCAGT
n75b	TGTTGATTTCTGAACTGTGTGTAGGTGATAGTTCAGAAATCAACATG
ssa-miR-new40	CTGCCATGGTCATTGCATGCAGTGGGGCTGGACTCTTGTGGGGTGCTGGGTACTTTCTCCGGCTGCGGTGTCTTCTTCAG
n261	ACTATATCACAGCTTAGGGCTGTTCTTAGGCACGCCCTTAGCTGTGGTATATTGGCCA
n84	ATCTGTTTGTACGGTATTGCCAACTCTCATGATCATTGTCATTTCCATTGCAAACAGATCT
ssa-mir-196a-1	TAGGTAGTTTCATGTTGTTGGGATTGACTTCCTGGCTCGGCAACAAAAAACTGCCTTGA
ssa-mir-22b-2	CGTTCTTCACTGGCTAGCTTTATGTCTCCCTCCCCACCGTAAAGCTGCCAGTTGAAGAGCTGT
n421	TGCTGGTGGAGGACATCCTGGACCCTTTCTTACTGCAGGAATTTCACCATCTCCACC
ssa-miR-200b_4	TGTTTGTCTCCTATGCATGTATTGGATGGTCATCCCCATCTTACAAGGCAGCATTGGATATCATCAATCTCTCTAATACTGCCTGGTAATGATGATGCTAGCCATCCGCTAACTACAGTGGTATACAACACA
n309	ATTGGGAATAATTCTCTAGCCTGTTATCAAAACTTTTAGAAATGCTGGGAATCAGTTCTCAAGGT
n196	TTATCCGCAACGTCATATTCCATTTTTGTGCGACGTTGTAATATGACGTTGCGGATAAA
n221	TGGCCGATGATGATGTGCAATAGTTTTAGAACACTGCAATCTGATTGGCCCGA
n478	CATTCACTGTGTCTGAATGTCTGTTAGCAAAGCCTTCATTCACTGTGTCTGAA
n134	GAAAGGAACCGTGCTTCCGTGATCCCGATAGAACGATCCGGTTCTAGGTTCCTTTTTGT
n25-1	TGGGTCTTTGTTTGCAAGGTGAGTAGTGTACTCTCCTCTCAACTGGCCTACAAAGTCCCAGT
ssa-mir-204-2	TTCCCTTTGTCATCCTATGCCTGGAGATCGTGATAAGGCAGGGACAGCAAAGGGATGC
n45	TCCGGACCAAATGTGAACATAGATGACTATGTTTTGTTCAGATTTGGTCCGGACT
ssa-mir-194b	TGTAACAGCATCTCCATATGGAATAGCTCAGGGTTCCAGTGGAGCTGCTGTTATGGG
n316	ACTTCCACTTAACTTAATCATCATGCATTGAAGTCAATGGGATTGTAGAGTGAAAGTTA
ssa-miR-new7	GAATTGAGCAGAGTCTCCTACATCTGAGACCTAGCCTGGTTCCTAGATCTGTTTGCGCTGTCTTCCATGACATCGGCAAAACGGCACAAACAGATCTGGAACCAGGCTAGCAGGGACCCAACGTCTGCGTTTTC
n32	AATGGAATGGCATCAAACACATGGAAACCTGCTGTTTGATGTATTTGATAGCGTTCCACTGA
n137	ACAGTTGGCAGTTGGATTCTACTGTGTACCTGTGCTTGTCCTGATTGTTACACAGTTGTCAGTTGGATTCTACTGTGTACCTG
ssa-mir-737	GTTTTTTTAGGTTTAGACTTTTGTGACTTTTAAGTGAGAAAATCTAAACCTAAAGAAAATA
ssa-mir-30c-1	TGTAAACATCCTTGACTGGAAGCTGGGGTTTGGACAGCAAGGGCTTTCAGTCGGATGTTTGCAGC
n311	TAATGTGTAGAGCTGACACTGTTCTCTATTACATGTTACAGAATGTCTGTTCTAAACAATGCT
ssa-miR-new218	GGTCCGCGATCCAAATGACTCCCTATTCCCTAGATAGTGCTCAGGCCCTGGTCAAAGGAAGTGCACTATACAGAGAATAGGGTGTCATTTGGAATGTATC
n439	TATCCATGTTGTAGCACGCCTGAATCAATTACAGTACATAATCAGGTGTGTTCGTCTGGGTCGA
n68	AACTCATTCCATGTAGGACCAAAAAACCCACAAACACTAGGCCCTGTGTGGAATGCGTTTGA
ssa-miR-new62	GCATCACCGCAGATATGGAGATGATCAGTGCAAGACTGTGATCTCACACGGTTGCACAGAGTATCTGCGCATGTGCGTGGGTGC
n313	TGTCAGTTTGTCAAATACCCCAAGTGAGGGGTCACTTGTCTGCTGAGCATC
ssa-miR-new11	GATGGGGTCCGTTTTATTCGCAGATGGTGAGGAATTGTATGAAGCGTGATGAAGTTGAAGATCTGACAAAACCGTGGAGTCTATATTCAATCCAACACTGAGCTTCATACACTTCATCTGGGTCTTGCCAATTAGGGCAA
ssa-mir-181a-3	AACATTCAACGCTGTCGGTGAGTTTGAGCCTCTGACAGAAACCATCGACGGTTGGCTGTACC
n42a	TTGCTGGTTACATGGTCTGTGATTTATTTATAATTCAAGGCACACTTAACCAGCATG
n392	CAGGACATTAGTGCACGTTCCTCACATGTTACATTAGTGGAGGAACGCGCACCAACGACCAGGA
n135b	TCTTGTCCAACGGCGTTAGTGCACGTTCTAAAAGCACTAACGCCCTGGACCAG
ssa-mir-183-1_AS	ATGGCCCTATGGTAATTCACTGATAGTGTGCCGTCACAGTGAATTCTACCAGTGCCATACA
ssa-mir-27c-2	AGAGCTTAGCTAATTGGTGAGCATTGATCCCTCTTATATGTTGTTCACAGTGGCTAAGTTCAGT
n178	CCTTATCGGAGCTGGAGCGCGGTGCTACAGGCCACAGCACTCGCATTAACGAGCTAGAGGCTAGCGTTGGCTCATTAACAACTAGGGTGGCAT
ssa-mir-723-2	GGCAGCTTTGAATGATGTTACTTCTTTTGAATTGAAGGAGACATCAGATAAATCTGTGCT
ssa-mir-219b-1	TGATTGTCCAAACGCAATTCTTGTGAAATTTTAAACTACCCGAGAATTGTATCTGGACATCTGT
n59a	CTGGTTTCCTATGGTGGTTTAGATGTGTGTTCCCTGTTCTAGCACCATATGAAATCAGTGT
n334b	TTTCCGACTTGTTAACTGGTTGAACCCGGCACGTGTATAACTAAAACCCGATTACAAGTCGGACATT
n48	ACTAGGATCAGTTTTTCCTGTTAGATCATATGGACAGGAAGGCCTGACTCTAGATC
ssa-miR-new107_1	AGGGCTGCGTCTCAAATAGTACCCTAGTTCCTATATAGGGCACTACTTTTCACCATGGTGAAAAGCAGGGCCCTATATAGGGAATAGGGTGGCATTTGGGATATAGTACCT
ssa-mir-193	CGGGATCTTGGGGGCGAGATGAGTTTGATCAGAATCCAACTGGCCCGCAAAGTCCCGCT
ssa-miR-new47_2	TGTCATGAGGGGCGGAGAGTGACAGGGCTATGTCTACGCCAAGGACCCAGAACAGTGGGTACTTGGAGTGATCATAGCGCCAACATCAGCAACAGTATATG
n73	TATTCCCTATTTAGTGCACTAGTTGTGATCAAAATAATTGCACTTTGTAGAGAATATGG
ssa-miR-new53	GCAAATATTAATCTCTGCAATTTATGCATGGGAGCTACCACTCCAAGTAACTTCCATAGCCCGGTTGTTGAGACATTCATGTTTAGC
ssa-miR-153_1	GCTAATTAGCGGTTGCCAGTGTCATTTTTGTGATGTTGCAGCTAGTAATATGAGCCCAGTTGCATAGTCACAAAAGTGATCATTGGAAACTGTGACTCTGC
ssa-mir-365-2	AGGGGCTTTTGGGGGCACTTGTGTTTCAGTTTCACCATCATAATGCCCCTAAAAATCCTTAT
ssa-miR-new163	GTTTGTGTGAAACTGAAAGAGCTCTTCTACCTTAGTTCCTGTTCATTGCAGCCTTGTATACACAATTCATAGTACTGAAGGTGTGACAGTGAAACTGTGCAAGGGCTTGTTTCTCAGAAAT
ssa-miR-new83	GGCGTGCGTACGTTTGTGTGTATTGACCAGGGCTGTGGTGCATTGTAGTTGCATTGCATGTGTGTGTACATGGTGTGCAATGTGCCTTCCATGCAACACAGAGCTGTGTCATGATAACACACACATTGTGCATGCT
ssa-mir-138-4	AGCTGGTGTTGTGAATCAGGCCGCTATAGTGCCAGACACGGCTTCTTCCCAACACCAGGGT
ssa-miR-new412	CTCTGTGGTGGTCAGAATAATGCCAGCAGTCGGCCATATTGTCTCAGAGGCCAGCACTGGTGTTATTGGGACCAACATGGAGGTTCCACGATGTTTCG
ssa-mir-19a-1	AGTTTTGCATAGTTGCACTACAAGAGAAATGGAGTTGTGCAAATCTATGCAAAACTGA
ssa-mir-724-1	TTAAAGGGAATTTGCGACTGTTAATCAAACCGTTAGAACAGCCACACCTTCCTTTTAAGA
ssa-miR-novel-218	TTCCGTATTTAGTACACTACTTTTGTAGTCCCAAAGCAGTGCACTATATAGGGAATAGGG
ssa-mir-130a-1	ACTCTTTCCCTGTTGCACTACTGTGGGAGCTGTAGCTAGCAGTGCAACAATGAAAGGGCA
ssa-mir-190b	TGATATGTTTGATATTCGGTTGTTCTCCTGCGTAATCAAGTCAACTAAATATCAGACATATTCCTA
ssa-mir-489-1	TGGTCGTATGTATGACGTCATTTACTTCAATGTTTGGAGTGACATCATATGTACGGCTGCT
ssa-miR-novel-166	TATTCCCTAATCTTGCACTACTTTTGACCAAAGTAGTGCACTAAATAGGGAA
n430	ATCTTGGGTCAGTTTTGTATTTTCCCCACTAATGGTTAAGCTTATGATTGGGGGAACGGAAGCTGATCCTAGACCT
ssa-miR-new217	GATGGCAAAGTCATAGCCTTTTCCCAGATCTGTTTGTGCTGTTGAGCCAATGGCTATATTTGTTTTGGCTTAACAGTACAAACTAATCTGTGACCAGGCTAATACTAGATAACCTC
ssa-miR-new170_1	GGTAAATACCGTCTGTCCCACTGAGCCTGGCAGGTAAATACCGTCTGTCCTACTGAGCCTGGCAGGTAAATACCGTCTGTCTCACTGAGCCTGGCAGGTAAATACCGTCTGTCCCACTGAGCCTGGTAGGTAAATACCGTCTGTCTCACTGAGCCTGGCAGGTAAATACCGTCTGTCCCACTGAGCCTGGCAGGTAAATACCGTCTGTCTCACTGAGCCTGGCAGGTAAATACCGTCTGTCCCACTGAG
ssa-miR-new146	GGACACATTGATCATCGACACTTCGAACGCACCTTGGGCCCCAGGTTCCTCCTGGGGCTATGCCTGTCTGAGGGTCGCTTTGCCATCAATCGAAACC
ssa-miR-new99	CAGCAGAAAGCTGGTCTGCTACCAGATCTGTTTGGGCTGTCCTGCCAACTCCTCACGACAATGGCCATAGGAGTTGATAAGACAGCCAAAACTGATCTGGGACCAGGCAATCAGAAAGCTG
n385	TGATACATGGCTGTTGAATCCTATGTGACGTCTAAGAGGGAGTCAACAGCCATGTGGCAGG
ssa-miR-new143_2	GTCATTCTGGACGTGCATGCTTTTGATAATCTGGTCTTGGGCAGGTGCTGCAGTGTAGCCATCATGGCTGTATGCTGCAGCGTGCCTTGTTGGACCTAGACTATAACAGGGGGTTCTGTGAAGCCTTC
ssa-miR-new103_1	GCGAGGTTTGGTATCGGACAGCCCATCTTTCCCCGGTCCCGGTCCGGTTCAGAATCCGATAGTGAACTGTCTCAGAGTCTGGCCCGAACCAAGATCCGGTCTTATGGGAGTACGGCTAGCGTCGC
n38b	ATCTGGGAGGACTTACATCAGGTTCTGCCCCCTGTGACCCTGTAGAACCTCTAGGATCT
ssa-miR-new256_4	GTGTTATGGTATGGGTGTGCTTTGCTGGTGACATTGTCTTTGATTTATTTAGAATTGAAGGCACACTTAACCAGCATGCCTACCACAGCATTCTACAGCAATACGC
ssa-miR-new177	TACTTCCCCAAAGTCAAATCAATGTATACCATTTTGTAATCATCAGCGTCCAGTATGAAGGAAGTTAGTACTTCAAACTGCACACAGGTGCATATAAATGGTATCTACAAGTTCATCTTCCTGGGGAAGTA
n65	ATTGTTCAGGGCATTCATTTCTTGTGAACCAATCAATAAGTGAACCCTTGAGACAATT
ssa-miR-206-2	ACATGCTTCCTTATATCACCATATGAATACTGCTGTTATGGAATGTAAGGAAGTGTGTGG
ssa-mir-146a-3	TGAGAACTGAATTCCATAGATGGTAGTTGCTCAGATAGACATCTATGGATTCAGTTCTTCT
ssa-miR-new190	AGAGTGGTAGGGAAAGAGCTAGGCCTGTGTTTGTGTGTGTGCTGACCCCTCAGTGCTATGAAAGAACACAGGCCTTCTTTCCTCTCTGGTCT
ssa-nov-71	AGAACCTGTCAGCGAGACGTCTTCCCATAGCTTGGTCCCAGAATCTGTTTGTGCTGTCTTGCCTACTCGTATGGTCATTAGGACTTGGCAAGACAGCACAAACTGATATGGGACCTGGCTAGTCTGCCCAATCTGGTTACT
ssa-miR-new81	TGTGAAGCATGGAGGAGGAGGTGTGAGGGTTCTTTGCTGGTGACAGTGTCTGATTTATTTAGAATTCAAGGCATACTGAACCAGCATGGCTACCACAGAATTCTGCAGCGATACG
ipu-mir-124a-4_S_3	CGTGTTCACGGCGGACCTTGATTTAATAGCAATACAATTAAGGCACGCGGTGAATGCC
ssa-mir-125b-2	TCCCTGAGACCCTTAACCTGTGATTACTTCAAGATCACAGGTGAGGTCCTTGGGAAC
n161	CTCTACATGCAGTGAAATACAACTAGTTCTAGTCTCTGTTGTATTTCACTGCATGTAGGTTG
n157	ATTGGAATGGCTGGAATGGAACAACACTGATAACGTTCTGTTTATTCCGTACCAATGA
n106	GTGTCTCTGGCATGCTGATTTGTGACTAATTTGGGAAAATCACATTGCCAGGGATACC
n405	TAAGAAAACGTTACGGAAATGTTTGATGAAGTCAATTCCGGACGTTTTTTTGCGCT
n286-1	TTGTGCTTGATCTAACCATGCAGTACTTCTTCTGTCCATGGTGGTGCCAAGCACTTTG
n323	GATTGGTCTGTGCTGTCTTGCCAGAGTTGGTACTTGGCAAGACAGCACAGACAC
ssa-mir-430b	AATTCAACTTGAGCAACTTTCCTTTATCACGCTAAAGAAAGTGCTATTAAGTTGGAGTAT
n179	AAGGCCATTTTCATTGTAGCTAGAGCTAACTGTTAGCTAGCTGGATGACAAGTGGTCTTTGT
ssa-mir-15b	TAGCAGCACATCATGTTTTGCAGGTATCTAAAAGCAACTCCAAATCATTATGTGCTGCCGCT
n130	TGACCCTTCCATTCCAGTTACAGCTGCAACTAACTCTGTAAGAAGAATAGAAGGGTGATT
ssa-miR-new299	GGAAGTGTGCCAGAGTGATCTGGCCGGGTTTTCGCTAACATCAGTAGGGCTGCTGCCCCATGACTGGAGTTTGATAGTGACCTGAGCCACAACCATGAACCCTACTGGGACTCTTCC
ssa-miR-181b_2	CTGGACTAGTTAAGAGGCCCAACTCTTAAGGCTGCAATAAACATTCATTGCTGTCGGTGGGTTTACATGAGAACGACTCACTGATCAATGAATGCAGACTGCGGTACAAACACCTCAAGGCCTTTATTTCAGCAG
n30b	TTGGTTACAGATTACTGGTAGTCTGTAGACAAAACCACATCTATCTGTTTGGTTACAGATTACTGGTAGTCTGTAGATA
ssa-miR-novel-102	TTTCTGACCATGTGACCTGGGGGCCCAGAGTGTTTCCACCTCTGGCCACATGTTCAGGATA
n289	AACTAAGCTTATTCCTGGACTGTCCCACGCTGTATAGTCCATGATGAGTAGGCTTAATCTG
ssa-miR-new27	CCTCCGACACATTGGTGCGGCACACTTCCAGGTTAAGCGGGCATTGTGTCAAGAAGCAGTGCAGCTCGGCTGGGTTGTGTTTCAGAGGACGCACAGCTCTGTCAGGGG
n320b	GTTCAACACCATTCCAGTAACGTTACAATTCGACCTGACAGTCTAACGTTACTGGAATGGTGTTGAACAA
ssa-let-7a-3	TGAGGTAGTAGGTTGTATAGTTTTAGGGTCATACCCTTCCTGTCAGATAACTATACAACTTACTGTCTTTCC
ssa-mir-430a	TACCTGAACACTAGCATTGACTTGTCTATATTATGCAGTAAGTGCTACTTGTTGGGGTAG
n216-1	CTTGAGGCCGGTCCTGTCGTCAAGCTAACAGCTACTGAAACTACTAGCCTGAGGCCGGTCCTGTCGTCAAGCT
n300	GTACTGACAGAACTATTATGATATGGTGTGATGATTTCCATAGTGCTGTCAGTAC
ssa-miR-181b_3	TGCTGCAATAAACATTCATTGCTGTCGGTGGGTTTACATGAGAACAGCTCACTGATCAATGAATGCAGACTGCGGTA
n60	GAGGCCATGGGTTGAACTGTCCTTCAACTTTCCCTGGGTCAGTGACTTCCTGTATACTCAAGT
n168	CAGCAACTCTTGGTAGGACAATGGAAGTTTGCTTTGACATTGTCTTTCCGAGAATTGCCGA
ssa-miR-new100	AGAATGCTTTGGGTTCCAGGTAGAACCCTTCTGGCTTCCATGTAAAACCCTCTGTGGAAAGGGTTCTTCATGGAACCCAAAAGGGTTCTACCTAGTACCAAAAAGGGTTCT
ssa-mir-8157	TAGCACATTACAGTACAGCTGTATTGTTACTGCACTGTACTCTGTGCTCTGCTGTGCTGT
ssa-mir-8164	CAGAGGTATTGTAATATCGTGATACTACAATACTCACCACGATACGGCGATAATTCTGAT
ssa-mir-145-2	GTCCAGTTTTCCCAGGAATCCCTTGGGCAATCACAAGGGGGATTCCTGGAAATACTGTTCTT
n26d	TCGGGCACTGTTTTCTCGCAGTTCTGTTAACGACGGTGAGGGCAGGTGTTCGGCAGAC
ssa-mir-106a-1	TAAAGTGCTTACAGTGCAGGTAATGGTTATGTCCTACCTACCGCAATGTGAGCACTTCTGTC
ssa-mir-7a-2	TGGAAGACTAGTGATTTTGTTGTGATGCTGAGCAATGAGAACAACAAGTCCCAGTCTGCCTCT
ssa-mir-26d	TTCAAGTAATCTAGGATAGGCTTGTTTAAGCAGGGAGAGCCTATTCGGGATGACTTGGTTC
ssa-miR-429_2	CTGGCTACTTTCCTCTGATGCTCCTACCTAAACCTTGTAATTGTCGTCTTACCAGACAAGTTTAGATCTAGCTACTCTGTCTAATACTGTCTGGTAATGCCGTCCATTACAAGGTGTCTCATCGCTCTTTCTCTGTCAG
ssa-mir-26a-5	TTCAAGTAATCCAGGATAGGCTTGTTTAAGTGGGCACAGCCTATTCGGGATGACTTGGTTC
n475	CTGTACACACCTGATTTAACTAATAAACTAAGACATACTTAGTTAAATTAGGTGTGTTATTGC
ssa-mir-27a-1	AGGACTTAGCCAGCTTTGTGAACAGATCTGTGAAAGCCCATGTTCACAGTGGCTAAGTTCCGCT
n374	TTGGTTTGTGCTGTCTTGTCAACTCCTACGGTCGTTATAATGTTCGGCATGAATCAAATGAGTTGGCAAGACGACACAAACAGATCT
n274	AACAGTAAGAGTTTATGTGCTGTCAAAGTTGTGCATCAGCATGTAGCCTCTTACAGTCC
n3a	TAGGTCTAACTGGCAGCGTGTGCTCCTAAGAAAGTCCAACCCCAGGATACAAGGGTCCTGCACAGCCGCCACCCACACAGGATGACG
ssa-mir-27b-2	AGAGCTTAGCTGATTGGTGAACAGTGATTGATCTCCTTTGTTCACAGTGGCTAAGTTCTGC
ssa-miR-novel-214	CAGTGCAAGCGTTGGATAGGCCACCAGACTCAGCCTGTCCATATGCTTGAACTG
n25-2	TGGGTCTTTGCGGGCAAGGTGAGTCCTCATTCATTCAACTGGCCTACAAAGTCCCAGT
n212	TGCAGCGAGACTGTCTGGAGCTTGTGGCTCTCTTATCAGTTCACAGACAGCTCCCTGAAGT
ssa-mir-8162	TTGTCTCAGACCTGTTTGTGCTGTAGTTGTTATCAGGATGTCACAACGGATCTGGGATCAGT
ssa-miR-new46	CAGGGCCCCCTGGCCCCAGCGCGACTGTCAACTGGGTCGGACTGTCCTCCGTGCGCACCCGACCGCGTTGCGTCGCAAGGGCGGGGATCGGCTCATGGAAACTGGCGCCAAAGGTCAG
ssa-miR-4792	GCCCTGGAAAGCGTTGCGGTTCCGGTGGCGTCCGGTGAGCTCTCGCTGGCCCTTGAAAATCCGGGGGAGAGGGTGTAAATCTCGCACCGGGCCGTACCCATATCCGCAGCAGGTCTCCAAGGT
n319c	TTTTTGTGTTTGTAAACGTTGCCGCACGAGAGCGATGCGCACAACGTTTGCAAACACAAAAAAA
n102	TATGAAGTAGACTATTAGTAGTGTTAAACTAACAAACTACTAATAGTCTACTTCATACA
ssa-mir-132-4	ACCGTGGCATTAGATTGTTACTGTAGCAACAGCACCACTGGTAACAGTCTACAGCCATGGTCG
ssa-mir-204-3	TTCCCTTTGTCATCCTATGCCTGGGCTCATATAAAAGGGGCTGGGGAGGCAAAGGGACGC
ssa-mir-17-2	CAAAGTGCTTACAGTGCAGGTAGTCTTCTAATATCTACTGCAGTGAAGGCACTTTAAGCA
ssa-mir-301a-1_AS_1	TATGACAATACTATTGCACTGCTAGAATGAATGGTACAGTAGTGCAACATTGTCAAAGCAG
n98	AACACCAACTGTTCCAATACAATAACAATGTAGTTAGCATGTTGTGGGACCTTTGGTGCTA
n19	AACAGTAAGAGTTTTATGTGCTGTGTTCTCAATCAGCATTTGATCTCTTACAGTACA
ssa-miR-new196	CGTACTGCCATTTTGATTCTTGTCTGATATGAATCACTTGCTGGTATGAAGCACAATGACCGTACTGCCATTTTGATTCTTGTCTGATATGAATCACTTGCTGGTATG
ssa-miR-new179	CATGACTGGTGCTGTACATTGTACATGACTGGTGCTGTACATTGTACATGACTGGTGCTGTACATTGTACATGACTGGTGCTGTACATTGTACATGACTGTGTTG
n353	GCCGTCTCTGTATCGACACTGATAAGGCAGCAGAGTGACATGCTGCCGTCTCTGTATCGACACTGATAAGGCAG
ssa-miR-new278	AGGCTACATCCCAAATGGCACCTTATTCCCTATTTAGTGCACTACTTTTGACCAGGGCCCATAGTGCACTTTAGAGAATAGGCTGCCATTTCGGGCCCACTTACAGTCT
ssa-miR-new142	ATTAGGGCCATGCTCTGGTCTGAAGTAGTGCACTGCTCTGGTCTAAAGTAGTGCACTGCTCTGGTCTAATGTAGTGCCCTGCTCTGGTCTAATGTAGTGCCCTGCTCTTGTCTAATGTAGAGCCCTGCTCTGGT
n280b	AGCAAACACAGGGAACTCCAGGGAGATATACTGTCTCTGTTTCTCTGTGTGTACTGA
ssa-miR-new258	TTGTTGTGGCCCCGGACAAGGACACCTGAATGTACTTGTCATCAAGCCCTTGACTTGTTGAATCAGATGTTTTTGTCTGGGACTACAACAA
ssa-miR-new119_1	TAGGCTGGTGGAACCTTCCGGATCGCTGCGTTCACCATTCTATTTCACTGACGTCAACAGAACGGTGAACGCAGCCATTAGGATGGTTCCATCAGGCTA
ssa-mir-137-2	ACGGGTATTCTTGGGTTGATAATACAGATGTGGATGTTATTGCTTGAGAATACGCGTAG
n470a	TGCAGACGTGTGTCCTCAGGGTGAACATACCTTCCTCCTGCAGACATGTGTCCTCAGGGTGA
ssa-mir-10b-3	TACCCTGTAGAACCGAATTTGTGTGATAAAACAACAGTCACAGATTCGATTCTAGGGGAGT
ssa-mir-126-3	CATTATTACTTTTGGTACGCGCTATGCCAAACTCAACTCGTACCGTGAGTAATAATGCA
n11b	TGTGAAGCGTTTGTAAGGCCTGTGCAGAGGGGAGAGAACAGGGATAGACAGACACATAGTTGACAGGCTACAGAAGAGGCTACGCTAA
n147	AAGTGACTGTATAAGTGGAAGCATGGTATACATTTTATTGCTTTCACCAATCCAGCCTTGA
ssa-miR-new24	CTCTATCAGGGTGACCGGCGGTCACTGGGTGGGCTACGAGAAGCCCAACTTCAATGGCTACCAGTACATCCTGAACAAGGG
ssa-miR-181a_7	TGGTAGTCAATCTGTCTCTAGCATTCAAGTCCCAGTGAACATTCAACGCTGTCGGTGAGTTTGTGACTTAGAGAAACCATCGAGTGTTGAGTGTGCCCTGCCTCTTGAGT
n338a	TTAAGACTAAGTTCACCATATTTTCCTAACGTTGAACTTAGCCTTAAGA
ssa-miR-125c	ACGGGTTAGGCTCTTGGGACGCGGGCGGAGGGCACGAGCGACTACAGTGGCAAACCCAATGTGCCTGCCAAGGGTGGAGTCGGGA
ssa-miR-103_1	GTGATGCGCCTTGCTCTTTGCTTTTAGCCTCTTTACAGTGCTGCCTTGTAGAATCATGTTCAAGCAGCATTGTACAGGGCTATGACAGCGTAGAGAGATCCTCACCGC
n268-1	TGTAAACATCCCCGACTGGAATCTGTTCTCTATCATCAGAGCTTTCAGTCAGGTGTTTGCTGC
ssa-mir-153a-1	GGCATTTTTGTGATTTGCAGCTAGTAGTCTGGGTCCAGTTGCATAGTCACAAAAATGATC
n41	TAGGCGTGTCACTGCGTGTCACAGTCACTGCTTGCGCACGGGGCCACGCTCTGCC
ssa-miR-new256_2	GGAAGCACGGAGGAGGTGGTGTGATGGTGTGGGGGTGCTTTGCTGGTGACATTGTCTTTGATTTATTTAGAATTCAAGGTACACATAATTAACCAGCATGGCTACCACACCATTCTGCAGCGATACGTCGCCCATCTGGTTTGC
n188a	TTGCCAGACGTTACAACAGATTGTACTAACCAGTTGAATTGGACCGTCTGGCAGG
ssa-miR-novel-183	AATGATGAGAACAATATGACGTGTGTGTGTGTGCGCGGATGGTATCCACCGTATTGTTCTCATCGTTGG
gsa-mir-9404_S	GCGTCTCAGAGGTCAAACACAGTAAGTCATATTAAGCTGTGTTAGGCCTCCGAGTCTGA
n206	ATTCCCAAATAGACCCCTAGCCTAAACTATAGAAGGTAGAGGTACATTTGGGATG
ssa-mir-101a-2	TCAGTTATCACTGTGCTGATGCTGTCCATTTTAAAGGTACAGTACTGTGATAACTGAAG
ssa-mir-26a-2	TTCAAGTAATCCAGGATAGGCTGGTTTCCACCAGCACGGCCTATTCTCGATTACTTGTTTC
ssa-mir-10b-2	TACCCTGTAGAACCGAATTTGTGTGATAAAACAAGTCACAGATTCGATTCTAGGGGAGT
ssa-mir-192a-2	ATGACCTATGAATTGACAGCCAGTGTTTGCAACACAACTGCCTGTCAGTTCTGTAGGCCACT
ssa-mir-9a-7	TCTTTGGTTATCTAGCTGTATGAGTGTTACTCGGCCGTCATAAAGCTAGCTAACCGAAAGTA
n469	TAGTTACTTTACTAGGCTGTCGTAAATAAGCTAACAACCTAGCTCCAGTAGCAAGC
ssa-mir-26a-3	TTCAAGTAATCCAGGATAGGCTGGTTAACACATGCACGGCCTGTTCTTGATTACTTGTTTC
ssa-mir-29a	CTGGTTTCACATGGTGGTTTAGATTAATGTTCCCAGTGTCTAGCACCATTTGAAATCAGT
n33c	CTCCCTATGTAGTACACTACTTTTTACCAGTGTCCGGTCAAAAAAGTAGTTCACTATGTAGGGAATAGGGA
n204-1	TGAATATCACTCTGTTTCACTGTTATGAAACAACTCATGAAATGGAGCGATATTTAGT
n432	CAAATCCCGGACGAGCCCTCTTTTTATGTCTGAAATTAAATAAGGGTCAACGTTGTGGATGGAA
ssa-miR-new280	GGCTGGGTGGCTTTTCAACGCCCAGAGGACTGTCTTGTGTTTTGTCTTTTTATTAAGGATGGCCCTCCAAGTGGTTTATGGGGTGTTGAAGGAGCGTCGGAGCC
ssa-miR-new222	GCGACGGCCCGACCCAGGCGGCGAGGGCTCCTCCGCTGGCTGTGATGAGAAGTCCTCGTCGTCGTTGTCCGAGGAACCTGC
ssa-mir-7a-3	TGGAAGACTAGTGATTTTGTTGTTTTTAGTTAGATGAATCGACAACAAATCACAGTCTGCCAAA
n55a	TGACGATACCTTTGGAACAAGAGGTGAATTACGTCTTATGCTCTTGTACCAATAGTAAAGTCTGA
n74	TTCTGTCAGCTAGGCTGGATTCTGTGCTAGCATTAAGGATACCGGCTACCTGACAGGCT
n34a	TGCTGGTAGTCTGTAGATAAAACAAAATCTATCTGTTTGGATACAGATTACTGGTAGT
n419	CACCTGATCCTTTGAGGTTAAATGAATAGTTCACTTTAAACTCGCAGGATTAGGCGGC
n141	AGAAGTGGAACAGAGCCTGTGTCCCATACCAACACACAGGCTCTGTTCCACTTCTCC
ssa-mir-106a-2	TAAAGTGCTTACAGTGCAGGTAATGGTTATTCCCTATATCTACCGCAATGTGAGCACTTCTGTC
n29	CGAACCAAGTGACAGTGTGCCTGTTTCTCTATCTCACAGACACACTGTCACTTGGTTCGAGT
ssa-mir-10d-2	CACCCTGTAGAACCGAATTTGTGTTAACAATACGCAACCGCAAATTCGCCTCTACGGGA
n443	CCGGCATACTACCCACCCATGTGTTCTAACAATCTGTGCTGCATAGTGGAGTAGCATGCCCCGG
n95-1	AAGTCAGGGGTAAGGCTCAGGCTGTATAAAAGTATGAACAAGTCTAGCCCATAACCACTGATACA
ssa-mir-462b	TAACGGAACCCATAAAGCAGCTGTGTCTTTCAAAGGCAGCTGGATGTGAGCTCCGTTTCC
ssa-mir-107	AGCTTCTTTACAGTGTTGCCTTGTGGCATGGAGATCAAGCAGCATTGTACAGGGCTATC
n7b	TAGCAGCACATCATTACTGGTAGCTGCCCCTTCTCTGGGCTGCCAGTATGGCTTGTGCTGCTCCA
ssa-miR-new116	CGTTGGGGTGGTGTCCGTCGGCGGACCGGTGGGGGAGGGTTGGGTCCGGCGATTGGTGGCGGCAACTCTGGACGCGCGCCGGGCCCTTCTCGCGGATCTCTCCAACTATGGCGCTCGCCTGCCCCACG
n250	CTGGGGATTTGAACTAGCAACCTTTTGGTTAATAGGTTGCTGGTTCAAGTCCCCGACT
ssa-miR-new159	GGCGGCCCAAGTTTTTCCATATTGGTATGGTTGTTGTGTGCTGCAGATAAAAGGCCATCGCTCAATGGATAAATATGGTCTGCT
n328-2	TTAGCTAGCTAGAACAAGGCCTAATAACTGTAATTTTAGTTAGCTGGCTAAAGTAAAGTAAACAGGGCTTGTTCTAGCTAGCTAAAT
n171	CTGTGGGTGGCAGCTCGGGCACACAGTCAAAGAAAAGGTCTCTGAAATCTACCCACTGCA
n152	ACAGCTGATTCAAAATAACCAACTCATCATCAAGCTTTGATTATTTGAAATCAACTGTGT
n202	TATGGAGATTATATATGATAGCCTTTGTGTACAACTCACGGCTACATATTTTACTTCGTAGT
ssa-mir-1788	GGCTTGTTTTAAGTTGCCTGCGACCTGTTTAAAGACTCAGGCAGCTAAAGCAAGTCTG
ssa-miR-new95	ATGAAGTCTGTTTGAGTACAAGGTTTGGAACATGACCTAATTATATGCCAGGAAAATGTTAAAAGGTTCATGGCAGTAGTTATTTCACATTCCAGGTGTGAATCTCTCTTTGACTCAT
ssa-mir-130b-1	GCCCCTTTTGTATTGTACTACTGGTGATCCTTCAATGAAGCAGTGCAATGTTAAAAGGGCA
ssa-mir-146d-1	TGAGAACTGAATTCCAAGGGTTGTATTTCTGAAGTCAGCCCATGGAGCTCAGTTCTTAAG
n491	TAAGTCAAACAGGAACTTTCTTTGAAAAGGACTAGAAAGGCCCGCCTTTGTCTCCCT
oha-mir-124-2_S	CGTGTTCACGGCGGACCTTGATTTAATGTCCATACAATTAAGGCACGCGGTGAATGCC
n61	TACTGGTAGTCTGTAGATAAAACGACATCTATCTGTTTGGTTACAGATCACTGGTAGT
n339	AGCCGCTAGGTGGCGCTATTTGCCTTTGTTTTTATGGTTAATAGCGACCACTAGCAGCTGT
ssa-mir-1-4	ACATACTTCTTTATATGCCCATATGAACAAGAGCAACTATGGAATGTAAAGAAGTATGTAT
n451b	CTAGGGTTAGGATTAATCCATTCCCTGGTGTTTGTGTTGACCCTGCTCTCTAGGGTTAGGATTAATCCATTCCCTGGTG
n271	AACAATATCCTGGTGCTGTATGAGTGAGTGGGGAAAAGCTCCAGCATCAGTGATTTTGTT
n321-2	GCCTGTAACAACGCCAGACTGTAGCACAAAATAACAGTCTGGCGTTGTTACAGGCTT
ssa-mir-455	TATGTGCCCTTGGACTACATCGTGGAAGGCAGCACCATGCAGTCCATGGGCATATACACT
ssa-miR-135	TGTGTCCCTCTCAGCCTATCTGCCGCTGTGTCCTATGGCTTTTTATTCCTATGTGATGACAGAATGGGCTCATGTAGGGATAGAAGCCACTTAACACACGGCGAGAGAGCTACATA
ssa-mir-146a-2	TGAGAACTGAATTCCATAGATGGTGGCTACTGGAGATGTCATCTATGGGCTCAGTTCTTCTGG
n462	CAATGGACCGGTATCACACGCCAAACCTATAGAAAGCACACGTTTGACCCCGTTCCATTTA
n400	GATCCTGAATCAGGTGTAGCCAAAAAGAAGCAGAGACTGTTTGTTGATGTTTTGGCTTTACCTCTGTTCCTGGATCAG
ssa-mir-7a-5_AS_1	AGGTAGACTATGACTTGTTGTCTGGGTGCTGTATTTACAACAACAAAATCACTAGTCTTCCAT
ssa-mir-33a-2	GTGCATTGTAGTTGCATTGCATGATCCTGCAGCCCATTGCAATGTGTCTGCAGTGCAGTA
n10	AAGGAACCTTGTAGGCCGAGGCAGTTTGCTCCTGGGCTTGGTAGGGGGGGGAGCAGG
n389b	CTATCTTTGGTTCAGATTTGGTCCGGTCCAAAAACCAATGTCCGTGGAAATCAAGGCCGGTCCGGGAACTGCACCAAAAAAAGAC
ssa-mir-148a	AAGTTCTGTGATACACTTCGACTCTAATTGTTTGCAGTCAGTGCATTACAGAACTTTGT
ssa-mir-460-2	CCTGCATTGTACACACTGTGCGTATCTGTTATGTAAGCACAGCGCATACAATGTGGATG
n27	AGCTTTGCTGGGTGATCAGCCTGTGCACCTCAGTCGCTGTGCAAACCCATGCAAAACTG
ssa-mir-205b-3	TCCTTCATTCCACCGGAGTCTGTGCCTTTATCCAAACAGATTTCAGTGAAGTGAAGTGTA
ssa-miR-new90	GTTGGTGTATTTATAGTCCAGTGTGTCACGCGCCGTGGACGGGGGATTACCTTGGCCGCTGAACCAGCAGCAGCACTGGGACTCCGTTCAGAATGGGGCTCTCACTCTGACTCACGGCAGC
ssa-miR-new226	CAGGGGGAAGGCCTCGGGGACAGCGTCGAGACAACGTTGAAATGTCGTCTGTCGCGGTCCCAAAGCCTCAACTCTG
n83	ATAGAAATGTATTGTATAGAGCTAGGGAATTGTCAGCTCTATTAATTATATTTCTATCT
ssa-let-7i	GCTGTTGGTTGGGTTATGACATTGCCTGCTATGGAGATGACTGCGCAAACTACTGCCTTGCTAGTGCTGGTATTCCACTTCAAGCCGAGGAGTTTCCTGTTTATTCGTTTTGAAAAAGGTAAAGCTAAATCTATGTTAGT
n86	TGGTCCCAGATCAGTTTGTGCTGTCTCGTCAATTAACTCCTATGGTTAATCCTTGTCAAGCCAAACAGATCTGGGATCAGG
ssa-miR-new70	GGGTTAAGTCTCAATTGTCACCCGATTCCCTATATAGTGCACTACTTTTGGCCAAAGCACTATCGGCCTCTGGTCAAAAGTAGAGCTCTATGTAGGGCATAGAGTGCCATTTGGGACACAGGCCT
n1a	TGAGGTAGTTGTTTGTACAGTTTGAGGGTCCGTGATTCTGCCCGATAAAGGAGCTAACTGTACAAGCCACTGCCTTGCC
n325	GTGAAGCCTTTGCTTACTTCACCACAGGCCCTGTGGTAAAGTAGGCAAAGGCTCCACCT
ssa-miR-new130	GTCTGTCTCTGGTTCCTGAGATGTGAGCTAGGAGGAAGCACTGGGCCTGTGTAAATAAATCTGCTCTCTCCTTCCTCCTATAGCTGGCCACCATAGCAGAC
n265	TCAGGCACCCTATTCTCGTGACATTTGACCAGGGCCCATGTAGGGAAGAGGGTGCCATTTG
ssa-mir-181a-5	AACATTCAACGCTGTCGGTGAGTTTGGTATGGATCACATAAAAACCATCGACCGTTGACTGTGCC
ssa-miR-new12_2	GTGAAGAATGTAGGTGGAGGTGTGATGGTGCGGTGGTGCTTTGCTGGTTACACTGTTTATGATTTATTTAGAATTCAAGGCACACTTAACCAGCATGGCCACCACAGCATTCTGCAGCGATACACCATCCCATCTGGTTTGCGC
n243	ACCAGCTACACTTCTGCGGAGGCAAGGTGTTCATCTTTCCTGACCTCAGCTCGAGTGTCGTTCC
n434a	ACCCAGTACTCAGTGTAAGGTCTGTGTGATCAAAGTACAGCTACATCTGATTACTGGGT
ssa-miR-new247_2	CCTGGACTCAGATCTGTTTATGCTGCCATGGGAGTTGGCTGTGCTGCACTAACAGATCTGGGACCAGG
n411	TCAGGAAAAGCTCTAAGCCCCAATGACAGCCTACAATTAGGGTCTGGAGTTTTTCCTGGACAGG
ssa-miR-new237	GGAAGTCGTGGCACCTTTAATTGGGGAGTACGGGCTCATGGTAATGGCTGGAGCGGATTGTTATCATTCCATTCTCTGTTCCAGCCGTAATTATGAGCCGTCCTCCCCTCCGCAGCTTCC
n156	CTGATGAAATCACTCTATGGTCTGCTCTCTGCTGCGTCAGGATAGGTTGATTTCATTGCAT
ssa-mir-24a-1	TGCCTACTGAACTGGTATCAGTGTGAACTCTGAGTACTGGCTCAGTTCAGCAGGAAC
n26a	TCGGGCACTGTTTTCTCGCAGTTCTGCTAACGACGGCGAGGGCAGAGTGTTCGGC
ssa-miR-new79_1	TTGTGCTGCTCACGAATGAAGGTATGTAGCTCTGGTCCAGTGCATTACATGCGGCTTGCTGATGCTGAGACTTCTACATCTGCAAGCCACACGTAATGCCCTGGACCAGAGCTAGAATGTACAATGAAGAGAAACAA
ssa-miR-129a_2	GCCGATCTGATCTGTCCTTCGCGAATCTTTTTGCGGTCTGGGCTTGCTGTACATAACTATCAAGCTGGGAAGCCCTTACCCCAAAAAGCATTGGCGGAGGGCGCATTCGCCGAGT
ssa-mir-19c-3	CGTTTTGCTGGTTTGCTTTCAGCTTTTCAATGTACCGCTGTGCAAATCCATGCAAAACTG
n284	TAATGCACCTGTCAAATAATCAGCTAATCACTGTCTTAAATCTGGACCTTGATTATTTGAATTGGGTGTGTTAGT
ssa-mir-8158	AAGAGGTTTCACACATACAAATGTTAATTTTAAAATACTCATTTGTACGTGTGAAACTTCTTCC
ssa-mir-92b	AGGTGTGGGATGTGGTGCACTGTTGTACAATGCCCTCCCAATATTGCACTCGTCCCGGCCTCC
n380	GACAGTAAAGAAAAGTACAGTATAGTTGAGTACACTACTGTGCTGAACTTTGATGTCCA
ssa-let-7i-1	TGAGGTAGTAGTTTGTGCTGTTGGTCGGGTTGTGACATGGCCTGCTGTGGAGATAACTGCGCAAACGACTACCTTGCC
n386-1	TGCAATGTGTAGAGCTGACACTGTTCTCTATTACACGTTACAGAGCATGTCTGTTCTAAACAATGCT
ssa-miR-new63	TCCTCTGAGCTGATAGATGCCCACTTCTGGGTCCATGGGATCCTCTGAGCTGATAGATGCCCACTTCTGGGTCCATGGGATCCTCTGTGCTCAGAAGAGGCTCATTCTCCTTCAGCATTTCAGCGAGAGAGCGA
n166	ATAATACACATGATTATCAACTCACTAGATTTGATAAGTTGAATTAGGTGTGTTATTGC
ssa-miR-new114	ATCAGTGGGCATGTGGTCTGCTGACCTGGGGGTGCTGACACGATATAGACGCCTGACTGAGTTTTGCCTGTGAAGCTGTAGTTTTAAATTTAGCCTGGTCCTAGATCTGCATGTGCTCTTGCCAGCACCATTGTGCATTGGT
ssa-mir-459	TCAGTAACAAGGATTCATCCTGTTGTTGTATTCTGAACTAGCAGGGAATCTCTGTTACTGGGG
ssa-mir-456-2	GCAGGCATCTTCCCAGCCTACATGTGGATCCAAGAATCTGCAGGCTGGTTAGATGGTTGTCA
n266b	ACGGGTATTCTTGGGTGGATAATACGGATCACGTTGTTATTGCTTAAGAATACGCGT
ssa-miR-new96	GGCCAAAGAACAAAGATCATACCCCCAAGACATGGCAACCTCCCCTGTTATTGCTAATGGTGAGAGGTTAGCATGTCTTAAGGGTATGATCTTTGAAACACAACC
n245	CATTCACCGCGTGCCTTAATTGTATTGTTATTAAATCAAGGTCTGCCGTGAACACGA
n295-1	TTATCACTTTTCCAGCCCAGCTATCCATTCTGTATTCGTTGGACGGAGAACTGATAAGGGC
n381	TTTGGGCTCCATGTAAAACCTTTTCCACAGAGGGTTCTACATGGAACCCAAAAGAGTTC
n54	ATTCCCTACATAGTGCACTACTTTTAACTAGGGCCGATAGGGTCTGGTCAAAACTGGTGCACTACATAAGGAATAGG
ssa-mir-725-2	AGCTAGAAACCTTGCCTGAGATGTGCCAAACAGATTTCAGTCATTGTTTCTGGTAGT
ssa-mir-375-3	ACGTTGAGCCATACGCACAATACCTGAAGATGAAGTTTTGTTCGTTCGGCTCGCGTTA
ssa-mir-7a-4	TGGAAGACTAGTGATTTTGTTGTTGTAAATTTAGCTCTCTGACAACAAGTCACAGTCTACCTC
ssa-mir-130d-3_AS	GCCCTTTTAATATTGCACTGCTCATCTCTTTACCCAGTAGTGCAATAGAAAAGGGGCA
n378	AGCAGGCTGGAGCAGATCAGACATGATCCATCTCTCATCTGCTCTCGTCTGGCCT
ssa-mir-143	GGTGCAGTGCTGCATCTCTGGTCAATTGGGAGTCTGAGATGAAGCACTGTAGCTC
ssa-mir-148b	AAGTTCGGTGATACACTTCGACTCTAATTGTTTGCAGTCAGTGCATTACAGAACTTTAT
ssa-mir-146b	TGAGAACTGAAGTCCATAGATGGTAGTTGCTCAGATAGACATCTATGGACTCAATTCTTCTT
n42b	TTGCTGTTAACACTGTCTGTGATTTATTTAAGGCACACTTCAAGGCACACTTAACCAGCATG
ssa-mir-219c-1	TGATTGTCCAAACGCAATTCTTGTGTCTGCCTCCATGAAACCAGGAGTTGTGGATGGACATC
n425	AGACACCTGACACAGCCCCCATTCTATCTCATAAAAGTGGGTCTGTGTCTATTGTCTCT
ssa-mir-7a-6	TGGAAGACTAGTGATTTTGTTGTGATGCTGAGCAATGAGAATAACAACAAGTCCCAGTCTGCCTCT
n394	CCCGACGTGACGATGTTATCCCCTGCCTGGATAGCATCGCCAAGTCGGGACGA
ssa-miR-new260	TGGAGGATATCCTAACTTCCACTTAACTTAATCATCATGCATTGACATCAATGGGATTGTAGAGTGAAAGTTAGGATTAGCCCCA
n319a	TTTTTGTGTTTGTAAACGTTGCCGCACGAGGGCGATGCGTGCAACGTTTGCAAACACAGAAAAT
n180a	ACCTTTTGCCTTACAAAGAACCCTTGTCTTCCAAATAGGGTTCTTTGGATCAAATGGTTC
ssa-mir-18b	TAAGGTGCATCTAGTGCAGATAGTGAAGTAGACCAGCACCTACTGCCCTACGTGCTCCTTCTGGCA
n189	GCCACGCCACTTCGATACAGAAGTTACTTTTTTGTATCGAAGTGACATGAAAA
ssa-miR-new60	GGCTGTTTCTATAGCCGGGTCCGAGATCTGTTTTGTCTGTCTTGCCATTGGATATATAGGAGTTGGCTATACAGCATAAACAGATCTGGGACCAGGCTAGGGCT
ssa-let-7h	TGAGGTAGTAAGTTGTGTTGTTGTTGGGGATCAGGATAGTGCGCCCCGTACGGGAGATAACTATACAACTTACTGCCTTCCT
ssa-miR-new254	CCTGAATTTGAACCAGGGTGCCTGTAGTGACACTTCTAGCACTGAGATGCAGTGCCTTAGACCACTGCAGCACTCGGGAGCCCCATAGG
ssa-mir-130d-1	GCTCTTTTAATGTTGTACTACTGTGAAATCAGATGAGCAGTGCAATATTAAAAGGGCA
n295-2	TTATCACTTTTCCAGCCCAGCTATCTATTCTGTATCCGTTGGACGGAGAACTGATAAGGGC
ssa-miR-new193	TAGTATACTACTTCGGGTCAAATGGCACCCTACTCCCTATATAGTATGCTACTGTTGACCAGAGTCATATGGACCATGGTCAACAGTAGTGCACTATATAGGGAATAGGGCCCTGGTCTAAAGTAGTGCACTA
n207	AGTGTGTTCAAGAGGCCCAGGGCTGTAGTATCAGAGGCCCTGGACCCTTTACAGACCTCC
ssa-mir-23a-1	GGATTCCTGGCAGAGTGATTTGATATTGTATCATAAAATCACATTGCCAGGGATTTCC
ssa-miR-novel-25	ATGTGCTTGATCTAACCATGTGATGGCAGGTATCTAGGTAACCATGGTTGCGTCAAGCGCCATG
ssa-miR-new167	TGGAGGAGACATGGTCTCCTATTCCCTATGCAGTGCACTACTTTGGGCCAGAGCCATATGTAGCAACCTAAAAGTAGGGCACTGTAAAGGCATTAGGGGACCAGTAGAGCCGGACCTCGA
ssa-miR-16b_4	AATGCAGTAAAGGACTGGACTGCTGGCTGGGCTGTAGCAGCACGTAAATACTGGAGTTAGCCTTATTCCGGTATCCAGTGTTACTGTTCTGCTGTAGTCAGGCCTGCCTACTACAACAGCCTGCTTTGTGTT
n219	ATATCATTCCACTCTTTGTCTTGGAAAACATGGCTTGACAAAGAGTGGAATGTTAACA
ssa-miR-182_2	ACCGATGTGTTTCTGATTCCCCTGTTCTCCCTCGGTGTTTGGCAATGGTAGAACTCACACTGGTGGGCTAGTTGGATCCGGTGGTTCTAGACTTGCCAACAACTGACTGAGAGCTTCCCAGCCAACCAGATCCACATGGT
ssa-mir-182	TTTGGCAATGGTAGAACTCACACTGGTGAGGTAGCTGGATCCGGTGGTTCTAGACTTGCCAACT
ssa-miR-new247_3	TGTCATGCCAAACATGTTGACAACCACAAGGAGTTGACTGCACTAACAGATCTGGGACCAGGCCGGTGCTTTGGTCACCCAGAGTGTGTGGATGGAACCCAGCTCCTGCTTTGGTGAAAATCTCAACTGTTTCTGATA
ssa-miR-new58_3	GCTGGTAAATAGCCTAGCCCGAACCATCCTGATCTCGCGAGTTTACGTACACTGTTCCGTTAATGTAAACTCGCGAGATCAGGATGGTATGGAGGAGACTAGT
n197a	AGGGCGGAACGAAATAGAATGCCTGTTTATTTCTCAGTCATTCTATTTCATTCAGCCCCGA
ssa-mir-489-2	TGGTCGTATGTATGACGTCATTTACTTCAACGTTTGGAGTGACATCATATGTACGGCTGCT
ssa-mir-33b	GTGCATTGTAGTTGCATTGCATGTGTCTCAGCTGGGTGCAATGTTCCTGCAGTGCAAGA
ssa-miR-new178	CAGCTTCTTGGATGGAGGAGGGTGGTGGTACAGCCGCTGTGGTTCTGCCAGCTTGAACGGTGACTGGCATCCTGCCGGCGAACACATCGGCTGGAACTCTGGCCTCCACTGGGCGACCTG
n216-2	AGGCCGGTCCTGTCGTCAAGCTAACGGCTACTGAAACTACTAGCTTGAGGCCGGTCCTGTCGTCA
n57	GGATAGTAGCCATGATGACATGTGTGGTGATCAATCTCATTCATCATGGCTCTTTACACT
n402	TTCAACACCCAGAGGACTGTCTTGTGTTTATCTTCCAAGTGGTTTATGGGGTGTTGAAGG
ssa-mir-26a-6	TTCAAGTAATCCAGGATAGGCTGTGTGTATCCTGGTTGGCCTATTCATGATTACTTGTACT
ssa-mir-142b	TCCATAAAGTAGAGAGTACTACTAAACTCCTCTGCACAGTGTAGTGTTTCCTACTTTATGGAT
n55b	GGACGATACTATTGGAACAAGAGGTGAATTACATGATATGATCTTATGATCTTGTACCAATAGTAAAGTCTGA
ssa-mir-146a-1	TGAGAACTGAATTCCATAGATGGTGGCTACAGGAGATGTCATCTATGGGCTCAGTTCTTCTGG
ssa-mir-194a-2	TGTAACAGCAACTCCATGTGGAAGTTGTCTGTGTTCCAGTGGAGATGCTGTTACCTGC
n240	TTCTGAAATGGCAACCTAATTCTCTATACAGTTCACTTAGGATGCCATTTTGGATGC
ssa-miR-new164	GACTGTTCTGAGTGTTCTGAATGTTCTGAGGATTCTGACTGTTCTGACTGTTCTGAGGGTTCTCAATGTTCTGAGGGTCCTGACTGTTCTGACTGTTCTGAATGTTCTGAGGATTCTGACTGTTCTGACTGTT
n136	TTCACTGACCATGTGACCTGACCAGGTTAAACTCTGGGCCCTAGTTGGGTAACATGGTCTGAAACA
ssa-mir-449a	AGGCAGTGTAACGTTAGCTGACTGTTTTCTCATTTGTCAGCTCACGCTACAGTTGCTCC
ssa-mir-722-2	ATTTGAAACGTTTTAGCCAAAAATGTTTCCATGGTAAAGGTGTTTTTTGCAGAAACGTTTCAGATTT
n158	TGACTTAATTATATGCCAGGAAAATATTAAAAGGTTCATGGCAGTAGTTATTTCACA
n427b	ACTAGATTATAAACTACTGTCTTTTTATACTGACAGACAGAAGCGCCCAGTCTATCCA
n110	TACACGTCACTGTGTTGGATGCTAACGACAATATTCCAGTATTTAGCCAGGACGTGTATAA
n253	TGGGCCCTGGATTTGATCGCTGGGCCCCCCACGGCGAACAAACCCCAGGGCTCCGG
n473	TATTCCCTGCATGGTGCACTAGGCTCTGAACATAAGTGGTGCACTACATAAGGAATAGT
n450	CGCGTTCGTAAATTCCTCATTCTTCGAGTGCTTTGAATTCGGAGTAGATAGCTAGTGAATTTACGAACGCACC
ssa-miR-18a	TCTTTGTGCTAAGGTGCATCTAGTGCAGATAGTGACATAGATGAGCACCTACTGCCCTAAGTGCCCCTTCTGGCATAAGGG
ssa-miR-new213	AAAGACAGAAAATACTCCATGAATCCTCACGAGCACAGTGGTATAGAACACCTGGGTCAGTGAGAGAATCATGTAATATTTCCTTTGCTTT
ssa-mir-92a-3	AGGCTGGGAGGGGTGTCAGTGCTGTTACTCTGAAGGTATTGCACTTGTCCCGGCCTGT
ssa-miR-new256_1	ATGGTGTGGGGGTGCTTTGCTGGTGACATTGTCTTTGATTTATTTAGAATTCAAGGCACACTTAACCAGCATGGCAACCACAGCAT
ssa-miR-new23_2	GGGGAAAACGGCTCATAATAATGACCGGAACAGAGCTAATGGACTGGCATCAAACACCTGCAAACCATGTTTGATGTATTTGATACGGTCCACTAATTCCACTCCAGCCATTACCAGGAGCCCGTCCTCCCC
ssa-miR-47	GATGTAAGGGAATGGCATTGTCTATAGACTGCTCTTGGCGTTGTCTATAGACTGCTCTTGGCGTTGTCTATAGACTGCTCTTGGCGTTGTCTATAGACTGCTCTGCTGTTCATGGCATC
ssa-mir-135b-2	TATGGCTTTCTATTCCTATGTGATTTTCTCTACTGTCACGTAGGGTCCAAAGCCATTG
ssa-miR-new160	AGTCTGTGGCCTGGTGGCGGCTGGGGGCGGGGCTAACCTTGCTTTCTCCTCCTCCGCTGCCACACTCT
ssa-miR-new82	ACTTGTGTGTGTGTGTTGACCAGGGCTGGGGTGCATTGTAGTTGCATTGCATGTGTGTGTACATGGTGTGCAATGCTCCTTCCATGCAACACAGAGCTGTGTCGTGATGACACTCTGTGT
n125	TGGCCTTCCCTCTCTTGTACCCCTCATTAACGTTGGCCCCCATGTCAAAGCCCTGGGCTGCAGAGGGGAAGGCTCTC
n56	TTCGCCCCTGAGGACACACGGTGTTTTCTTTTAATAGCACCGAATCCACAGAAGTGATGC
ssa-mir-22a	AGTTCTTCACTGGCAAGCTTTATGTCCTTGTGTACCAACTAAAGCTGCCAGCTGAAGAACTGT
n117a	CACAGCTGACTCAAATAATCAACTAATCATCAATCTTTAATTATTAGAATCAGCTGTGTA
ssa-mir-101b-2	CAGTTATCATGGTACCGGTGCTGTGTGCCTGTCAAGTACAGTACTATGATAACTGAA
n258a	CAGGAGTACTGATTTAGGATCAGTTTTGGAAGACATGATTCTAGATCAGCACTGCTACTCTGA
n99a	AGGAAAAACTCTTGGCCCCAGTTATAGGCTATAAATAGGGAGCAGAGGTTTTTCCTGG
n150	CTGTGGCAGTCGTGTCTCTTGTACCCAGTCTGAGTAGATACATCTGCCATGGGC
n409	AAGTAGTGCCCACTCAACGCCTTCGTAAATCGTTGAGTCGGCAAGCTACTAGCT
ssa-mir-29c	ACTGTTTTCTTTTGGTGTTTAGAGTCTCTTCTATTTCTAGCACCATTTGAAATCAGTTA
n226a	ACGAGTGCTGATCAAGGATCAGGTCCTCGCCCTGTCCATTCCTTATAATATAAAACACAAAACTGATCCCAGATCAGCACTCCTACT
ssa-mir-130d-2	GCCCTTTTACTGCTGTACTACTGTGAAATCAGATGAGCAGTGCAATATTAAAAGGGCA
n242	ATCTGATTGTGCGGTCTTGCCTAGATCTACGGTCATTGGCAAGACAGCACAAACATATCT
ssa-mir-9a-8	TCTTTGGTTATCTAGCTGTATGAGTGGTGTACATTCTTCATAAAGCTAGATAACCGAAAGTA
n357a	ATTGTGCACTAGTTTTGACCAGAGCCCAATGTACCCTGGTCAAAGGTAGTCCAC
ssa-let-7d_2	GGCTCTGCAGTGTGAGGTAGTTGGTTGTATTGTTTCGCATAATTAACAGCCTGGAGATAACTGTACAACCTTCTAGCTTTCCCTGCGGTGTC
n52	TTGCTGGTGAAATTGTCCGTGATTAATTTAGAATTCAAGACACTCTTTACCAGCATGGC
n235a	TGTAGAACCGACATGATGATTCTCTGTGATGTGGAAGAATGGGTTGTGTCAGTTCTATACT
n396	TTCAGACATGTGAGGGTGGGCCAGAGCTTGGTGAAGGTCTTTTGTGGAATAGGCCTTCGGCCCACCCCATACAGCATGAGCT
ssa-mir-22b-1	CGTTCTTCACTGGCTAGCTTTATGTCTCACTCCCCTCTGTAAAGCTGCCAGTTGAAGAGCTGT
n341	TATTTCCTATGTAATGGGCTGCTCTGGCCAAAAGTAGTGCATTACATAGGGTATGGG
ssa-miR-128_4	GTGTGTGGCAGTAGGGAGGGGGCCGATACACTGTAAGAGATGTAGTCTGAGGTCTCACAGTGAACCGGTCTCTTTTCCTGCTGCTTCTAC
ssa-mir-132-2_AS	ACCATGGCTGTAGACTGTTACCATGTTACCGTCTCTACAGTAACAATCTAAAGCCACGGTCG
n2	AAACCGTTACCATTACTGAGTTTTAGCAATGGTAAAGGTTCTA
n287	TTAGTGCACTACCTTTTGATGGACCGTCGGCTCGGGTCAAAAGTAGTGCACTATA
ssa-miR-novel-213	TCTGTATTTGTCTGCCCAGCCTGTGTGTGTGTTGTTGGCAGGCAGCCAGAGC
ssa-mir-133a-1	AGCTGGTAAAATGGAACCAAATCAACTGTTCAATGGATTTGGTCCCCTTCAACCAGCTGT
ssa-miR-new267	CTCTACACATGAGGATCATTAGCCTGTGACCAGCTAGATATCTGGCTCTACACAGGAAGATCATTAGCCTGTGACCAGCTAGATATCTGTCTCTACACATGAGGATCATTAGCCTGTGACCAGCTAGATATCTGTCTCTGCACAGGAAGATCATTAGCCTGTGACCAGCTAGATATCTGTCTCTACACATGAAGGTCAT
n85	ATTGTGGAGAGTGCCCCGAGTGCCAGTTAACAGCTCCCCGACCAGCTGTTAGAAGCCTGTTAGTGCCACTCCCC
ssa-miR-new106	CCGAGGACTTAGTACCCGCTGCGTCACGCCCCTTGCCCCCGGCGTGACTGTCAACCGGGTCGGACTATCCTCAGTGCGCACCCGACCACGTTGCATCGCCAGGGCAGGGATCGGCTCACATAAACTGGCGCCAGGGGTCAGCGG
n241	CTATTCTTTTGCAAAATCCTCTATTTTGTTTTCATGCTAGAGGAGTTGGGAAAAGAACAAACA
n317	TGCCTTCCTCCTGTGTTGCAGACTTCTTTTAGTGGCATATGATCGTCTGCATCTGATTGAAGGTAAC
ssa-miR-new248	TCTCAGACTACATCCCAAATGGCACCCCATTCTCTTTATAGTGCACTACTTTTGACCAGAACCCTATGAGCACTGTTCAAAAGAAGTGCACTGAATAGGGAATAGGTTGCCGTTTTGGTGTAGGATGCAGA
n434b	ACCCAGTTCTCAGTGTAAGGTCTGTGTGATCAAAGTAGAGCTACATCTGATTACTGGGT
n483	GTCACTATTACCTAGTGTAGTGATGGACTCTCTATGGCTGAGGTCACTATTACCTAGTGTAGTTGTGGACT
ssa-mir-375-1_AS	ACGCGAGCCGAACGAACAAAACTTAATCTTCAGGTATTGTGCGTGTGGCTCAACGTGAGGC
n447	GGTTGCCAGCTCACTTCCCGGTAGATTTTCCGCTTTGGACCCAGAATTCGAACTGGCAACCCT
n230	ACTGATTTCCTCTGGTGTTCAGAGTGGACTGGGGTTTTCTAGCACCATTTGAAGTCAATTG
ssa-mir-17-3	CAAAGTGCTTACAGTGCAGGTAGTGTTATTGATGATCTACTGCAGTGGAGGCACTTCTAGC
ssa-miR-new162_2	GAAGGGAGAGTACCCCCGTTGGGACTCTTGGAGCAACTGCCAGAAAAACGACTACCTGCTGTCCTTCAGGCCCGTCCGCATGGTGGGTACACTCCTCTCGCCTTC
ssa-mir-9a-2	TCTTTGGTTATCTAGCTGTATGAGTGTGATGGCCGTCATAAAGCTAGATAACCGAAAGTA
n46	ATTCCCTATGTAGCGCACTACTAATGACAAAAGTATAGCACTATGTAGGAAATAC
ssa-mir-375-1	ACGTTGAGCCACACGCACAATACCTGAAGATTAAGTTTTGTTCGTTCGGCTCGCGTTA
ssa-miR-new140_2	CAAAATGGTACCTTGCTCCCTACGTAGTGCACTGCCCTATGCCCATGTGGACTCTGGTCAAAAGTAGTGCACTATATAGGGACTGGTGTGCCTTTTG
n351	AATCTGTTTGTGCTGTTTTGCCAACTTCTATGGTCATTGTCATGCCAATAGGAGTTGGCAAGACAGCACAAATATAAACG
ssa-let-7f	TGAGGTAGTAGATTGTATTGTTGTGGGGTAGTGATTTTACCCTGATCAGAAGATAACTATACAATCTATTGCCTTCCC
ssa-mir-133a-3	AGCTGGTAAAAAGGAACCAAATCACCTCTTGAATGGATTTGGTCCCCTTCAACCAGCTGT
ssa-mir-2184_AS	TACTGTAAGAGCCTACGTGCTGATTGAGAACCCAGCACATTAACTCTTACTGTTC
n461	TTGCACTGGTTCGGAACCTGGTTCATTGATCAGTATGAACGGGGTTTAAATCCAGTGTTAGA
n479	AGTTGCTCAGGGATTCTTGAAACAATTGTCCTGTCTTTCGAGAATCCCTGAACTGAA
ssa-mir-8156	GTCCTGACTGTCCTGACTGTCTTTACCGTACTGGCTGTCATGACCGTCCTGACTGT
ssa-miR-new17	CTGGAGGGCCCGGCACTGTAACTAAATACACCGGAGGGCCCGGTACTGTAACTAAATACACCGGAGAGCCCGGTACCGGTACTGTAACTAAATACACTGGAGGGCCCGGTACCGG
n53	CACCCTATTCCCCATGTATTGCACACTATAAAAGTAATGTACTACATGGAATAAGGGGCC
ssa-miR-novel-228	TTGGGGGCCCAAAAGGTATGGAGAGAAAGCATTCATCTATGCCTTTCTGTCTGTCCCCAG
ssa-miR-new286	GTATGCATCTGAAATGGCACCCTATTCCCTGTATAATGTACTACTGGGCGCTGGTCAAAAGTAGTGCGCTATAGAGTGAATAGGGTGCCATTAACGAAGCCAGAGTAC
ssa-mir-212a-2	ACCTTGGCTTTAGACTGCTTACTGCTTTAAAAAAAAGTCTCACAGTTACAGTAACAGTCTACAGTCATGGCT
n278	CCAATGGAATGGTATCAACCATATGGAAACCAGGTTTGATGTGTTTGACACCGTTCCACTGACT
ssa-miR-29b_2	AGGTTGGTGTGACCTAACAATGCTCCTCTTGGAAGCTGGTTTCAGGTGGTGGCTTAGAGTGTTGTAGTCATTATCTAGCACCATTTGAAATCAGTGTTCTTGGGGTGGGAAGTAGCTACGTCTTCGCTGTGCCT
n275	CAAGTGGCACCTTATTCCCTATCTAGTGCACCTAATTAGGGAATATGGTGCTGTGTT
ssa-mir-499a	TTAAGACTTGTAGTGATGTTTAGGGAAATTATCACATGAACATCACTTTAAGTCTCTGCT
n96	CATAAAAGTAGTTGGTTGAGATGAGTCATGGGTGTATCTCAATGACTACTTTTGAGGT
ssa-miR-new249	GCACTTCAGAGTGCACTTCGGACTGTACTTCAGAGTGCACTTCGGACTGTACTTCAGAGTGCACTTCGGACTGTACTTCAGAGTGCACTTCGGACTGTACTTCAGAGCGCACATTAAAGATG
ssa-miR-new155	ATATTCTTCAAGAATCTGCGATTGCACAGCGAGATCAATGGAAGGTTTCAATAGAATCAGTGGAAACCTTCCGTTGATCTCGCTGTGCAGTTACTACACAAGGACTGAGAGGAGAATGT
n87	TTGCTGGTGACATTGTCTGTGGTTTATTTAGAATTCAAGGCATACTGAACCAGCATGG
ssa-miR-new134	CCAACCCTTGATCCTCTGTGGCAGCACCCTTACCTCTGTACCCTGTGCCTAGACCTGACACACACAGGTCTCTGTGCATGGTAAGGTGGTTCAGGGGATGCAGAAGCAATTTGAGAGGTTGG
n232	AGGACAGTGAGACACATCATGGCTTCAATGAGTAGAGATGTGGCTCACTGTCCTGA
n489	TTTCTAATCACTGTTTAATAGAGTTATTGGCCTCCAGTTAACAGTAGTTAGTAGACAGC
n460	GTGTGTGGGGGGGGGACTACATCACTAATGTAGTTTGTAATGTCTCTCTCTCTCACCCT
ssa-miR-new171	GAGTGCTACAGGGCGGTAGTCATTTATCTCAGTTACCTTAGCTTTCTTGGTAACAGAAACAATGGTGGCCCTCTTGAAGCATTT
ssa-miR-450a	GATGTCGAACCGGGTCCCAGATCACTTTGCGCTGTCTTCCTAATGCCTATGGTTGTTCAATGTTGGCAAGACGGCACAAACTGATCTGAGACCATGCTACCCAATC
ssa-miR-new103_2	AAGGTTTGGTATCGGACAGCCCATCTTTCCCCGGTCCCGGTCCGGTTCAGAATCCGATAGTGAACTGTCTCAGAGTCTGGCCCGAACCAAGATCCGGTCTTACGGGAGTACGGCTAGCGTCGCGGCTTCT
n371	ATCGCTGATTGGATAGAAACCTAGCTACTATATATATATATATATGTTTAGATAATTGGTTTCCATCCAATTGGCACAGA
ssa-miR-new315	TTTATTTACAAAACAATTAAATGAAAACATCCGAGGTAAGTTAAAGATGAGCTAAAATGTTTAACTTTTTAAAGTTGTAGCTTATCTTTACCTTGCCTAGGATGTTGTAATTTCATCATTTTGGAAATAAG
ssa-mir-222a-2	TGCTCAGTAGGCAGTGTAGATCCTGTGTAATTATCAGCAGCTACATCTGGCTACTGGGTCTC
n165	CATACATTCCTGATTCAAACTCAGTTGATCAGATGAATCTGGAATGTTAAC
ssa-miR-new139	CACTGATCTCTATAGTGATGATGTTGGCTGCTCTTCACACCGCTGGGATCTCTATAGTGATGATGTTGGCTGCCCTTCACACCGCTGGGATCTCTATAGTGATGTTGGCTGCTCTTCACACCGCTGGGATCTCTATAGTG
ssa-mir-153b	TCATTTTTGTGACGTTGCAGCTAGTAATATGAGCCCAGTTGCATAGTCACAAAAGTGATC
ssa-let-7a-5	TGAGGTAGTAGGTTGTATAGTTTGTGAAGGGATAGAATCCTATTCAGGTGATAACTATACAGTCTATTGCCTTCCT
ssa-mir-8160	AGAATAATGCCAGCAGTCGGCCCTGGTTTCCTAGGGGCCAGCACTGGTGTTATTGGGA
n173	TCTTTCAAAGCATAGCTTGGCTTGGTTTACATTAGCCAACTGTTTTTGAGGGCCATG
n429b	CTGTCTAGTATGAAAAGGCAGGTCATTTCACTTCCTCTCCTCCTCGTCCTAGATGGTG
n34	TTGGTTACAGATTACTGGTAGTCTATAGATTAAACAACATCTATCTGTTTGGTTACAGATTGCTGGTAGTCTGTAGATAAAAC
ssa-miR-16c-1	TAGCAGCATGTAAATATTGGAGTCACCACTGCTGAAGCCTCCAGTATTGACGGTGCTGTTGAAGC
n471	TGGTCCTGGCTATCGCCAAAGGTTATGGAGAGGTTCTGACTACA
ssa-miR-454	CAAGTCCTTGAACCCTATCAGTATTGTCTCTGCTGTCCACTTTGTTCAGAGTAGTGCAATATTGCTTATAGGGCTTCAGTTTTTG
n466	TCCATCAGCTTCTGGAGTACAGTTGTTTTCCATCAGCTTCTGGACT
ssa-mir-730a-1	TCCTCATTGTGCATGCTGTGTGTGTTTCTTATGGGTCCACACAGCGCCTGCAATGTGGAGG
n142	AGACTGAGGTACTCACAAAGGCCCATGTCCTTTTGTGAGTGCCTCAGAAGGA
n404	ATACGACACAGGTCGCTGGGTGACCTACATACACAATGTCCTCTGCCGGCCTGACGTCTCGCT
ssa-mir-181c	AACATTCATTGCTGTCGGTGGGTTTGATGTGAATATAACTCACTGATCAATGAATGAACA
n26b	TCGGGCACTGTTTTCTCGCAGTTCTGTTAACGACGGTGAGGGCAGGGATTCGGCA
n264	ATCTGATTGTGCGGTCTTGCTAACTCCAATGATCATTGGCAAGACAGCACAAAAAGATCG
ssa-mir-24a-2	TGCCTACTGAACTGGTATCAGTTTGAACTCTGAGTACTGGCTCAGTTCAGCAGGAAC
ssa-mir-219b-2	TGATTGTCCAAACGCAATTCTTGTGAAATTTAAAACACAACCCGAGAATTGTATCTGGACATCTGT
ssa-mir-199a-4	CCCAGTGTTCAGACTACCTGTTCATCAGGCTGAAGCTGAACAGTAGTCTGCACATTGGTT
ssa-miR-new191	CTAGACTAGGCATTAGGGCACCATTTCTGTCCACTACATAGTAAATGTGATCTAGACTCCATTTTTAAATAAATGTTGGAGGTTGGCACATTTGTTTTGTGGTGTACAGATTAAAAAGCCCATGACCTCGATAG
ssa-mir-196a-3	TAGGTAGTTTCATGTTGTTGGGATTCGCTTCCTGGCTCCGCAACAAGAAACTGCCTTGA
n198	TGGGCCTGTGTAGCTGTCATGGCACAAACTGTAATCCTTGATATGCAACACAAACCGAAA
n362	TTCCCTGATCGTGTGACCTAAGCATGTGATTAAAACAAGTTTGGTCAGGCCAGGGAAGAGC
ssa-miR-new129	AGAGAGAGGGTATGGTTAAGTTCCAATGTCCATACTAGCATACCACTTAGAATGCATGCCGAATACTTTGCTTCATTCAGGTAGTATGCCAGTGTGGATATCGGAAATAGTCCTTATATGTTTGTATCT
ssa-miR-2184_4	TGTCTGTTCCAGCACCAGTCTGAGCCCTCCTCTCTGAACAGTAAGAGTTTATGTGCTGTCAAAGTTGTGCATCACCATGTAGCCTCTTACAGTCCAGGGAGTACGGCCACTCTCACTGATGAGGAATGCA
ssa-miR-182_1	TGGTTGCCTCGCTCACCCCGGTTTTTGGCAATGGTAGAACTCACACTGGTGGGCTAGATGGATCCGGTGGTTCTAGACTTGCCAACAACTGACTGAGAGCTTACCAGCCA
n363	AATGGAATGGTATCAAACACTTGAAAACGATGTGTTTGTTACCATTCCATGTA
ssa-mir-26b	TTCAAGTAATCCAGGATAGGTTTGTTCAGAAAGGTAAAGCCTATTCTGCATGACTTGGTTC
ssa-mir-200a-2	CATCTTACGAGGCAGCATTGGATATAATCACTCTCTCTAATACTGCCTGGTAATGATGAT
ssa-mir-10a-1	TACCCTGTAGATCCGGATTTGTGTGAACAGACTCACGGTCACAAATTCGTGTCTAAGGGAGT
n476	AGACATTTAGAGTGATTAGCCAATCTTCTTCACTAATAGTTATTCAGTCTAAATGTTCCA
ssa-miR-new327	AAGGGTTCTTCGGCTCTCCCTTTTAGGTTCCGGGTAAAACTCTTTTGGGTTCCATGTAGAACCCTCTGTGGAAAGGGTTTTACATGGAACCCAAAAGGACTCTACCTGGGTTCTCCTATGGGGCCAGCCGAATAACCCTT
ssa-mir-19c-1	AGTTTTGCTGCTTTGCATCCCGCTTAAACAAATGTTTGCTGTGCAAATCCATGCAAAACTG
n455	TTCGCAGCTGATTCAAATAATCAAATCTTGATGATGAGTTGTTTTTTTGAGTCAGCTGTAGC
ssa-miR-new194	TTGCTGATACAGATTGAATCCCAAATGGAACCCTATTCCCTATATAGTGCTCTACTTTTGACACGAGCCTGATGCCTTGGTCAAAAGTAGTGCACTATACAGGGAACAGGGTGCCATTAGGGACACATCAGTAA
n35a	TGAGCCTAGTCCTGGACTAAGAAGTACTTTCAATGGCTATTTTCAGTCCATGACTAGGCTTAAC
n154	TTGGGATGCAGACCGTTACTGTTCACCGTCCACCGTGACTGTGTGTGTTCCACA
ssa-mir-199a-3	CCCAGTGTTCAGACTACCTGTTCATTGTCATACTGGTGTACAGTAGTCTGCACATTGGTT
n217	TCCCGGTTGAAAGATTCATGGAATCAGGAGGGAGAAAGCAGGAAATCCAGGAATCTTTCAACTGGGATA
n352	TCTCATATGGGGGCCCACCTGTGGAAGACCGAGAGGGGTGGGCCCCCCTGTGGAAGACC
ssa-miR-new30	CCCGCCACTTTGCCAGTCTTGTTGAGTGACTGAGTGTAGTCCAGTGGAGGCTAATATGGACCCAGCTCTAGGAAACAGGACTGCCCAGACAGTGGG
ssa-miR-new57	AAACGTAAAGTTAATTAGGTTTTCATGATTGGGTTTTATTAATCCAGCGGTAGTCAGCTGTACAGGCCAGCCAATGCCTGAACTAGTGTTACACTGCTGGAAGAGGAAGGCTCTGCTAATGTGGCCTGGTCTAGCAGATACTGTTT
ssa-miR-new80	AGCTAAGCTAAACAGCCGCTGGGTTAGCCAGCAGATCCGACCGGCTTGTTTCAACTGTAAGCAAGCGGTCGGATCTGTTGTCTATCACTGGTTAGGATAGTTTTAGCT
n435	CTATCTATGCTCTTGTCGGTTTTCACTTCAAATTAGCAGACCCACAGGTGGGTAGATATCC
ssa-mir-10b-1	TACCCTGTAGAACCGAATTTGTGTTAATAGATAACAATCGCAAGTACGTCTCTACAGGAATA
ssa-mir-130d-3	GCCCCTTTTCTATTGCACTACTGGGTAAAGAGATGAGCAGTGCAATATTAAAAGGGCA
n14	AACAGTAAGACCTTATGTGCTGTCAAAGTGGAGCATCAGCATATAGCCTCTTACAGTACA
ssa-let-7g-1	TGAGGTAGTAGTTTGTATAGTTTTAGGATCACACCAGATCTGGGAGATGACTATACAGTCTACTGTCTTTCC
ssa-miR-new2_2	GATTGATTGATTGCTTCTGTGGACAGGTGTCTTTTATACAGGTAACAAACTGAGATTCGGAGCACTCCCTTTATTAAGAGTGTGCTCCTAATCTCAGCTCGTTACCTGTATAAAAGACACCTGGGAGCCAGAAATCTTTC
ssa-mir-10d-1	CACCCTGTAGAACCGAATTTGTGTTTACAATTAACAACCGCAAATTCGCCTCTACGGGA
ssa-mir-203b	AGTGGTTCTTGACAGTTCAACAGTCTTTACCAAAATTGTGAAATGTTTAGGACCACTCG
ssa-mir-454	ACCCTATCAATATTGCCTCTGCTTTTCTGACTGATAACGGAGTAGTGCAATATTGCTTATAGGGTCT
n306	TATTCCCTATGTATCGCACTGCTCTGGTCAAAAGTAGTCCACTATAAAGGGAATAGGGTGC
n329-1	CTGCAACACAGGACATGGGAGCTACCTGCCCCTCCTGCTCGTGTCTTGTGTTGCAGCC
n185	TGGTGGACCCAGGCTTTGTGAAGCAGAATGTCTACAATTCCAAGACTGGCGTCGACCAAT
n267a	TCCCAGATCTGTTTGTAGCAATGACCATAGGAGTTGGCAAGGCAGCACAAACAGATCTGGAACCAGC
ssa-miR-new137	CTAACCTGATCCCAGGTCTGTTTGTGCTGTCTTCCATGGCTTTGGTGACTGCACAAACGGATCTGGGACCAGGCTAG
ssa-mir-129-2	CTTTTTGCGGTCTGGGCTTGCTGTTAACACACCTCAACCCAGGAAGCCCTTACCCCAAAAAGCAT
ssa-mir-93a-1	AAAAGTGCTGTTTGTGCAGGTAGATAAACTCATCAGACCTACTGCAAAACCAGCACTTCCTG
n337	AAGGCCTTCGTCAGGTTTTTAGTATTTTTATTTTTTACTCTGACGAAGGCCTTGA
n39	AGACAGACAGACTCTCGGAACCCTGTCTTGCTCTCAGAACCTTGGGTCCGTCTGTACT
ssa-mir-338a-3	AACAATATCCTGGTGCTGCCTGAGTGCCTCTTCATAGACTCCAGCATCAGTGATTTTGTTG
n457	TGGGCTGACGAACCTGAGATTGAGTCTAAAGTCACCATTCTCAAGTTGGACAGTCCTGG
n324	GTGTTGGTGCGCGTGCCTCTGCTAAACTCCTACAGTAGAGGAATGCGCAGTAGCGCTC
n416	AATCAGACTGAACACTGCACTTATCATTGTGAGCACAGCATTCAATCTGGGTTA
n328-1	TTAGCTAGCTAGAACAAGGCCTAATTACTGTAAATTTAGTTAGCTGGCTAAAGTACAGTAAATAGGGCTTGTTCTAGCTAGCTAAAT
n259	TATATAAAGTGAACTACTTTTGCCTATAGGTCACTCTGGTCAAAGTAGTACACTATGTAGG
n322	TAACACTGTAGTATTTACTGTAGTATTCTACAGGATACTACAACATTCTATGGTAAGTACTACACATGATT
n159	ATGGCATGCTGGAGAATCTGACTCCTCAGCTGTTCCTGGATGTCAACAAACCC
ssa-mir-92a-4	AGGTTGGGAGGGGTGTCAGTGCTGTTACTCTGAAGGTATTGCACTTGTCCCGGCCTGT
n113b	TCTAGGATCAGATACCCCCTGTGTTATTCATTGATCTAATAGGCAGAACTGATCCTAGACC
n103	TATGAGAACTCACACAGGAGAGAATCCATATAAATGTCCTCTTTGTGTCAGTTCCCTTATG
n28	AGTTTCCCGGACACAGATTAAGCCTAGTCATAATTATTATGTTTTGTCTGTCTGGGAAACCGGC
ssa-mir-30a-3	TGTAAACATCCTACACTCTCAGCTGTGACATCATCGAGCTGGGAGAGGGGTGTTTACACT
ssa-mir-150	TCTCCCAATCCTTGTACCAGTGTCTGATTTTAAGCTGACGCTGGGCATGGTTTGGGGGGGGC
ssa-let-7j	TGAGGTAGTAGGTTGGATAGTTTTAGGGTCACACCCACACTGGGAGATAACTGTACAACCTACTGTCTTTCT
ssa-mir-8159	TCAGTAACTGGAATCTGTCCCTGCAGACACACTGTAGAGCAGGGCCGGCTGGTTACTGCGC
n139	GTGGTAATGGCTTCTGTGGAATGAGTGGAATAGTATCAGGTATTCCATTTGTACCATTTTAGCCATTATAATG
ssa-miR-new312	CAAATGGCGCCATATTCACTATATAGTGTACGACTTTTGACCAGGGCCAATAGGGCTTTGGTCAAAAGAAGTGCACTGAATAGGAAATATGGTGCCATTTG
n288b	CCTGCCAGTTGGCTGTAGGCTATGCCGATAGCAGTTTGCTAGCTATCTGGCTAAAA
ssa-mir-122-1	TGGAGTGTGACAATGGTGTTTGTGTCCTCTGCTGTCAAACGCCATTATTACACTATATA
n64-1	AAATGTAGTAGACTATAAGTATACATGAAATATGCTGAGTATACTAAGTACACTACGTTTTC
ssa-miR-30b_4	AGCTTCTTCGTTCCGAGTGTAGTTACTGTAAACATCCTACACTCAGCTATAGCCTGTATGGAAGGCTTGGGAGAGGGTGTTTACTTTGACTGGCTTGGACAGCT
ssa-miR-new123	GGGGCCCGGGGCTGGGCCTGGCCCCGGGGTATCAGAGCCTGCGGGAGTAAAACCTGAGCCAGAGGAATAACTGGGCCCT
n13a	TGGGATCGCTCTCACCGGACTGTGCGTGCGCATGGGCGAGATCGTGCGCACTTCCGCATACTCCGGCGCTCTCCACTCC
ssa-mir-2187	TTTAATTAGTATAGCCTGTATTAGTGATCACACCAATTCTTTACAGGCTATGCTAATCTATGC
ssa-mir-92a-2	AGGTTGGGATAGGCAGCAATGCTTTTTACTTGTATGGTATTGCACTTGTCCCGGCCTGT
ssa-miR-29b_1	GTTAAGGTTGGTGTGACCTAACAATGCTCCTCTTAGAAGCTGGTTTCAGGTGGTGGCTTAGAGTGTAGTCATTATCTAGCACCATTTGAAATCAGTGTTCTTGGGGTGGGAAGTAGCTACGTCTTTCTGTGTGC
ssa-mir-1338_AS	TGGGCTGACGAACCTGAGATTGAGCCTAAAGTCACCATTCTCAGGTTGGACAGTCCTGGA
ssa-miR-new115	ACCTCTCAGGTGCACACACACCGCCAGGGTACAATCTGAATGCCTATGTCAGGGGAGGCACTCATGTAACCTGGCAGTGAGACTTGCTACCGTTACCTGCAGGT
ssa-mir-138-2	AGCTGGTGTTGTGAATCAGGCCGATGCCACACACCTGCTATAACCCGGCTATTTCACAACACCAGGGT
n388	ACTCCCTATGTAGTACACTACAAGAGTACTGTATATTGGGAACAG
ssa-mir-183-1	TATGGCACTGGTAGAATTCACTGTGACGGCACACTATCAGTGAATTACCATAGGGCCATA
n3c	TATGTCTAACTGGCAGCCTGTGCTCCTAAGAAAGTCCAACCCCAGGATACAAGGGTCCTGCACAGCCGCCACCCACACAGGATGACG
ssa-mir-153a-2	TCATCTTTGTGATTTGCAGCTAGTAGTCTGGGTCCAGTTGCATAGTCACAAAAATGATC
ssa-mir-33a-1	GTGCATTGTAGTTGCATTGCACTGGGCTGCAGGATCATGCAATGTGTCTGCAGTGCAGTA
n334a	TTTCCGACTTGTTAACTGGTTGAAGTTATACACATGCCGCGTTCAACCAGTTAGCAAGTCGGGAA
n105b	TTATGATGGTCTGTACAGGACATTATGATGGTCTGAGATTATGATGGCCTGTAGAGGACATTATTGTG
n256a	GATTTTAGCTGTCTCGCCAACAGCTATGGTCACTGTTATAGGAGTTGGCAAGAGAGGAAAAACAGA
n382	GAACAGGAAAAACTCTGGGCCTTAGTTACATCCCATAGGACCAGGAGTTTTTCCTCCGG
n91	ACCGCGCATCTGTCTTCGGCCGCGTCCCAAATGTTGTGGAGGCTGTTGATGTGAGACACGGTCT
ssa-mir-135b-3	TATGGCTTTCTATTCCTATGTGATTTTTTCTACTGTCACATAGGGTCCAAAGCCATTG
ssa-miR-new45	GGAAGCAGCAGCAGCAGCAGTGGTGCCAGCTCTGGGACGGCCGGCGGCAGTCCCCCTCTACCTATAGTGACGAGCTCAGGGACGGTGGCAGGCCTCCAGAGCTCCCCATCAGCTCACGGCCTGTTCAGCTTCC
n318-2	AGCGAAACAGATTAAGACATGTTCGTGCGAACATGTCTTAATCTGTTTCGCT
n67	CACGTTCTATTCATTCTTATTTCTATGAGTAGCACAGCGTCCATAGAAATGAGAATGAATAGAACGGACT
n464	TGAGTTCATTAGCTGCACCTCAGATTGCATCAACTGTTCTGAGGTGACTGTGTGAATCAGCCC
n15	TTGGATCGCTCGCACCGGACTGTGCGTGCGCATGGGTGAGATCGTGCGCACTTCCGCATACTCCGGCGCTCTCCACTCCATACGCTC
n293	TCCTTGCACTCCGTGTCATATGCCAATGACAGATGACACGGAATACAAGAACT
n210	TGGTGAACATTCTGTCTAGACGCATTTGTGACAAAACTGTCTAGACAGAATGTTCGCCACT
n440	CTCTCTGTGTATAAACCTGTATACAAATGAATATCCAGGCTGCATACACAGTGAAA
ssa-miR-new184	CGTGAATCATGGAGGAGGCGGTGTGATGGTGTGGGGGTGCTTTACTGGTTACACTGTCTGTGATTTATTTGGAATTCAAGGCACACTTAACCAGAATGGCTACCACAGCATTCTGCAGCGATACGCCATCCCATCTGGTTTGGG
ssa-miR-new86	GGTAAACAACAGACTGATGGCACCTTAATAGGGGAGGAAGGGCTCATGGTAATGGCTGGAGCGGAATTAATGAAATGCTCCACTCCAGCCATTTATTATGAGCTGTCCTCCCCCAAGCAGCCTCCACTGGTCTGATGCAACC
ssa-mir-301b	GCTTTGACGATGTTGCACTACTGTTCCATCGGCTGAAGCAGTGCAACAGTATTGTCATGGC
ssa-mir-375-3_AS	ACGCGAGCCGAACGAACAAAACTTCATCTTCAGGTATTGTGCGTATGGCTCAACGTGA
ssa-mir-222b	TGCTCAGTAGTCAGTGTAGATCCTGTGGGGCAGTCAGCAGCTACATCTGGCTACTGGGTC
n465-2	ATAGAAATGTATTGTATAGAGCCTTTTTTCAACACAACAGAGCATTATAACTGCTCTACACTACACATTACTATCT
n72	ATTCCCTACATAGTGCACTACGGGGTTCTAGTCAAAAATAGTGCACTACGTTGGAAATAG
n320a	CACCATTCCAGTAACGTTAGACTGTCAGGTCGAATTGTAACGTTACTGGAATGGTGTTGAACAA
n119	TAGTGTTAGCGTAATGACTGCAGATACCCATAGACTTCCAGTCATTGCACTAACACTAG
n51	AAACCAAACTGATATGCTCTGTGAAACAATGGTGAAATGGATCGTATCAGTTTGGATTC
ssa-mir-7552b	CTACAATTAAAGGATATTTCTTGTGACTGAGCATATACGGAAATATCTTGTAATTGTTTGGT
ssa-let-7c-1	TGAGGTAGTAGGTTGTATGGTTTAGAATGACACCCTAGGAGTTAACTGTACAACCTTCTAGCTTTCC
n75c	ATGTTCATTTCTGAACTATGTAGGTGACAGGCCAATCCTACATGTTGATTTCTGAACTGTGTGT
ssa-mir-142a-2	CATAAAGTAGAAAGCACTACTAAACTCCTCGCCACAGTGTAGTGTTTCCTACTTTATGGATG
n397	TCCCATATCTGTTTGTGCTGTCTCATAAGAGTTGGAGCAACAGTCCGAACAGATCTGAGACCAGGC
ssa-miR-723_2	AGATGCTAAGGCAGGGATAAAGGCAGCTTTGAATGATGTTACTTCTTTCGAATTGAAGGAGACATCAGATAAATCTGTGCTTATCCTTGTTAGCAACT
ssa-mir-216a	TAATCTCTGCAGGCAACTGTGATGTCTTATGGTTTCTCACATTGACCTGGAGAGGTTCTG
ssa-miR-5119	TGTTTCCCGATGTCTCTCTCTCTCTGACCTCTGGCCCCTCCCCCAAGGTGCTGCCCACTTCCTGATCAAGGAGCTGTCCTATCACAACCTGGGGCTGGAGCGCAGGCACAGGCTGGAAGGAGGGGGGCTGCCGGCCGACA
ssa-miR-new102	GCTCCCCGCCCCTGGTCTGTGGTGCGTGTCCCCCGTCCGGCCCGGACCGTTCCTGCTCCCCGCACCACTGGCTTGGTGCGGGGAGCAGGAACGGTCCGGGCCGGACTGGGGACACGCACCACTGAC
n12	AGTTTTGCAGGGTTGCTTTCAGCTTCTGAAAATTTCCGCTGTGCAAATCCATGCAAAACTCT
n254	ATTTGTTTGGGCTGTCTTGCCAACTCGTTACAATGACCATAGGAGTTAGCAAAACAGCCCAAAATGATCT
n24a	TGGCAGTGTCTTAGCTGGTTGTTGTGAGGGAGAGAACGAAGCAATCAGCAAGTATACTGCCGCA
n197b	AGGGCGGAACGAAATAGAATGCCTGTTTATTTCTCAGTCATCCTATTTCACTCAGCCCCGA
ssa-miR-new272	GATGAATATGCACGATAGGCATAATCTTACAATTAAAGGATATTTCTTGTGACTGAGCATAAACGGAAATCTCTCTTAATTGTTTGGTTAGGTCTACCAGGTTCATC
ssa-mir-1-2	ACATACTTCTTTATGTACCCATATGAATATATGACAGCTATGGAATGTAAAGAAGTATGTAT
n191	TGCGTCGACACTGATAAGGCAGCAGAGTGACATGCTGCCGTCTCTGCGTCGACACTG
ssa-mir-133b-2	GCTGGTCAAACGGAACCAAGTCAGGTGTTTCAGTGAGGTTTGGTCCCCTTCAACCAGCT
ssa-let-7i-2	TGAGGTAGTAGTTTGTGCTGTTGGTTGGGTTATGACATTTCCCGCTATGGAGATGACTGCGCAAGCTACTGCCTTGCC
ssa-miR-new15_2	TTATTTGTGGCACTTGGTTATCCATAGCCAAGTAAAACTCAACTCCACGATGTTGATGTGAAGTACATTGTAGAGTTGAGTTTTACTTGGCTAGGTTATCCCGTAGCAGCAAGTAG
n267b	TCCCAGATCTGTTTGTAGCAATGACCATAGGAGTTGGAAAGGCAGCACAAGAAGATCTGGAACC
n44b	AACGGAATGGAATCAAACACATGGATGTATTTGTTGCCATTCCACCTT
n47	ACAGGGCGTCATTCGGATGCGCGTTCACTATCACACAGTCGAACAACGCCCTGGAC
n386-2	TGCAATGTGTAGAGCTGACACTGTTCCCTATTACATGTTACAGAGCATGTCTGTTCTAAACAATGCT
ssa-mir-92a-1	AGGTTGGGATAGGCAGCAATGCTCATTACTTGTATGGTATTGCACTTGTCCCGGCCTGT
ssa-miR-181b_5	GGTCACAATCAACATTCATTGCTGTCGGTGGGTTTAACTAAGTGGAAAAGCTCGCTGAACAATGAATGCTACTGTGTCC
ssa-mir-8163	TTTCTGACCATGTGACCTGGGGGCCGAGAGTGTTTCCACCTCAGGTCACATGTTCAGGATA
ssa-mir-7132b_AS	ACTTGTTCTAAACGCCTCAGGATTCTCTGAAACATCTGCTGAGGAGCTTTGACCAAGTCT
ssa-mir-183-3_AS	ATGGCCCTATGGTAATTCACTGATAGTGTGCTTTCACAGTGAATTCTACCAGTGCCATACA
n114	AACTTGCTATGACATCGAAGGCCTTACGGAGGATATTCAATATGACTTCCGTGTCATTGCAAAG
n111	CCACGTGACCGGACTAGGAATGTATAGGACCTGAAGTTTTCCTGGTCCGATCATGTGGAC
ssa-miR-new37_1	AGAGTCATGTTGAACGGCTAGTTCCAGTCCAGCACTAACACATCTGATTCAGCTGATCATCAAGAGTCCCTGTAGATAGTTGAATCGGGTGTGTTAGTGCTGGACTAGGACAAAAGCCTCCATACCCTGTGGCTCT
n288a	CCTGCCAGTTGGCTGTAGGCTACTCGACTAGCAGCTTGCTAGCTAGCTGGCTAAAA
n442	TGTTCGTGCTCTTTTGCCAACTTGTAGCATTGAGTGACAAGCAGTTGGAAAGAGAACACAAACAGA
ssa-mir-7132b	GACTTGGTCAAAGCTCCTCAGCAGATGTTTCAGAGAATCCTGAGGCGTTTAGAACAAGTTCA
ssa-mir-129-1	CTTTTTGCGGTCTGGGCTTGCTGTTCATAAATATCAGTCTGGGAAGCCCTTACCCCAAAAAGCAT
ssa-mir-458	AGCGCCATTTACAGAGCTATAAGCATGATGGTTGTCATAGCTCTTTGAATGGTACTGC
ssa-miR-34	CAGGAACCTGAAGATGAAGATGCTGGAGAAAGAGGCTACTGGGAGTGTTTCTCTGGCAGTGTCTTAGCTGGTTGTTG
ssa-mir-153a-2_AS	ATCATTTTTGTGACTATGCAACTGGACCCAGACTACTAGCTGCAAATCACAAAGATGACAC
ssa-mir-8161	AGAATAATGCCAGCAGTCGGCCATATTGTCTCAAAGGCCAGCGCTGGTGTTATTGGGA
ssa-miR-new288	GGTCTGAATACTTTCCGAATGCACAGTATATATGACTCTAAAAGGCTCTATCCTTCCGTCTGTGTGCTGAGCAGGGAGGTGAAGCC
ssa-miR-new64	GCATGGCCAGGATGGGTGAAATTACTGGAGGCCTTCCAGCTACCGCAGACCTCCCGTATTTCACTCACTGTTGATGTGC
ssa-miR-93_2	TCTACTGAACTAGTTCGTTATGCCCCTTGGTGTCCAAAGTGCTGTTTGTGCAAGTAGATAAACTCATCAGACCTACTGCAAAACCAGCACTTCCTGACTCATAAGGTGCACTTCTCAGCCAGTTCCACCAGA
ssa-mir-30e-1	TGTAAACATCCTACACTCAGCTGTGAGTTGGCAGCAGAGGCTGGGAGAAGGCTGTTTACTTT
n308	CGATCTGCAACTAACATTTGAGTAGTTAATTATGATTCAAGGTGATTTGTAGATTAGT
ssa-miR-new289	TTGCAGGACACATTGATCATCGACACTTCAAACGCACTTTGCGGCCCCAGGTTCCTCCTGGGGCTACGTCTGTCTGAGGGTTGCTTTATCATCAATCGGAAACCTCAG
n77-2	GAGGCTAAACAGTCAATTCTGCCACTTTTGAGAAACAGAATTGACCATTTACCTTCCT
n92a	TTAATTAGTATAGCCTGTTTTAGTGATCTCAATAATTCTTTACAGGCTATGCTAATCTGG
ssa-mir-96-2	TTTGGCACTAGCACATTTTTGCTTCTGTATATATCTGTTTGAGCAATCATGTGTAGTGCCAATAT
ssa-let-7a_5	CTGTAAGTACAGTGGGATGAGGTAGTAGGTTGTATAGTTTTAGGGCCACACCCACACTTGGAGATAACTATACAACCTACTGTCTTTCTCAATATCACAGTTGATGCAG
n50	ACTGTAATGTTACTGTCATCACTGCCTCCTGAACCCTGCAGTGGTCTGTACTGTTACTGTAAT
ipu-mir-153b_S	TCATTTTTGTGATTTGCAGCTAGTAGTCTGGTTCCAGTTGCATAGTCACAAAAATGATT
n128	CCGGCAATGGCGATATTGAGTCGTTTCATCTTCGACTCAGTATCGCCAACTGCAGGCCT
n20	TAAGTCTCACACCAGTGCAAAACAAAAATCATGACGCTGCTCAGGTGTGGGACAATAAC
n75d	ATGTTCATTTCTGAACTGTGTGTAGGTGACAGGCCCATCCTACATGTTGATTTCTGAACTGTGTGT
ssa-mir-133b-1	GCTGGTCAAACGGAACCAAGTCAGGTGTTTTAGTGAGGTTTGGTCCCCTTCAACCAGCT
ssa-mir-16a-1	TAGCAGCACGTAAATATTGGAGTTAAAACTACTGCTGAAGCCTCCAGTATTGTTCGTGCTGCTGA
n399	CAGAGCTGTACTGGACTGGCCTGTGAAAGGAAAATAACCAAGCCAGCGCAGTACGGTTCAGGT
ssa-mir-16a-2	TAGCAGCACGTAAATATTGGAGTTCACCACTGCTGAAGCCTCCAGTATTGACGGTGCTGTTGA
n429a	CTGTCTAGTATGAAAGGGCAGGACATTTCACTTCCTCTCCTCCTCGTCCTAGATGGTG
n359	GTCCGGACCAAATGTGAACCAAACATCGGCTGTGAACCAATCATAGACGCCGATGTTTGGTTCAGATTTTGTCTGGTGAG
ssa-mir-15a	CGTAGCAGCACGTCATGGTTTGTAGTGATAGTAAAGATGCAGACCATGAAGAGCTGCTGCT
ssa-miR-new54	CTGATATGAGTGTCACCCTGTGATTCACCTGAACAGCTTCTAGTGGTCGCTATTGACCATAAAAATAAAGGTATATAGCGCCATCTAGCGGCTGTTCAGGCTACCTCTTACTCAG
ssa-miR-new151	GGATCTCCTCAGCTACAGCGCTCGCCGGCCCCACACATTGTAGGTGGGGAGGTCT
ssa-let-7b-2	TGAGGTAGTAGGTTGTGTGGTTTCAGGGTTGTGATTTTGCCCCATCAGGAGTTAACTGTACAACCTACTGCCTTCCC
ssa-mir-132-4_AS	ACCATGGCTGTAGACTGTTACCAGTGGTGCTGTTGCTACAGTAACAATCTAATGCCACGGTAA
n37	CTAGTCACTGATCTAAGATCAGTTCTGTATTACCCTGATCCTAGCTCTGTGCCTAAGG
ssa-mir-20b	CAAAGTGCTCACAGTGCAGGTAGTTTAAATGAACCTACTGCAGTGTGTGCACTTCAAGT
ssa-mir-27a-2	CAGGACTTAGCTCGCTTTGTGAACAGATCTGTGAAAGCCTATGTTCACAGTGGCTAAGTTCCGCT
n76	TATTCCCTATATAGTGCACTATTCCCTCAAAATTAATGCACTAAATAGGTAATAGAG
n480	AAAATTCCATTTCAATTCAGTTTACTTAATGAATTGACTGAACTGGCATTTTCC
ssa-mir-375-2_AS	ACGCGAGCCGAACGAACAAAACGTCATCTTCATCATGTATTGTGCGCGTGGCTCAGCGTGA
n215	TTAGTTCCAACCCAGCACTGATTCAGGCGATCAGTATGTTAGTGCTGCACTGTAACTAAA
n192	CACAGTCCCGCAATGGCACACCTGAGTAATAAAATCTATCTGGTGTGTTAGAAATGGGCTGGAA
ssa-miR-new58_1	TGTTTATGAGCTGGTAAATAGCCTCGTCCGAACCATCCTGATCTCGCGAGTTTACGTACACTGTTTCGTTAATGTACGCTCGCGAGATCAGGATGGTTTGGAGGAGGCTAGTCAAATGGCGGCTTCAACG
n169	TGGTTCAAGTCTAGGTTGAAGATGACAATCTTATATTTTCGACCTAGACTTGAACTAGG
ssa-miR-new240_2	GGCGCAGTGCACGCTGACCAGGTCGCCAGGTGTACTGTGTTTCCTCCGACACATTTGTGCAGCTGGCTTCCGGGTTGGATGTGCATTGTGTC
n160	ACTTGCGTTGGCTCTCTGAGCTGTAAGGCCCGAGGCTTTAGCTCAGTGGACTAACACGGGTGT
n280a	AGCAAACACACGGAACTCCAGGGAGATATTAACTCTCTGTCTGTCTCTGTTTCTCTGTGTGTACTGA
ssa-mir-8158_AS	AGAAGTTTCACACGTACAAATGAGTATTTTAAAATTAACATTTGTATGTGTGAAACCTCTTC
ssa-let-7e-1	TGAGGTAGTAGATTGAATAGTTGTGGGGTATATGTCCTCCCTCTGACATAACTATACAATCTACTGTCTTTCC
n233	TCCCCAGGTTTTCCAGAAATCCATGAATCCTCCAAGAAGCATATCTGGAGAACCTGCCAGT
ssa-nov-208	CCAGCCAGTCTAGCCAGCCCTTGCCTCCCTTCAGCAGAGACACCTGCTCTGAGGAGAGTCCTGAGCTATGGCTGG
n38a	ATCTGGGAGGACTTACATCAGGTTCTGCCCCCTGTGACCATGTAGAACCTCTAGGATCT
ssa-miR-181a_8	CAGAGCAGGGTCCCGGTTCACATTCACCGCTGTCGGTGGGTTTCAATGCTTTGACTCACCCGATGATGAATGACAACTGTGGCCAAGACTG
ssa-miR-new241	GGCTCTGGACAGGGGATACGGTGGTGGCGATTCTGCTCCTTCTATTGGCTCCCTCTTCACTGAATTATTGAAATCCTTTGACTGTTTGATTGAGCCTGCCTGGAATGCTTTGAATGGCCCGTCCCGAAACAACCCCTAGCC
n340	TCCCAGATTTGTTTGCGCTGTAGCCAGCTCATCTGACTATTGTCATGCCATAGTTGTCTAAAGCACAAACAGATCTGGGATCAGA
ssa-mir-16c	TAGCAGCACGTAAATATTGGCGTGAGAATACAGACCCCGACCCCAATATTAGCTGTGCTGCTTC
ssa-miR-new285	CCTGCGTGACGTCTTGAGGATGTGAGGTCACACGAGTGGTGGCAGATCAGTCAGAGTTCTAAGCACAGCTTCCATCAGTCATGTGACCTGACAGCATCACGAACTCAGACATCTTGGAAAGG
n33a	CTCCCTATGTAGTACACTACTTTTGTCAAAAATAGAGCACTGTATAGGGAATAG
ssa-miR-new307	TATACTGTCAGACTCTATGATGTGTGAAGCGTGACAACACCTTGGAGTCGTTATGCTGTCAGACTCTATGATGTGTGAAGCGTGACAACACCTTGGAGTCGTTATACTGTCAGACTCTATGATGTGTGAAGCGTA
ssa-mir-26a-4	TTCAAGTAATCCAGGATAGGCTGGTTAACACCTGTACGGCCTATTCTTGATTACTTGTTTC
ssa-mir-122-2	TGGAGTGTGACAATGGTGTTTGTGTTCTCTGCAATCAAACGCCATTATCACACTAAATA
ssa-miR-new67	GGAGGTTGGTGGCATCTTAATTAGGGCTCGTAATGACGAGCGGTATTTGTGGAATGGTATCTGCATATGTTTGATGCCATTCCATTTGCAACGTTCCGGCCATTATGAGCCGTTCTCCCCTCCGCAGCCTCC
ssa-mir-27c-1	AGAGCTTAGCTAATTGGTGAGCATTGATCCCTCTTATGTGTTGTTCACAGTGGCTAAGTTCAGT
ssa-mir-96-1	TTTGGCACTAGCACATTTTTGCTTCTGTATATATGCTTTGAGCAATCATGTGTAGTGCCAATAT
ssa-miR-429_1	GCGCCTACCTAGACCTTATAATTGTTGTCTTACCAGACAAGTTTAGATCTAGCTACTCTGTCTAATACTGTCTGGTAATGCCGTCCATTACAAGGTGTCTCATCGC
ssa-miR-181b-6	AACATTCATTGCTGTCGCTGGGTTGGACTTTGTGGAAAAGCTCACTGAACAATGAGTGCAA
ssa-mir-222a-1	TGCTCAGTAGGCAGTGTAGATCCTGTATAATGATCAGCAGCTACATCTGGCTACTGGGTCTC
n395	CGATGAGCATGACCTCTGTCTTGTTGCTGTTGAGTTCGAGGAGGTTCATGCTCATCCAG
ssa-miR-429_3	GCCTGTTGATTGGCGTCTTACCAGACATGGTTAGATCTATTTATCCCTGTCTAATACTGTCTGGTAATGCCGTCCATTGAATGGC
n64-2	AAATGTAGTAGACTATAAGTATACATGAAACTCGCAGAGTATACTAAGTACACTACGTTTTC
n211	ACTGTGAGGATGATATGACACTGTCTGTACTCTAGTATGTGTTGCCTTGTTCTCAGAGTTAC
ssa-mir-29b-1	ACTGATTTCTTCTGGTGTTTAGAGCCCCTTACAGCCTTCTAGCACCATTTGAAATCGGTTA
ssa-mir-139-2	TCTACAGTGCATGTGTCTCCAGTGAATATGAGCTACTGGAGAGGCAGTTCTGTGTGAGT
ssa-miR-new23_1	GGAAGAACAGCTCATAACAATGGCCGGAACAGTGCAAATGGACTGGCATCAAACACCTGGAAACCATGTGTTTGATGTATTTGATACCATTCCACTGATGCCGCTCCAGTCATTACCACAAGCCTGTTCTCCC
ssa-mir-725-1	AGCTAGAAACCTTGCCTGAGATGTGCTGATGAATTTCAGTCATTGTTTCTGGTAGT
ssa-miR-202_1	CTCGCTGTTCCTTTTTCCTATGCATATACCTCTTTGAGATCTAGCTTTAAAGAGGCATAGGGCATGGGAAAATGGGGCTGCAGAG
ssa-mir-101a-1	TCAGTTATCACTGTGCTGATGCTGTCCATCTTAAAGGTACAGTACTGTGATAACTGAAG
n201	GCGTCTGTGTCTACGTCTCGGCCTGTGTCTGTATTTGACCAGACGGAAGCACAGGTCTGT
ssa-miR-new12_3	TGTTATGGTGTGAGGGTGCTTTGCTGTTAACACTGTCTGTGATTTATTTAGAATTCAAGGCACACTTAACCAGCATGGCTACCACAGCATTCTGCA
ssa-mir-338a-2	AACAATATCCTGATGCTGCATGAGTGTGTCAAGTAGAACTCCAGCATCAGTGATTTTGTTG
n357b	ATTGTGCACTAGTTTTGACCAGAGCCCTATGGAACCTGGTCGAAAGTAGTGCACT
n208	ACTGGGCACACACTTGTTGAATCAACGTAATTTAAAAGAAATTGAATAGATGCTGAATTGACATGTGTGCCCAGT
ssa-mir-155-2	TTAATGCTAATCGTGATAGGGGTTCTGTTGTTAAAAAAAAAGACACCTAGCATGTAAGCATTAGC
n226b	ACGAGTGCTGATCAAGGATCAGGTCCCCCCATCTTATTAATTATGATTTAAAAGGCAAAACTGATCTTAGATCAGCACTCCCGC
ssa-mir-29b-3	ACCGATTTCTTTTGGTGTTCAGAGTCTTGTTGTGTTTCTAGCACCATTTGAAATCGGTTA
n131	GAATGTTTGGTTTGTCACAGCAGTATGATGGAAACTCTGCCATGGCGTATCCAAGCACATAC
ssa-mir-128-1	CGGGGCCGGGACGCTGTCTGAGAGTTCTATGATTCTCACAGTGAACCGGTCTCTTT
n355	TACGAGGTGGCTGGGGTTGGTATCCAGTGGCGCACCATCAACCAGTCACCTGTAGA
n270	TTTGTCAAAACGAGGGCTTCCTTGACATCTGCAAGGAAGCTCTCGTTTTGACTTTTGGATA
n244	AAACGCACCTGATGCAACTCATTGAGGGCTTGATGATTATTAGTTGAGTCAGGTGTGCAAGT
n281	TCGGGGTCAATTCCATTTCAATTGCGAATTTTAATGAATTGAAGTCCTGAATTGACCCCGA
ssa-mir-19a-3	TTTTGCATAGTTGCATTACAAGTAAAAATGAGTTGTGCAAATCTATGCAAAACTG
ssa-miR-733	ACTGCAGCCCGAGACTGTCGGCGCTGGTTTAGCTCAGTGGTTATGACAAAGCCTAGATACCACGGTCCACATCGGGTTGGAGTTACGAACCACGGGCGCTGTCCAGCGTACGCAAAAGGTTTCCAAAATGG
ssa-mir-21b	TAGCTTATCAGACTGGTGTTGGCTGTTACATTGCAAGGCGACAACAGTCTGTAGGCTGTC
ssa-mir-301a-1	TTTGACAATGTTGCACTACTGTACCATTCATTCTAGCAGTGCAATAGTATTGTCATAGC
ssa-mir-137-1	ACGGGTATTCTTGGGTTGATAATACAGATGTCGATGTTATTGCTTGAGAATACGCGTAG
ssa-mir-301a-1_AS_2	GGAATTCCGCTAGTTCTGAACTATTCGTGATTGGTAAAAGTTCACGACTAGCAGAACTCGGAT
n387	TACATAGTGCTCTACTTTTGACCAGTGCCCATAGTAGTGCACGATATAGG
ssa-mir-7552a-2	TTACAATTAAAGGATATTTCTTGCGATTGAATATGAGACGGAAATTTCCCTTAATTGTTTGGC
ssa-mir-9b	TCTTTGGTTATCTAGCTGAATGAGTTTATGTGATATCATAAAGCTAGAGAACCGAATGTA
ssa-miR-new124	TCCTCCGTCGGTGGAAATGGGTTGGCTTGGGGTGAAGGTGGCTACCGGTTTCGGCCGTGAGCTTTACAGCGTCCCTGCTCCATACTCGCCGCTTCCCGGGGCCGAGGA
n406-3	CAGAGCTCTGCTCTCCTTTCTGGTGGTACTCATCTTCCTGGCCTCAGGGGACACAGAGCTCTGCT
n190	ACCAGCTAATGCCTTATTACTGTGTAATACCCGTAACCACATTGTAATACACTAGCTAGCT
ssa-mir-19d	AGCTTTGCGGGGTGGGCAGTCAGCCTTTTTGTAGGAGCAGCTGTGCAAACCCAAGCAAAACTG
n222b	CCCGAGACATGACTGTAGACTTCTATGGCGTCAGACTCTATAGTTAATTAGCCTACAGCCACAGCTCAGGGC
ssa-miR-196a_2	GTGAGACCTGGAGCGGACTGCGGAGTGGTTTAGGTAGTTTCATGTTGTTGGGATCTATTTTCTACCACTGCAACACGAAACTGTCTGAATTGGCCCAGTTTAATACATCGAAAC
ssa-miR-new69	CACAGACTCGGGATACATCCCAAATGGCACCCTATTCCCTACATTGTTCACTATTTCTGACCAAAGTAGTGCACTGCGTAGGGAATAGGGTTCCATTTGCGACCAACTCATGAGCTATG
ssa-miR-new187_1	GTGATACAGCAACAGCAATGGCTCTCTTCCAATACCTTCACTAGCGTAGCACTTAGAATGAAGCTGTCTATTGAGCATGCATGCATTATAAGTGGTATTGCTAGTATGGATATTGAAACGTAGACCGTGTCACCTGTCAGTCAC
ssa-miR-new197	CTGAGGTATTACTGTGGATATCTGAGGTATTACTGTGGATATCTGAGGTATTACTGTGGATATCTGAGGTATTACTGTGG
ssa-mir-181a-2	AACATTCAACGCTGTCGGTGAGTTTGAGCCTCTGACAGAAACCATCGACCGTTGACTGTACC
ssa-mir-155-1	TTAATGCTAATCGTGATAGGGGTTCTGTTGTTTAAAAAAAAGACACCTAGCATGTAAGCATTAGC
n456	TAGAGATAACGGTTAGCTAACTGTCTGTCTAGAGCTAACAGTTGGCTAAATGCTATCTGTCAA
n276b	CGTCTTACCTGACAGTGCTGGGCTGTACACAGGTGTTCTAACACTGTCTGGTAATGATG
n4	TAGGTCTAACTGGCAGCTTGTGCTCCTAAGAAAGTCCAACCCCAGGATACAAAGGCCCTGCACAGCCGCCACCCACACAGGATGA
ssa-miR-new309	TTGACAGTAACAGGCTGTCCCAGTTTGACAGTAACGTTAGGCTATTGGCATACTGGGACACTCTCAAAATGTCAA
ssa-miR-new310	CATGCTATCTGGGATCCTTGGGACGTCACTACCCATTAATTTAAAAGGGTTAAGTTTAGTGGGTAGGGATGTCCCATGGATTCTGGATTGTACTG
n121	TGGCCTTCCCTCTCTTGTACCCCTCATTAACGTTGGCCCCCATGTCAGAGCCCTGGGCTGCAGAGGGGAAGGCTCTC
ssa-mir-219a-2	TGATTGTCCAAACGCAATTCTTGAGCAAAATCAAACGAAACCCCAAGAATTGTGCATGGACATCTGT
n204-2	TGAATATCACTCTGTTTCACTGTTATGAAATGGAGCGATATTTAGT
ssa-miR-new325	CCCCAAGGGGTGCACTTTTTTTTGTCCTAGCACTACACAGATGATTCAAATAATCAATTAATCATCTAGCTTTGATTATTTGAGTCAGCTGTGTAGAGTTAGGGCGAAAACCTAAACGTGCACCACTTGGGG
n66	CTGTCTGAAGCTATTAGTATCTTCGTGTTTGAAACATCATGCTGTAGCTTCTGACTGC
n146	TGTCTGTCCTACATGTTCGATATATCACATTAAACTTATATGAACTGCGTAACAGATGTCCA
n345	TGGCTATACAGCCGTCTATAAAACATAATGTGTTATAGACGGCTGTATAGCCAGT
ssa-mir-24b	TGCCTACTGAGCTGATAACAGTTTGATATAATGAGCACTGGCTCAGTTCAGCAGAAACCG
ssa-miR-new181	GGTTTCATCCCAAATGTCACCCTATACCCTATGTAGTGCACTTCTTTTGACCAAAAGTAGTGCACTACATGGGGAATAGGGTGCTATTTCAGACGTAACC
ssa-mir-212b-1	ACCTTGGCTCTAGACTGCTTACTGCTTAAAACTCAGTGAAACTACAGTAACAGTCTACAGTCATGGCT
n187	TAAATGTAATTCTGGTTAATCTTTTCAACAGAACAGATGAACCGGAATTAAATTTACTC
n31a	TCCCAGATCTGTTTGTGCTGTCCTGCCAACTCCTACGGTCATTGTCATGCCAAACACAAAAAGATCTGGGACC
ssa-miR-181b_4	TGAGCTGATGGCTGCGATAAACATTCATTGCTGTCGGTGGGTTTGATGTGAATATAACTCACTGATCAATGAATGGACACTGCGGTTCAAACACCTCG
n16	TGGGATCGCTCGCGCCGGACTGTGCGTGCGCATGGGCGAGATCGTGTCGCACTTCCGTATACACCGGTGCTCTCCACTCCATA
n448	GTCGGCACGTCAGCTGGCCGCTGGTCCCACCCAAGAACATCAAGGACCTGGTGCACCTGGAGGCTGTCCATGACGTGCTAGACCT
ssa-mir-138-1	AGCTGGTGTTGTGAATCAGGCCGATGCCACACACCCGCTATAACCCGGCTATTTCACAACACCAGGGT
n247	TGGCTGTGTGGGAACCTTAACCCTAACCCTATAAAGGTGTGTATCAATTTAACCTTTGTCAGGGTTAAGGTTCCCACACCGCCATA
n247b	TGTTTGTTTGTCTTGGATAGTTATCATAGGAGTTGGCTATACAGCACAAACAGATCTGG
n195	CTAGCATACCACTAAGAATGCGTGCCCAATACATTGCTTCATTCCCAGTGCTATGCTAAGTG
n175a	TTAGTGGATTGGTATCAAACACATGGTTTCCAGGTGTTTGATGCTATTCCACTCGCT
n438	TACCAGATCTGTTTGGCATGACAATGGCCATAGGAGTTGGCAAAACAGCACAATAGACCTGGGACC
ssa-mir-128-2	CGGGGCCGGGGCACTGTCTGAGAGGCCTATGATTCTCACAGTGAACCGGTCTCTTT
n279	TCGATCGATCAGTACAGAGGATGTAGTGAGCACTCTGTCAATCTTCTGTATTTGCACGATC
n266a	ACGGGTATTCTTGGGTGTATAATACGGATCACGTTGTTATTGCTTAAGAATACGCGT
n109	ACTGATTTCCTCTGGTGTTCAGAGTGGACTGGAGCTTTCTAGCACCATTTTAAATCAGTTA
n129	TTGGTTGGACTGGGGAAAGTAATATGTTGGTACCCTTGCTGTCACCTATCCAATCACTT
ssa-mir-132-3	ACCGTGGCATTAGATTGTTACTGTAGAAACAGCACCACTGGTAACAGTCTACAGCCATGGTCG
n428	TTATGAGACTATGGCTCTGGCTGTTCCAGTACGCCAGAGTTATGTGCTCTGCCTG
ssa-let-7d-1	TGAGGTAGTTGGTTGTATGGTTTCACATAATAAACAGCCCGGAGATAACTGTACAACCTTCTAGCTTTCC
ssa-mir-499b-2	TTAAGACTTGCAGTGATGTTTAGGTAACTCAACTCATGAACATCACTTTAAGTCTGTGCT
n205	CTCATGGTAATGGCTGGAACAGGTGTTTGATAGCGTTCTGTTCTACCTATTACAATGAGCCC
ssa-miR-new240_1	AACCGCCGGGCGCAGTGCACGCTGACCAGGTCGCCAGGTGTACTGTGATTCTTCCGACACATTGGTGTGGCTGGCTTCCGGGTTGGATGGGCATTGTGTCAAGAAGCAGTGCGGCTTGGTT
n441	TCATTTCTGGAAGTAGACTGAACTTGAAGTGGAATGTCAGTTTACTTCCTGAATTGGCTA
ssa-miR-new140_3	ACGTGGGGTGAGTACCAAATGGCACCATATTCCCTTCATAGTGCACGACTTTTGACCAATGGCTATATAGCTCTGGTCAAAAGTAGTGCACTGTGTAGGGAATAGGGTGCGTTTTGGGCACTTAACCCCCCGT
n354	TGCTGGTGGAGGACGTCTTGGACCCTTTGTTGCTGCGGGAGTTCCACCGTCTCCATCCGGATCACC
ssa-mir-214-2	TGCCTGTCTACACTTGCTGTGCAGACCTTCCTATCCTGTACAGCAGGCACAGACAGGCAGA
ssa-miR-new140_1	GTCTTAAATGGCACCCTTTTCCCTGTATAGTGCACTGCTTTAGACCAGAACCCTATGGGCACTGGTCAAAAGTAGTGCACTATGTAGGGAATGTGGTGACATTTGGGAC
n35	TGAGCCTTGTCCTGGACTAAGAAGTACTTCCAATGGCTATTTTCAGTCCATGACTAGGCTTAAC
ssa-miR-new36	CTGCACACAGAAACCTGTCTCCTCGCTATCCCGGTCTGCCGCCATCCCACGGCTGACGGGGACGCATGGTCTCAGACACTTTTGTACAG
n463	GATGGGAACATTACCATAGTGGATAGATGATGCAAAGTTCACTGGTATGTTCTCACACA
ssa-mir-221	ACCTAGCATACAATGTAGATTTCTGTGTGGTTTAAACTACAGCTACATTGTCTGCTGGGTTT
ssa-mir-9a-4	TCTTTGGTTATCTAGCTGTATGAGTGATGTACATTCTTCATAAAGCTAGATAACCGAAAGT
n204-4	ATGAAATGGAGCGATATTTAGTTTGAATACCAGACTAGCACCATAATAGCCTGGAATACAAAGTGAATATCACTCTGTTTCACT
ssa-mir-132-2	ACCGTGGCTTTAGATTGTTACTGTAGAGACGGTAACATGGTAACAGTCTACAGCCATGGTCG
ssa-mir-138-3	AGCTGGTGTTGTGAATCAGGCCGCTGTGGTGTTGAGACCGGCTACTTCCCAACACCAGGGTC
ssa-mir-129-3	CTTTTTGCGGTCTGGGCTTGCTGTTCATAAGGCAGTAGCCAGGAAGCCCTTACCCCAAAAAGTAT
ssa-mir-200b-1	CATCTTACCTGACAGTGCTGGATTGTACAAAAAAGTTCTAACACTGTCTGGTAACGATGTT
ssa-mir-218-1	TTGTGCTTGATCTAACCATGTGCCGCCGCCTACACTCGCCTCACATGGTTCCGTCAAGCACCAGG
n398	ATAAGCTTTACGAATCGTCCTCACATCCAATCAGAGGCTGATACGTAAAGCTCATTA
ssa-mir-365-1	AGGGACTTTTAGGGGCAGCTGTGTTTTATTAACCCAGTCATAATGCCCCTAAAAATCCTTAT
n222a	CCCGAGACATGACTGTAGACTTCTATGGCGTCAGACTCTAATTAGTCTACAGCTGCGTCTCAGGGCA
n97	TTATCACTTCCAGAATGTGGACCACTTCTTTCATCTTTCACATTCTTCAGTGATGAAC
ssa-let-7a-2	TGAGGTAGTAGGTTGTATAGTTGAGAATTACACCCCGGGAGATAACTGTACAGCCTCCTAGCTTTCC
n329-2	CTGCAACACAGGACATGGGAGCTACCTGTCCTTCCTGCTCGTGTCTTGTGTTGCAGCC
ssa-miR-new234_2	GTTGTACAGATTGAGGACGTGAGTTGGTTTATCAGAGGACTTCATCTGACTGTGAATATTCGGTCTGTGTTCCTCAGATTTGCATGCACGTTCTCCCCTGACAAC
n155c	ACACCTGGGTCCACTAATCAACTAATCATCAAACTTTTGTTTGATTAGTGTAATCAGGTGTGT
n474	TCAGAACTCCCATATATAGGTGTATAATAATAACACCTATACTGCTAGGGCTGGGA
ssa-miR-new97	CGGGACTGCAACTAAACGGGAGTCTGTTGGGACATTGGGCTGAAATTGAGACTCCTGATCCCAATGTCAGGCCAGTGTCCCAACAACTTCTGGACCG
ssa-miR-new37_2	AGAGTCATGTTTAACGGCTAGTTCCAGTCCAGCACTAACACATCTGATTCAGCTGATCATCAAGAGTCCCTGTAGATAGTTGAATCAGGTGTGTTAGTGCTGGACTAGGACAAAAGCCTCCATACCCTGTGGCTCT
ssa-miR-new205	TCCTATATGATCAACACAGAGGGGTAAAGTATTATAGTTCTCTCATAAACCTGTAGTGAAGGCTGAACACCTCACTGCGGATCCTGTCGGGAGATACAAATGTGTCCACGTCTCTTCTCTTGCACTTCATCGGA
n246a	ATTAGTTTGTGCTGTCTTGCCAACTCCTATGGTCATTGCCATGACAATCACCATAGGAGTTGGCAAGACAGAACAAATAAATCT
n246c	ATTAGTTTGTGCTGTCTTGCCAATTCCTACAGCATGGTCATTGTCATGCCAATGTCTGGCTATACACAGCATAAACAAATCT
ssa-miR-new287	TGTGTCCCAAATCACACCCTATTCCCTGTTCAGTGCACTGCTTTTGAACAGAAAAGTAGTGCACTATATAGGGAATAGGGTTTTATTTTACTGACACA
n204-3	ATGAAATGGAGCGATATTTAGTTTGTATACCAGACTAGCACCATAATAGCCTGAAATACAAAGTGAATATCACTCTGTTTCACT
n95-2	AAGTCAGGGGTAAGGCTCAGGCTGTATAAAGGTATGAACAAGTCTAGCCCATAACCACTGATACA
ssa-mir-727-2	TCAGTCTTCAATTCCTCCCAGCCCGTAACAATGGAAACTGTGAGTTGAGGCGAGTTGAAGACT
n175b	TTAGTGGATTGGTATCAAACATATGGTTTCTATGTGTGTGATGACATTCCATTTGCG
n17	GTTTTTTTAGGTTTAGATTTTTGTGACTTTTAAGCAAGAAAATCTCAACCTAAAGAAAATA
n315	TTTTGTGTCGTTCAATCATTTCCATTGTCATTACTGGATGAATGGATGACACCCATTG
ssa-mir-23a-2	GGATTCCTGGCAGAGTGATTTGGTATTGTGTCATAAAATCACATTGCCAGGGATTTCC
ssa-mir-17-1	CAAAGTGCTTACAGTGCAGGTAGTCATCTAATATCTACTGCAGTGAAGGCACTTTAAGCA
ssa-mir-456-1	GCAGGCATCTTCCCAGCCTACATGTGGATCCAGGAATCTGCAGGCTGGTTAGATGGTTGTCA
ssa-miR-new74_1	ATGCCGCGTTCAAGTACTAGTCGGAACTAGGAAACTAGGTTATTTCCGACTTGTTAACTGGTTGTAGTTATACCGCTTTCAACCAGTAAGCAAGTCGGACATTTCCGAGTTTCCTAGTTACGTCTAGTACTTGAACGCGGCAT
ssa-mir-135c-1	TATGGCTTTTTATTCCTACGTGAGGATAGATGTGTTCATGTAGGGATAGAAGCCACT
ssa-miR-216a_1	CAACTTGATCAGCTGTCCGATGAGTTGCTGTGATTTGGCCTAATCTCAGCTGGCAACTGTGAGCAGTTCAGTGTTTCCTCTCACAGTGGCTGCTGGGGTTCTGCTAAACGCAGCTGTTTGCCTCTCCTGCACCACAG
ssa-mir-183-2	TATGGCACTGGTAGAATTCACTGTGAAGGCACACTATCAGTGAATTACCATTGGGCCATA
n424	TCCTATTTCCTACACAGTGCACAGTTATTTTTAAGTAGTGTACTACGTAGGTGATAGGGTC
n194	GTTTCAGGAGGTAACAAGGGACTGTTCCTAAAGTAGTTCTTGTTCCTTCCGTAGCTCT
n319b	TTTTTGTGTTTGTAAACGTTGCCGCACGAGAGCGATGCGTGCAACATTTGGCAAACACAAAAAAA
ssa-mir-30a-4	TGTAAACATCCTACACTCTCAGCTGTGACATCATCGAGCTGGGAGAGGGGTGTTTACGCT
n172	TTTGAGCACGTTGAAGGATAATGGAAGTAGAAATCTTGTCTTTCAATGTACTCCACT
n104	TACTCTTTGTATATTGGCCTATGTGTTGTTAATTTAATAGGCCTACATCAAATAGTATT
ssa-mir-21a-1	TAGCTTATCAGACTGGTGTTGACTGTTTGAATCACATGGCGACAACGGTCTGTAAGCTGT
ssa-mir-30e-2	TGTAAACATCCTACACTCAGCTGTGAGTTGGAAGCAGAGGCTGGGAGAAGGCTGTTTACTTT
n92b	TTAATTAGTATAGCCTGTTTAAGTGATCTCAATAATTCTTTACAGGCTATGCTAATCTGG
ssa-mir-205b-2	TCCTTCATTCCACCGGAGTCTGTGTCATGAACCATTCAGATTTCAGTGGTGTGAAGAGTA
ssa-miR-221_2	GTTTGCTGGTAGGTTGTTGACCTGGCATACAGTGTAGAATTCTGTGTGGGTGATTCTACAGCTACATTGTCTGCTGGGTTTTAGGCCCTACTCAAAT
n5	TAAGTCTAACTGGCAGCCTGTGCTCCTAAGAAAGTCCAACCCCAGGATACAAGGGTCCTGCACAGCCGCCACCCACACGGGATGACG
ssa-miR-new271	TGAATGCAAGTAGTATATATTGTACTGTGCATTGATGAGAGCTTAATAGCTTTAACCCAGCTTTCTTACTGTTGGTGAAGACTTTTGAACTCTGAGCACAATTTTCTAATGGCACTTACTGTCTACATGGTATTTA
ssa-miR-new252	GTAGGGCCTCCCGGGTGGCGCAGTGGTCTAAGACTGTGCCACCGGAGTAGCTGCGCCACCAGAGATTCTGG
n484	TTCCCTTTCTCTCTGTGTGCAGGTGCAGAGAAACACATGTCTCCACTTCACTCTGGGTTAGAGGATAAGAGGGGCAGA
n445	TGGTGTGCACAACTCAGAGTGTCACCCCCTACAGTTCACATGGGCTGTGCACCCA
ssa-mir-200a-3	CATCTTACGAGGTAGTTTTGGATGTTATAACTCCCTCTAATACTGCCTGGTAATGATGAT
ssa-mir-301c	GCTTTGATGACGTTGCACTACTGTTCCATCGGCTGAAGCAGTGCAATAGTATTGTCATGGC
n143	CTGGTCCTTGTCGGTGGTAGTACCTGAGCAAGATAAAGCTACTACAGCTGGAGAAGGACCATGGC
ssa-miR-new242	GCTACTGAGTGGAGGACGGCTCATAATAATGACTGGAATGGCGTAAATGGAATGGATTCAAACACATCCATGTGTTTGAGACCATTCCATTTATTCCGTTCAAGCCATTACTATGAGCCATCCTCCCCAATTAAGGTGC
ssa-miR-new268	ACAGACATGTTCCCAGATCTGTTTGTGCTGTTTTACGAACTCTTTGTGACAATGGCCGTAGAAGAGTTGGTAAGACTGCACGAACAGATCTGGGACCTGACTAATGTTTGT
ssa-mir-99-2	AACCCGTAGATCCGATCTTGTGGCGAATCTGACATCACAAGCTCGCCTCTGTGGGCCTCT
n200	GTTTGACAGGCTGTGGTCTGTGTTAATCGTATTTGACAGACCACAGCTTGTCAAACCC
ssa-miR-new185	TGTCATGAGGGGCGGAGAGTGACAGGGCTATGTCTACGCCAAGGATCCAGAACAGTGGGTACTTGGAGTGATCATAGCGCCAACATCAGCAACAGTATATG
ssa-miR-new15_1	TTATTTGTGGCACTTGGTTATCCCTAGCCAAGTAAAACTCAACTCCACGATGTTGATGTGAAGTACATTGTAGAGTTGAGTTTTACTTGGCTAGGTTATCCCGTAGCAGCAAGTAG
ssa-mir-30d-2	TGTAAACATCCTTGACTGAAAGCTGGTGTTTCATATAGGGCTTTTCAGTCGGATGTTTGCAGCT
n162-2	TTCAGTGAACACAGGTAACAGAGCTCTTAGTGCTCTGATACCTGTGCTCACTGTAGG
ssa-mir-181a-4	AACATTCAACGCTGTCGGTGAGTTTGAGCTAAATTGACAAAAACCATCGACCGTTGAGTGTACC
n181	TTAACACTCTGGACCAGAGCTATACTCTATCACTAGCTCTGGTCCAGGATGTTAGTGCA
n368	ATGGAGACCTGTAACGTTACATTGATCTGTGTAACAGTACAGGTCTCCCGG
ssa-mir-194a-1	TGTAACAGCAACTCCATGTGGAAGTTGCCTGTGTTCCAGTGGAGATGCTGTTACCTGC
ssa-miR-150_1	TGTAAAGTCTCTCTCTGTACAGTCTCTCCCAATCCTTGTACCAGTGTCTGATTTTAAGCTGACGCTGGGCAGGGTTTGGGGGGGGCCGTGCTGAGGATTCTGCA
ssa-mir-200b-2	CATCTTACCTGACAGTGCTGGATTGTACAACTGTGTTCTAACACTGTCTGGTAACGATGTT
ssa-miR-new202	GTGACAGTGGCATAGCATCACAATGCTGTGTTGCAGTGGAGCTGCTGTGTAGCCACTGAAGAGCTCAACATCGCTCCACTGTGACACAGCCCTGTGCAATGGCTTCAT
n383	TCCCGACTTGGCGATGCTATCCAGGCAGGGGATAACATCGTCACGTCGGGACT
ssa-miR-new245	GTTGCGGGTTCCAGCGGGGTCTGGTGAGCTCTCGCTGGCCCTTGAAAATCTGGGGGAGAGGGTGTAAATCTCACGCGGGCCGTACCAATATCCGTGGC
n486	TTCTGAACCTAGAACCACAGCCCATACCTACTGCTCTGTATTCAGGTTCTGAACC
ssa-miR-new112_1	GCTCTACATTCACTCAATCACTTCTTCTCTCTTCTCCTTCAGGGTGGTGATGGTCAGCCTGGTGCTAAGGGAGAGGCTGGAGATAACGGTGCCAAGGGTGACGGTGGTGC
n75a	CACGCAGTTCAGAAATCAACATAGGCCAATCCTACATGTTGATTTCTGAACTGTGTGT
ssa-mir-192a-1	ATGACCTATGAATTGACAGCCAGTGTTTTGCAACACGACTGCCTGTCAGTTATGTAGGCCACT
n413	GGTGGCAGCACTCTCACTCATGACCAAAGGGTTGTGGTCAAAGTTTGAGAGACTGTGGCTGG
ssa-miR-125b_2	TGGAGTCCATCCCTGAGACCCTGACCTGTGACCCCCAGACAGGCAGGGCTGCAGACGGAGATCACA
n307	AGCACTAACACACCTCATTCATCTAATCAACCGTTTATCAGGTGCATTAGGACTGGACT
n77-1	GAGGCTAAACAGTCAATTCTGCCACCTTTTGAGAAACAGAATTGACCATTTACCTTCCT
n162-1	TTCAGTGAACACAGGTAACAGAGCTACTAGAGCTCTGATACCTGTGCTCACTGTAGG
n449	ATTGTGCACTAGTTTTGACCAAGTCCCATAGGGCTCTGGACAAAAAGTAGTGCACTATGT
n163	AGCCATCATCAGTTCTGTCAGGGGGTATGTCTATTCTGATAGAACAAGGTGATGGGCGT
ssa-miR-new22	GAGAAGACGGGCTCATAGTACTGGCTGGAACGGAATAAATGGAATTGTATCGAACACATTAAACACATAGTTTCCATGCGTTTGATACAATTCCAGCCATTATTAAGAGCCGATCTCCCTTCAGCAGCCTTGTGGT
ssa-mir-723-1	GGCAGCTTTGAATGATGTTACTTCTTATTACTTAAAGAAGACATCAGATAAATCTGTGCT
ssa-mir-202	TTCCTATGCATATACCGCTTTGAGATCTAGCTTTAAAGAGGCATAGGGCATGGGAA
ssa-mir-10b-4	TACCCTGTAGAACCGAATTTGTGTTAATATATTACAATCGCAAGTACGTCTCTACAGGAATA
ssa-miR-107_1	TTGGGCGTTTTTTTTTTTTTCTGTATGCTTTCAGCTTCTTTACAGTGTTTCCTTGTGGCATGGTGATCAAGCAGCATTGTACAGGGCTATCAAAGCGCACAGAACTTCAGCTCAG
ssa-mir-9a-5	TCTTTGGTTATCTAGCTGTATGAGTGTTAAATACCTGTCATAAAGCTAGATAACCGAAAGT
n180b	GTTCTTTGGATCAAATGGTTCTTGGTAGAACCCTATCCCTCCGCAAAGAACCC
n40-1	TGGAGTCAGGTGTGGGTGTAGCCTGTGCACCAATCACTAGGCGACCCACTCATGATTTCAGA
ssa-mir-126-4	CATTATTACTTTTGGTACGCGCTCGGCCAGTCTCAAACTCGTACCGTGAGTAATAATGCA
ssa-mir-30a-2	TGTAAACATCCTACACTCTCAGCGGCGCCCTCTAGTAGCCGGGAGTGGGATGTTTGCGCT
ssa-miR-novel-24	CTCCGTGTGATGGCTCAGAACCACATGGACATACTGATGCCAAAACTCTATGATATCTGCCTTGCCATTATAAATGAGGTA
ssa-mir-101b-1	CAGTTATCATGGTACCGGTGCTGTGTCCCTGTCAAGTACAGTACTATGATAACTGAA
n415	ACACAGGCAGCCCAATTGTGATTTGTTGTGGTCAAAAGATCAGAATTGGTGTGCCTGTGA
ssa-miR-new121	CCGATCGGGTGTCCGCACTAAGTTCGGTATCGATATGGTGCTCCTGGGGGAGCCCGGGACCACCAGGTCGTCTAAGGAGGGGTGCACCGGCCCAGGTCGG
ssa-mir-152	CAAGTTCTGTGATACACTTAGGCTCTGAGTCTGTGGTAGTCAGTGCATAACAGAACTTTGG
ssa-mir-1-1	ACATACTTCTTTATGTACCCATATGAACATATGATAGCTATGGAATGTAAAGAAGTATGTAT
ssa-mir-199a-1	CCCAGTGTTCAGACTACCTGTTCAGGGTCTTACTGGTGTACAGTAGTCTGCACATTGGTT
n116	CGGATCGCTGCGTTCACCATTATATTTAACTTCAACAGAATGGTGAATGCAACGATAAGGC
n366	CAGTGCAAGCGTTGGATAGGCCACCAGAATCAGCCTGTCCATATGCTTGAGCTG
ssa-miR-new298	CTGCAGAGGGGAGGATGGCTCATAATAATGACTGGAACGGAGCGAATGGAATGGTATCAAAACATGGAAACCGTTTGTTTGATACTGTTCCACTCATTCCACTCCAGCCATTACCACCAGCCCGTCCTCCCGAATACAG
n145	CTAGTATACCACTTAGAATGCATGCCGAATACTTTGCTTCATTCAAGTAGTATGCCAGT
ssa-miR-new221	TTTGCATCCCAAATGGCATCCTATTCACTTTGTAGTGCTCTGGTCAAAAGTAGTGCACTACATAGGGAATAGGGTGTCATTTGGGACAAA
n346	TGCGTCTGATATATGTCTGATATTGCCTCTGATATAGCCTATGTCTGATATATATCAGACACCAA
n236	TATGACAATCTATTGTTGGGCTGGAACAGTCAGTCACACAGCAGGTTGTCTTATC
ssa-mir-430c	AACCCTAACAAAAGCATTGACTGGTTTTGTTTGCAGTAAGTGCTTTTTGTTTGGGTAG
ssa-mir-196b-1	TAGGTAGTTTCAAGTTGTTGGGCTGGACGCGTATCACAGGAACCTGAAACTACCTGAA
n268-2	TGTAAACATCCCCGACTGGAATCTGTTCTACATCATCAGAGCTTTCAGTCAGGTGTTTGCTGC
n44a	AACGGAATGGAATCAAACACATGAAAACACATGAAAACCATGTATTTGATACCATTCTACA
ssa-let-7a-4	TGAGGTAGTAGGTTGTATAGTTTGTGGGAGGGATTTAATCCTATTCAGGTGATAACTATACAGTCTATTGCCTTCCT
ssa-miR-new300	TCTATGTTACTACCTTTACCTTATCATAAATTATAGGTCCTCTGGGTTTATGATCAATTATTGGATGATTGATCATAAACCCAGAGGACCTAATCTGTTGTTTATGTTATGGTTGTCATAGCGTAGG
ssa-miR-new255	CAGCAACAGCAGCAGATCCAGCGGGGAGAAGGCTCCACAGCAATGGCGACTGTTGCGGAGCGCAGATCCCTGCCTAGTCCAGAAATGATGTTG
n177	TGTGGTTGTCTCTCACTGGTTCCTTGGATTAAATGGCTGTAACCAGTGGGATTATCGCACA
ssa-miR-new128	AGGACACATTGATCATCGACACTTCGAACGCACTTTGCGGCCCCAGGTTCCCCCTGGGGCTACGTCTGTCTGAGGGTCGCTATATCATCAATCGGAAACCT
ssa-mir-15c-1	TAGCAGCGCATCATGGTTTGAAACAGTGTTGAAAAGATGCGAATCATCATTTGCTGCTTTA
ssa-miR-new132	AGTGTGCTATTGCTGAGCTGGAATAAAAGCCTGCTCGGCCAGTAGATCTATTGCTGGGCTGGAATAAAAGTCTGCTCGGCCAGTAGATCTATTCCTGGGCTGGAATAAAGGTCTGCTCAGCCAGTAGATATATTGCTGAGCTGGAATAAAAGTCTCCTCAGCCAGTAGATCTATTGCTGAGCTGGAATAAAGGTCTGCTCAGCCAGTAGATCTATTCCTGG
n62-1	CCCTAGATCTGTGTGCTGTCTGGTCCAACTTGACAAACAGCACAATAGACCTGGGACC
n107	ATTAGGTGCCCGTCGGCCTGCCTGGCTGCAGAGGTCAAGGGCTGGCTGGAGAGCACCGACGGA
n228	CCTCTGGCCTGTGACTATGTCTGTGTAATGACTCTCATAAGACAGGTCTGAGGCCAGTGGCGTT
n304	AGGTCACTATTACCTAGTGTAGTGATGGACTCTCTATGGCTGAGGTCACTATTACCTAGTGTAGTTGTGGACTCT
ssa-miR-new265	GGACCCACACAGAGGAGAGGTGGGTGCACTGCATACACACATGGCATGGAAGTGTATGTAACCATGGCAACCCAATGTGTGTGTAACCATGG
n417	TTTAGGATCAGTTGTGCTTTTTACAACACAATGAATTAGATTACATGGACAGATCCTAGATC
n69	ATTGATATATACAGAGAAGAGAGTCGGTAATAATGTGTAATTTGATAGTCAATTGAATGTTTTTAATTGTGTGTTCTAGGGAG
ssa-miR-new89	GGTGCCGTTGTTGTATGGGTTTAGCATGGTCCTAAATCTGTTTGTGCTGTCTTATAGAAGTTGGAATGACAGCACAAACAGATCTGGGGTCAGGCTCGATGTGAAACGAGACAGGGGAATC
ssa-mir-338a-4	AACAACATCCTGGTGCTGCCTGAGTGACTCTCACCAACTCCAGCATCAGTGATTTTGTTG
n122	GGTGTTGTGTATTAAACTGTATGTTTTTGAACAGCTATAGTTTGATACACAGCATAAA
ssa-mir-200a-1	CATCTTACAAGGCAGTTTTGGATGTCATAACTCTCTCTAATACTGCCTGGTAATGATGAT
n272	TGGCGTTCACAGCGCAGTGTGTCAGCGACTACAGTTCACATGGGCTGTGCACGCCA
n369	TGCCTGTCAGACTGTAGACCCTGGAGGTCTCCACCCAGGGTCTCATTCTGCTGGGTGGG
n49	ACCACCTGATTCAACTTGTCAAGTACTTGATGATTAGTTTACAAGTAGAATCAGGTGTGC
n167	TTTATCTGAGGACTCTCATCTGACTGTGAATATTCAGTCTGTGTTCCTCAGATTTGCAT
n335	AGCTGCTAGTGGTCGCTATTGACCATAAAAAAGGTATATAGCGCCACCTAGCGGCTGT
ssa-mir-30d-1	TGTAAACATCCTTGACTGAAAGCTGGTGTTTCATACAGGGCTTTCAGTCGGATGTTTGCAGC
ssa-miR-new120	CGGGCCGGTCGCCAGGTGTACGGTGTTTCCTCCGACACTTCCAGGTTAAGCGGGCATTGTGTCAAGAAGCAGTGCGGCTTGGCTGGGTTGTGTTTCGGAGGATGCACGACTCTCAACCTTCGCCTCTCCCGAGTCCG
n40-2	TGGAGTCAGGTGTGGGTGTAGCCTGTGCACCAATCACCAGGCGACCCACTCATGATTTCAGA
n256b	TCGGTTTTGCTGTCTCGCCAACTTCTATGGTCAATGTTATAGGAGTTGGCAAGAGAGGAAAAACAGA
ssa-mir-203a-2	AGTGGTTCTTAACAGTTCAACAGTTCTTTGCCAAAATTGTGAAATGTTTAGGACCACTTG
n231a	TGGTGTTTGTCTTCAGTCTGGAGGATGAGATCAGTTTCCAGACGGTCTACAACTACTTCC
ssa-mir-212a-1	ACCTTGGCTTTAGACTGCTTACTGCTTGAAACAGTCTCACAGTTACAGTAACAGTCTACAGTCATGGCT
ssa-mir-20a-2	TAAAGTGCTTATAGTGCAGGTAGTTTTATGGATACCTACTGCAGTGTGAGCACTTGAAGT
n277	TAGCGTAGCACTTAGAATGAAGCAGTCTGTTGAGCATGCACTCTAAGTGGTATGTTAGTA
ssa-miR-new320	TGGGCCTCAGAGCTCTCTGGTGCAGCTAAGCCAAGGGTCTAAGAGCTTTCTTGCATCAGAAGGCCATGGGACTCA
n101	AGGCGTTTTGGTTGTTTTGCTGTATGAATCATGATCCAAAACATCCAAAACGCCTG
n333	AAGGAAAATAAACAAGGAAGCTAATTGATACTATTGGAACAGACAAAATATTTAGCTCTTTGTTTACTTTCCTCCA
ssa-miR-24_5	GGGGCTCAACCTCCTGTGCCTACTGAGCTGATAACAGTTTGATATAATGAGCACTGGCTCAGTTCAGCAGGAACCGGAGTTATGCCTT
ssa-mir-205b-4	TCCTTCATTCCACCGGAGTCTGTGTCTTTATTCAACCAGATTTCTGTGAAATGAAGTGTA
ssa-miR-new180_2	ACCCTGTCTGCATTCCAAATGGTACCCATTCCCCTGTATAGTGCATCACTTAACCAGAGCCCACAGTGCACTATGTAGGGAATAGGGGGCCATTTGGGATGCATCCCCTGGGT
n229	CAGGCGGAGAAGGTGGTGGTGGAGAGGGAGGTCCACGACCAGCTTCTCCACCTTCA
n71	TTGCTGGTGACACAGTCTGTGATTTAAAAAAAAATTCAAGACACTCTTAACCAGCATGGT
ssa-mir-133a-2	AGCTGGTAAAATGGAACCAAATCAACTGTTGAATGGATTTGGTCCCCTTCAACCAGCTGT
ssa-miR-new98	GTGACGACAACCTCCCTAGCTTGTTCTCAGATCTGTTAGTGGTGTCTTACCAACTAAGGCCAGACAATACAAACAGATCTGGGACCAGGCTAACAACCCATTGCAC
ssa-miR-23a_1	ACAGCTTGCTACCAGTCTGGCTGTGGTGGGGAGGGTTCCTGGCACCGTGATTTGGTGAACAAACATAAACGAAAATCACATTGCCAGGGATTTCCACCCTTTCACATGTAGTTCTCCAGGTGGGGTCTGT
n89	TATTCAGTGCCCTACTTTTGACCTGTGCCCTGTGGTTCCTGGTCAAAAGAAGTCCACTGAATAGA
n451a-1	CCATTCCCTGGTGTTTGTGTTGACCCTGATCTCTAGGGTTAGGATTAATCCATTCCCTGGTG
ssa-mir-106b	AAAAGTGCTTACAGTGCAGGTAGTGGCGATGCCCAGCCTACCTGCAGTATGAGCACTTCTTTCA
n209	CCCTGGGAGGCATGATGTTTCTCTAACTAACTACCCAAAGACAGAGAGATCTGTCTTCCCAGTGTC
ssa-let-7c-2	TGAGGTAGTAGGTTGTATGGTTTAGAATGACACCCTGGGAGTTAACGGTACAACCTTCTAGCTTTCCT
ssa-miR-new13	GGTGTGATGGTGTGGAGGTACTTTGCTGGTGACAATGTCAGTGATTTATTTTGAATTCAAGGCACAGTAGACCAGCATGGCTACCTTAGCATTCTGCAGC
ssa-miR-new318	TCACACCTGGGCCCAGTTTCCCAAAAGCATCTGAAGACTAAGTTCGTTATAACGATATGGTTTATTTCGCTTTTGGGAAACCGGGCCCTGTTGA
n3b	TAGGTCTAACTGGCAGGCTGTGCTCCTAAGAAAGTCCAACCCCAGGATACAAGGGTCCTGCACAGCCGCCACCCACACAGGATGACG
ssa-mir-722-1	ATTTGAAACGTTTTAGCCAAAAATGTTTCCACAGTAAAGGTGTTTTTTGCAGAAACGTTTCAGATTT
ssa-miR-new105	TAGTTAAAGTTAGGTAAGGCTTCAGGGTAGGGATGTCCGAAGGATCCTGGAGAGTACTAACCATTCTGTGGCTGCGCTACTCTCTGTGGTCCTTCTAGGCCAGGTGATCTCAGCTCTGCGGGACACAGACTTGCTG
n459	TAGCCTAATGAATACTAAATGCCATGGTTGTGTCATATTATTGACCATGGTAGTGTTCAGTAGGCACAA
ssa-miR-novel-61	TATTTAATAGTGTCTGGCCCAGGTGATATTTCAGAGCGTCTGGCCCAGGTGATATTTAATAGC
ssa-miR-new235	GGCCCAAGTCCTAACTGGAAACCCAGACTGAATTCCACTTCTGTTCATGTTTGTTTCCACTCCATTATCTGTGTTAAGTGAAACAATAGTGAAATGTAGTGTGATTCAGTCTGTCAAGCCAAGATGACCTGCTGGCT
n43	AGCTGACCAACAAAAACTCTGGTTCCTGTAAGTTCAGGAGTTTTTCCTGGTCAGGTCA
ssa-mir-23b	GGGTTCCTGGCGTGCTGATTTGTGACTTAAGATAAAATCACATTGCCAGGGATTACCACC
ssa-let-7e-2	TGAGGTAGTAGATTGAATAGTTGTGGGGTATATGTCCTCCCTCTGAGATAACTATACAATCTACTGTCTTTCC
ssa-miR-new153	GGGAAATAGAACTGTGCTGTTGAAGTGATGAGTCTTCATGTCTCTTCTCTGAAAAAAACATGGAGAGAGCATAAACACCTCTGATCTCAGCATGCACACACACTAACTC
ssa-miR-new101	GCAGAAACCAGAAGTGGGCACGTAGTAGAAGTGCTGACCCAGGATCAGTTTAGTCTGAATATGATTATATGAACAGATGGGACCAGATCCTAGATCAGCACTCCTACTCTGAGACCCTTTGTGGATACAGGC
ssa-mir-219a-1	TGATTGTCCAAACGCAATTCTTGAGCAAAATCAAACAAAACCCCAAGAATTGTGCATGGACATCTGT
ssa-miR-new112_2	CTACATTCACTCAATCACTTCTTCTTCTCTCTTCTCCTTCAGGGTGGTGATGGTCAGCCTGGTGCTAAGGGAGAGGCTGGAGATAACGGTGCCAAGGGTGACGGTGGTGCCCAAGGACCCGCTGGACCTACTGGAGCCCCTGGACCTCAGGTATAACACGTGGGACTGACCACTGGGTACCCACCCTGACCCATCTTAAATGGTTCTCTGTAG
n467	TGTTCATTAGGTATGAAATGGAAGAAACGTTTTGCTACGGCGTGCCTTAATGAACACG
ssa-miR-449b	GTTCGGATTGGGCGGCTGGGAGGCAGTGTCTTGTTAGCTGATTGGTTTGTTTTACCAGCTTACCTGGTACTGCCCTCTAGCTGTCCATGTAAAC
n338b	ACAAGGCTACGTTCATCGTTAAAACCGGTTCTAACGTTGAACTTAGCCTTAAGA
ssa-miR-103_2	GTGATGCGCCTTGCTCTTTGCTTTTAGCTTCTCTACAGTGCTGCCTTGTAGAGTCATGTTCAAACAGCATTGTACAGGGCTATGACAGCGTAGAGAGATCCTCGCCGC
n349	TCAGGATGTTGCCTTGTAGACTGTTTCATAGGTAAGGCTCCTTGCAGACAGCCTACTAGGCAGCGTCCTGA
n246b	ATTAGTTTGTGCTGTCTTGCCAAAGTTGGCAAGACCGCACAAACAGATCTG
n343	TCACTTGATTCAACTCATCGAGGGCTTGACGATTGGTTGACAAGTGGAATCAGGTGTGC
ssa-mir-100a-2	AACCCGTAGATCCGAACTTGTGTTGTCTGGCCACACAAGCTTGTGTCTATAGGTATG
ssa-mir-16b	TAGCAGCACGTAAATATTGGTGTGAGAATAGACCCCAACCCCAATATTAGCTGTGCTGCTTC
ssa-miR-new107_2	TGGCATCCTATATATATATAAATGGCTCCCTATTCCCTATATAGCCCACTACTTTTGACCAGAGAGCCCTATATAGGGAATAGGGTGGCATTTGGAATGAATCCTAGGTATTCA
ssa-mir-100a-1	AACCCGTAGATCCGAACTTGTGCTAACTGACCTCACAAGCTTGATTCTATAGGTCT
n235b	ATGGGTTGTGTCAGTTCTATACTTAACATCTCTATATAATTCTACACAGCTCTAAA
n153	TTACTTTTGACCAGAGGCCTGTTTTTGACCATGGCCCACAGGTCTCTGCTCTAAGGTAGTG
n490	TAAAGACACACATACTGTTTAGATATTTCAGTCCTATAGATGTTGATTAAACATTCTAATCGGGTGTGTGTGTTTGCAGC
ssa-miR-5077	ACCCTTATAGGGCTAATGATGATTTTGTTATCACGTCGGGGTCACCAAACTGATGTGTCGAAAACCTTGGCATCTATTTGGGCTCTGACTTGTTTTAACTATGTACAGTATGCCCTTGGT
ssa-miR-new12_1	GTGAGGAGGTGTGGGGGGCTTTGCTGGTTACACTGTCTGTGGTTTTATTTACAATTCAAGGCACACTTAACCAGCATGGATACCACAGCATTCTGCAT
ssa-miR-novel-34	TGGAACTACTCTGATCAGGAATGTACCACTACGCTCCATTGTGGTGAACTACTCTGATCAGGAATGTACCACT
ssa-mir-206	ACATGCTTCCTTATATCCCCATATGAATACTGCTGTTATGGAATGTAAGGAAGTGTGTGG
ssa-mir-9a-6	TCTTTGGTTATCTAGCTGTATGAGTGTTACTCGGCCGTCATAAAGCTAGCTAACCGAATGTA
n298-2	TGATTTCCAATAATTGAGACAGTGATTCTAAAAAACTGTCTACATTAATGAAAAGAACAATGT
n453	TTCCAATGCATTTATCGTTCTGATCTCCTGCTCATTTGAAAGGGTGTTAGTTCGATCAGCATGGATGAATGCACAGT
ssa-mir-146d-2	TGAGAACTGAATTCCAAGGGTTGTATTTCTGAAGTCAGCCCATGGGGCTCAGTTCTTAAAC
ssa-mir-126-1	CATTATTACTTTTGGTACGCGCTAGGCCAGTCTCAAACTCGTACCGTGAGTAATAATGCA
n174	CCGGAACACTCACAGAGCAGCAGTATAGGAGATGTATGGTACTCTGGGGTGTGTTCTGGTA
ssa-miR-new6	CGATTATCAGTTTGCAGAGGAGAGTAGTGGTTACCTGCTTCAACAGTGCTTGAACGGCAACCTTCTACTCTTTCGAAGCAATTTATTTTTG
ssa-mir-196a-4	TAGGTAGTTTCATGTTGTTGGGATTGACTTCCTGGCTCGGCAACAAGAAACTGCCTTGA
ssa-mir-205a-2	TCCTTCATTCCACCGGATCCTGTTTCCCAGTCTGCAGATTCCCAGTGGGATGAAGCGC
n258b	CAGGAGTACTGATTTAGGATCAGTTTTGTACTTCCAATCACAAAAGTTACATAGACAGGGAAGACATGACTCTAGATCAGCACTGCTACT
ssa-miR-new118	CTTCAGAGAAGGCGTGTCCAATGGCGGAGAGCTTTACAGCACTCCAGCTGATGCTTGGCATTGCACATGGTGATCTTAGGCTTGGGGGCTGCTGTTCGGCCATGGAAACACATTTCATGAAG
n237	AATGGAATTGTGAGCTTTGTTCTTAGTTTGGACCAATCTTACAGTTGTGTTGGA
ssa-miR-new125	GTGGTCCTGAGTCCTGAGTCCCAGCTCTGTTTGTCGTCGTCTTGCCAACTCTCATGTGATTTATAGGAGTTGCTAAGACGGCACAAACGGACGTGGGACCAGGATGAGCATGGTTCAC
n296	CCGAGGACCAGAGCTTGTTGTCGTTGTTCGTAATGTTAAAATGATAACCCTTTGGTCCTCCCCT
n273	AGCACTACACAGCTGATTCAAATAAGATGAGTTGGTTATTTGAATCTCTGTAGTCCTTGG
ssa-mir-205b-1	TCCTTCATTCCACCGGAGTCTGTGTCATGAACCAATCAGATTTCAGTGGTATGAAGAGT
ssa-mir-499b-3	TTAAGACTTGCAGTGATGTTTAGGGAAATGATCACATGAACATCACTTTAAGTCTGTGCT
n124	TATTCCATATATACTGCACTATGTAGGGGATAGGGTGCCCTGTAGTGCACTATGTAGGGGAT
ssa-miR-new165	TGTGCTGGAGCAGGTGCTAGGAGTAGAGGAGATGGAGTCTGTGTGTCTGAGAGTCGCGTGGCAGCAGGTCCTACGGAGCACTCAGCACCACACGGTCAATGACTCCACCAGCTCCCACAGGGTCAACACA
ssa-mir-23a-3	GGAATTCCTGGTAGAGTGATTTTTAAGACTAAAGACTGAATCACATTGCCAGGGATTTCCA
ssa-miR-new168	GGCACTTATTTTTAGGAGGGCAAAGGCGCAGATGGTCGGGCACAGGCCCGGCAGCTGTACATTCCAACCTGAAAGGTTAAAATGTATTTACTGCCTGCCTGAATCTCAGATCGGAACATTTCTGGCTAACCCTTGTGTC
ssa-mir-203a-1	AGTGGTTCTAAATAGTTCAACAGTCTATACCGAAATTGTGAAATGTTTAGGACCACTTG
n186	TAGTACACATTAGAGCACACTAAAGTGGATTACAACCTACTCTTTCGTGCTGTACTGTGTATATA
ipu-mir-124a-4_S	TGTGTTCACAGTGGACCTTGATTTAATTTCAATACAATTAAGGCACGCGGTGAATGCC
n182	TCGAACCAAGTGACAGTGTGTCTGTGAGATAGAGAAACAGGCACACTGTCACTTGGTTCGAGT
n412	AGCACCAACAATGGGCAGAGTGCCAGAGTCAGGCCTGGCATGCAACCTAACCACTCTGAACCATTGTCTCT
ssa-mir-144	GGATATCATCATATACTGTAAGTTCGTTATGGTGACACTACAGTATAGATGATGTAC
ssa-mir-25-1	AGGCGGAGTCTTGGGCAATTGCCGGCAATCTTAAGAGGCATTGCACTTGTCTCGGTCTGA
ssa-mir-730a-2	TCCTCATTGTGCATGCTGTGTGTGTTTCTGATTAGTCCACACAGTGCCTGCAATGTGGACG
ssa-mir-19a-2	AGTTTTGCATAGTTGCACTACAAGAAAAATTGAGTTGTGCAAATCTATGCAAAACTGT
ssa-mir-21a-2	TAGCTTATCAGACTGGTGTTGACTGTTTGAATCACATGGCGACAACAGTCTGTAAGCTGTC
ssa-miR-new215	GCCTGAGCCCCATGCAGTCCCTTTAGCCTGGTCCCAGATCAGTTTGTGCTGACAATGATCAAAGGGGTTCAATTGGCAAGAAAGCACAAAGGGATCTGGGTCCAGGCTACAGTCACTCTGCCTG
ssa-let-7a-1	TGAGGTAGTAGGTTGTATAGTTCAGAGTGACATCACAGGAGATAACTGTACAGCCTCCTAGCTTTCC
ssa-miR-new9	GGACATCTGTGTAGGCTTTGCACTAGCTCTTGTCCAGGCGTTAGTGCGCGTTCCTCGGCAGCATAGTGGAAGAACTTGAACTAACGCCCTGGACCAGAGCTAGCTTTACTCTAGAGGTCC
n468b	AGGAAAGTTAACGTCGGCGGGTTGTAAAAATAATTCTAAGCGAGAACTTTCATCC
ssa-mir-219c-2	TGATTGTCCAAACGCAATTCTTGTGTCTGCCTCCCTGAAACCAGGAGTTGTGGATGGACATCACG
n23	CCTTGACCACGTAACCTGACCATAGTTTTCTTGGTTAGGTCAGATGTGGTCAGGAGA
ssa-mir-218-2	TTGTGCTTGATCTAACCATGTGCCCCCGCCTACACTCGCCTCACATGGTTCCGTCAAGCACCAGG
ssa-mir-30c-2	TGTAAACATCCTTGACTGGAAGCTGGTGTTCGGTCAGCGAGGGCTTTCAGTCGGATGTTTGCAGC
ssa-miR-new1	GCCTAGTGGTTGGCGCGTTGGGCTAGTGACAGAAAGGTTGCTAGATCGAATCCCAAGGTAAAAATCTGTCGTTCAGCCTATTGCCAAGGC
ssa-miR-new236	GGTGGCACCTTGATTGGGGAGGACGGGCTTGTGGTAATGGACGGAGAAGAATGAATGGAATGGTATCAAATACATTCCATTTGCTCTGTTCCAGCCATTATTATGAGCCGTCCTCCCTTCAACAGCCCT
n393	GTTAGAGGTCACAGAAACGCTCCACTCCACTTCGTTGCTCTGTGACACTTTGACCT
n151	TGGTTCTGAGAGCTCCATCAGATAAGAATGACCTAATGGATGGAGTGTTCAGAGCCTGCCA
ssa-miR-new28	CTGATGATTGGGGTTCACTTGAGCTTGATCCCAGATCTGTTTGTACGGTCTTGCCTACTCCTACGGTCCTTGTCACACTTGATAAGTGAGTTGGCAAAACAGCACAAACAGATCTAGGATCAGGCT
n239	TGAATGAAATTGTATTGAACACATGGAAACCATGTGTGTGATGTGTTTGATACCATTCCATTCATTC
n213	TTCAGTGAACACAGGTACTAGGGCTACTGAAGCTCTACTATCTGTGCTCACTGGCAGA
n247a	ATCTGTTTGTGACATATAACCAACTGCTATGGTTGTTGGCTATACAGCACAAACAGATCTGG
n138a	TCTGTTTGTCCTCTGGCCAGGTGGAGAGCAGACTGATCCTCAAACTGTTTGTTTGTCCTCTGGCCAGGTGGAGAGCAGACT
ssa-mir-9a-3	TCTTTGGTTATCTAGCTGTATGAGTTATAATTTCATAAAGCTAGAGAACCGAAAGTA
ssa-mir-1338	AGGACTGTCCAACCTGAGAATGGTGACTTTAGGCTCAATCTCAGGTTCGTCAGCCCATG
ssa-miR-217	GATGTTGATGATACTGCATCAGGAACTGATTGGATGATGTCGATGGGCCATCAGTTCTTGATGCATTGCCTTCAGCATT
n406	CAGAGCTCTGCTCTCCTTTCTGGTGGTACTCATCCTCCTGGCCTCAGGGGACACAGAGCTCTGCT
ssa-mir-7552a-1	TTACAATTAAAGGATATTTCTTGCGAATGAATGAGAGACGGAAATGTCCCTTAATTGTTTGGC
ssa-miR-2188-2	AAGGTCCAACCTCACATGTCCTGTGTCACTGAAGGAAGGCTGTGTGAGGTCAGACCTATC
n79	AATAAGTCTATTGCTGGACTATTGAACATGGTATTTAGTCCAGGAGTATGCTTAGTCTGG
ssa-mir-181b	AACATTCATTGCTGTCGCTGGGTTGGACTCTGTGAAAAAGCTCACTGAACAATGAGTGCAA
ssa-mir-24a-3	TGCCTACTGAGCTGATAACAGTACTACTGAATGACTGGCTCAGTTCAGCAGGAAC
n21	TTGCTGGTGACACTGTCTGTGATTTATTTAGAATTCAAGACACTCTTTACCAGCATGGC
ssa-mir-23a-4	AGGGTTCCTGGCACAGTGATTTGGTGCACAAATATAAACGAAAATCACATTGCCAGGGATTTCC
ssa-mir-460-1	CCTGCATTGTACACACTGTGCGTAACTTATGTAAGCACAGCGCATACAATGTGGATG
n203	AGGAGTAGAGACAGATCTATCTAGGTTGAGTATTTCTATAGATCTGTCTCACCTCCAGG
ssa-mir-551	GAAACCAAGTGTGGGTGTGGCCTGGAATGACAATATGGCGACCCATCCTTGGTTTCTG
ccr-mir-153b_AS	ATCATTTTTGTGACTATGCAACTGGAACCAGACTACTAGCTGCAAATCACAAAAATGACAC
n310	ATGGCTGGAACAGAATTAATAACGGTATCAAAGACATTCATTTCGTTCATTCCATTCCAGCTCTAC
ssa-miR-143_2	CTTCTCTCTGGCGGTGGTGAGATGAAGAACTGTAGGTTACGAGTGTGAACTGTGGTGGCTTGTCGGAGGCTTGACCACTTTGGCC
n389a	CCAAATCTTAACCACAGATTTAACCAAATCATAGTTGTCTATCTTTGGTTCAGATTTGGTC
n176	TGTACCATGCTGGTAGCCAGTGTCAAGTAACCCCTTGCTGGGAACCAGTGTTGTGCTAC
ssa-mir-25-2	AGGCGGAGTCTTGGGCAATTGCCAGCAATCTTAAGGGGCATTGCACTTGTCTCGGTCTGA
ssa-mir-216b	TAATCTCAGCTGGCAACTGTGAGCAGTTCAGTGTTCCCTCTCACAGTGGCTACTGGGGTTCTG
n183	CTAAGTTTGATAACAGAATGACCATTTGTGTCGCCATTCTGTTACTAAATTTTGCA
n82	GAGTACAATGGCGTTGTTATGTTGTCTGAACAGAACAATGCCATTGTACTG
n403-1	TATGACAATACTATTGCACTGCTAGAATGAATGATACAGTAGTGCAACATTGTCAAAGCAG
ssa-miR-15b_2	GTCTCTTTCCGGGGTACCCTCTAGCAGCACATCATGTTTTGCAGGCATATAAAAGCAACTCCAAATCATTATGTGCTGTCACTGGGAGCCCTTGGAATCACGC
n193	ACTTATTGTACCCTGTGTCATATCCCCAACATGTTTAGCATATGATACGGAGTACAAGGAGTGG
ssa-miR-new141	GGCTGCAGCGGAGTTGTAGCCTGGTCCCAGATCTGTTTGTGCCATCTGCCAACTCCTATTGTCATTGGTTGTCAGAGCGCAAACAGATCTGTGACCAGGCTAGGCGGCAAGGCAGTT
ssa-miR-novel-49	AAGAGGACTGTAGTTTCAATCAGAGGTTGTCTGATTGGAAAAGATGTCCTCCACC
n252	TACTAGACCGAATTCTGCACTCAAATGAAACAATGGTGAGTGCAGAATTCAGTCTGGTTCA
ssa-miR-new269	TGGCTGCCTGTATGTCTTGTTTTTGGTGTGGGTATGATTGTGGAACAATGGCCTTGGTTAGGAGATTTGTACCAGCTCAGGCTTTGTCCTCCAGTTGTATTTACACAGCACAGAGGCTTATCAGCAGTGA
n364	TGTTCCACTGTGTGGTCTCTGCCTGTTCAGATATGGAGGCGGCCACACTAGAGGAGCTCA
ssa-miR-16b_1	TGGCTGCCTTGCTGTAGCAGCACGTAAATATTGGAGTTAAAACTACTGCTGAAGCCTCCAGTATTGAACGTGCTGCTGAAGCAAAGCTGACCG
ssa-miR-new154	TGTAAGGGTGGATGAGTTTGTTACCTGCTGTTCTTGCCCGGTCCGGCTCGGCCTGAACAATCCATGATCTGGGTGGGGGCTGCTCTGAGCTGACTGGGACAGATAGGGGGAACATGAGTCATCCTTACA
ssa-mir-499b-1	TTAAGACTTGCAGTGATGTTTAGGTAACTCAGCTCATGAACATCACTTTAAGTCTGTGCT
n292	CAAAGTTTGAGAGACTGTGGCTGGCTGATGGTGTGCTACAGCGGGCATGGAAGGAGTCAGCTATGGGAGAGGAGACGTTGCA
ssa-mir-30e-3	TGTAAACATCCTACACTCAGCTATAGCCTGTATGGAAGGCTGGGGAGAGGGTGTTTACTTT
n33b	CTCCCTATGTAGTACACTACTTTTGATCAGAGTGGTAAGGACTATGTTAAAAAGTAGTCCACTATATGGAGAATG
n78	AACCCGTTAACTAGCTAGCTAAAGTTAGCCTGAAGTTAGCTAGCTAGACGGGACC
n437	AGAACATCGGGAGTCTGTCTACTGGATACACAGTCTACCGTTGTTCTGTCC
ssa-miR-new182_3	CATAAATTGCCTCTTAATGCTCTGACTTCTGCATAGGCTGCATCACAGTAAATGATGTACGGCCACTGCAGATGTCAGATTGACCATGCAGAGCCTTTTTTATG
n80	CGGAGGATGTGATTGACTGGGCTGCTGACCCAACCAGTTATGTCTTTCACATTCTCTGAA
n336	TCTTCCAATCAAAGGACTGCCTGGGATGTTTGGAGACAGGCGTCCTTGTGGTTGGTGGACA
n444	TGGTTTCTATTAGTGCCAGTGAGTAGGCTTTAACGTTCAGTCTCTCTAGCACGAGTATAGGCCTGT
n42c	TTGCTGGTGATCCTGTCAGTGATTTATTTACAATTCAAGGCACACTTAACCAGCATG
ssa-miR-new223	CGCTCACCACTCTGCACCTTGATCTCCTTTCAACCGACGTGACACCAGATGTATACAGAATGGTGTCGTCTGCGTAGAGGTGGATCAGGGAATCACCCGCAGCAAGAGCG
n465-1	ATAGAAATGTATTGTATAGAGCCTTTTTACAACACAACAGAGCATTATAACTGCTCTACACTACACATTACTATCT
n257	ATCTATTTGTGTCGTCTTGCCACATTGACCATAAGAGTTGGTAAGACGGCACAAACTGAACTGG
ssa-mir-93a-2	AAAAGTGCTGTTTGTGCAGGTAGCTGACTCACCCGCCCTACTGCAAAACCAGCACTTCCCGA
ssa-mir-7a-5_AS_2	AGGTAGACTATGACTTGTTGTCTGGGTGCTGAATTTACAACAACAAAATCACTAGTCTTCCAT
n276a	CATCTTACCTGACAGTGCTCGGCTGTACATAGATGTTCTAACACTGTCTGGTAATGATG
ssa-miR-new229	CAGTGCTATATGAACCTCATTCCAGTGAGGCAGGGGAGTGGTGTCCTTTTTGTGCCGTCTCCCTGTTCACTCTCTGGGAACATCAACATAGCCCCAAGTGCTG
ssa-miR-new324	GCTGGTACCAGTTTGACTCCTGCTGGTACCAGTCTGACTCCTGCTAGTACCAGTTTGACTCCTGCTGGTACCAGT
ssa-miR-new79_2	GCCAGGGTTCAAAGGACTGTAGTAGCTCTGGTCCAGGGTGTTATGTGTAGTTTGCTGATGCTGAGCATTCAACAGCAAGCCACACGTAATGCCCTGGACCAGAGCTAAGGACTGTTGCTGCTAAGTGGT
ssa-miR-181a_1	TGCTCACTATCAGGCCCCGTTCGCCCCGGTGAACATTCAACGCTGTCGGTGAGTTTTGAGCTAAATTGACAAAGACCATCGACCGTTGATTGTACCCTGTGGCCAACCCTTGTCGCTTGATGATCGACGCG
ssa-mir-724-4	TTAAAGGGAATTTGCGACTGTTAGTCAAACCGTTAGAACAGCCACACCTTCCTTTTAAGA
n31b	TCCCAGATCTGTTTGTGCTGTCACACAACTCTGCATGTGACATTGACCATAGGAGTTGGCAAGACACAAACAGATCTGGGACC
ssa-mir-2184	AACAGTAAGAGTTAATGTGCTGGGTTCTCAATCAGCACGTAGGCTCTTACAGTACA
ssa-miR-new186	GGTATTATACTGTACTTAGGGCCAGGAGTTTTGTGACCTGACCAGGACAAACACTTGGCTCTAGTTATACTAATGAATAGAGTCCAACGTTTTTCATGAGCAGGTTGACAGGATGATAGGCCCTAGTGATGTTGGCT
n184	TGACCAGACTGAATACTGTGTCACCATTGTTTTACACAGCACTCGGTCTGATTTAC
n11a	TTTGAAGCGTTTGTATGGCCTGTGCAGAGGGGAGAGAACAGGGATAGACAGACACATAGTTGACAGGCTACAGAAGAGGCTACGCTAA
n262	TTTGAAACCAAGTTCCTCTCGCAGATCGAGAGGTGAGTTGGTGTCAGAGT
ssa-mir-301d	CTCTGACTTCATTGCACTACTGTATTGGACAGCTAGCAGTGCAATAGTATTGTCAAAGC
n470b	CTCCTGCAGACGTGTCTCCTCAGGGTGAACATACTCTCCTCCTGCAGACATGTGTCCTCAGGGTGA
n360	TTTGGTAACAGATTGACGGTTTGTGCCGTCAATCTGTTACCAAACTTAGC
n140	CGCGGATCATCTGTTTCCCAGCCAGCTGGTTGAGGCTGGACAGCAGGTGGTCGGTGGT
n303	TGTAGACTTGGCAATTGATATCCATTCTTAGTATGGCAATTGAAAACAAGTTTGCTTA
ssa-miR-new319	GTGAAACAACTCTAATGCCTGATGCTTTAAAGTTTTCTATGGACCTGAAGAGCCAGGAATCTTTGGTGGCTTGTTCTCTAGGTCCATGGACTACTGTCTGGGTATCACAAACAACAGTCAC
ssa-miR-new73	GGGCTGCACGCAGAGAGAGAGAGAGAGAGAGAGAGTGGCATATTTGCAGTATCATCAGGCTAGGCAACAAGCTTCTTTCTTTCTCTCTCTCGCTCTCCCTCCCTCCCC
ssa-miR-new161	CTGTCGTGGAAGTGACCACGAAGGACTCCCGGGCAGCCCACAGTGAGTGTCTGGTCTGGGCGGGTCCTCGTCGTCTTTGGTCAGACGG
n433	TACCCTTTTCCCTATATAGTGTACTATTATTGCATTATATAGGTAATAGGATACC
n249	CTTGGCTGTAGACTCCTATGGTCCCTGGTGCCATAGTTGGATGCCATAGCAGTCTATAGTCATGTC
ssa-mir-181a-1	AACATTCAACGCTGTCGGTGAGTTTGAGCATCTGTCCAAAACCATCGACCGTTAAATGTACC
n344	AACCAACGTTCGTGCAATGACTGGATGTCTATGGGTATAGTCATTGCGCAAATGCTAGTTAG
ssa-miR-new58_2	TGTTTATGAGCTGGTAAATAGCCTAGCCCGAACCATCCTGATCTCGCGAGTTTACGTACACTGTTCCGTTAATGTAAGCTCGCGAGATCAGGATGGTATGGAGGAGGCTAGTCAAATGGCGGCTTCAACG
n299	TGAGCCTTGTCCTGGACTAAAGTATGTCTAATGGAAGTTCTCCATTGAAAGTGCTTTTTTAGTCCAGCTCCGGCTTACA
n373	TGTGTGAATGGCGGATGACTAGGTTCGGTACAAAAATCGGTCACCTGTTCGCACAGC
ssa-mir-7a-1	TGGAAGACTAGTGATTTTGTTGTTATGTGTCAAAATTGACAACAAGTCATGGTCTACCTCA
n482	ATGTGTAGAGCTGACACTGTTCCCTATTACACGTTACAGAATGTCTGTTCTAAACAATGCT
ssa-mir-204-4	TTCCCTTTGTCATCCTATGCCTGGGCTCATATAAAGGGGGCTGGGGAGGCAAAGGGACGC
n149	TACTGGCGTGACCAGATGGATAGATGGAACACAAATTTGTATTTATATCTATCCGTCTGGTCCTGCCTGT
ssa-mir-727-1	TCAGTCTTCAATTCCTCCCAGCCCGTTACTATGGAAACTGTGAGTTGAGGCGAGTTGAAGACT
n214	ATGTTCAGAGCTATGTTTAGTGTGCTTTGTCATCGGTAAACGTAGCTCTGAACAGG
n22	TGTGAAACGTTTGTGTGGCCTGTGCAGAGAGGAGAGAACAGGGATAGACAGACACTTAGTTGACAGGCTACAGGAGAGGCTACGCTAATGC
ssa-miR-new110	CGTCCTCCCTCTTCCATCATCCTCTGGCCTCCTTTTGAAAAAGGTCAAAGGTAATCGAGGAGAGGGGAAAGAGGACGAAAATGCACCTGTAT
n285	TGCAGGCTCATGATCAGTGGTAGTGAACTATATGGGTCTACCCCTGGCATGGACTCGATG
n410	TGGTCCCAGATCTGTTTGTGCTGCCATGCCAACTCATTGTCATGGCAAGGAGTTGAAATGAAGTCTTAAACAAGACTGGCACTCAGG
ssa-mir-139-1	TCTACAGTGCATGTGTCTCCAGTGTTTGTGTGCTACTGGAGATATGGCTCTGTTGGAAT
n468a	AGGAAAGTTAACGTTGGCAGGATGTAAAAAAAATTCTAAGCGAGAACTTTCATCC
ssa-miR-new56	TCAGGAGGGAAGAGGCTAACCTGGGTACCAGTCTGTTAAGATATCATTCCACTCTTTGTCATGCCAAACATGGCTTGACAAGGCGTCGAATGTTAGCACAAACAGACTGGATTTCTGTTACCCTATAAACACATCTGG
ssa-mir-29b-2	TGACTGATTTCCTCTGGTGTTTAGAGCCCCTTACAGCCTTCTAGCACCATTTGAAATCGGTTA
ssa-mir-128-3	CGGGGCCGGGGCGCTGTCTGAGAGGCCTATAATTCTCACAGTGAACCGGTCTCTTT
ssa-mir-18a	TAAGGTGCATCTAGTGTAGTTAGTGAAATAGTCTAGTATCTACTGCCCTAGTTGCTCCTTCTGGC
ssa-miR-new85	ACCCTGGTTTTATAAGCGCGGATATCGACTCTGCCGTTTGATTATGCTTTTGCGGCACAGTCGATAGCGCGCCGGATTTCGGGCTTGAAGGTCGAGGGT
ssa-mir-210-1	AGCCACTGACTAACGTACATTGCGCCTATCCCAATTCCACCACTGTGCGTGTGACAGCGGCT
n7a	TAGCAGCACATCATTACTGGTAGCTAGCCTGTCTCTGGGCTACCAGTATGGCTTGTGCTGCTAAC
ssa-mir-25-3	AGGCGGAGACTTGGGCAATTGCCAGCCATTCCAGACGGCATTGCACTTGTCTCGGTCTGA
n321-1	GCCTGTAACAACGCCAGACTGTTATTTTGTGCTACAGTCTGGCGTTGTTACAGGCTT
ssa-mir-15e	AAGCAGCACAGAATGGTTTGTGGGTAATACAGGGATACAGGCTGTACTGTGCTGTTGCAGT
ssa-miR-new306	CAGCTTCAGATGAATGGTTCTGGCAGTTCTTGGACCATGATCTCCCACAGCTTCAGATGAATGGTTGAGGCAGTTCTTGGACCATGATCTCCCACAGCTTCAGATGAATGGTTG
ssa-miR-new2_1	ATCTGATTGATTGCTTCTGTGGACAGGTGTCTTTTATCCAGGTAACAAACTGAGATTCGGAGCAGTCCCTTTAAGAGTGTGCTCCTAATCTCAGCTTGTTACCTGTATAAAAGACAGGTAACGAGCTGTCGATGCCT
n223	AACGTTATGTATGTTACCTTGGAAATAATGGATCCAGGGAAATGTACAGAACGTCA
n326	ACCAATGCAGTTAGTTCCTATTTATAGCCTCGTGGTCAAATAGGAGCTAAGTGCAAAGGTCA
n30	TTGGTTACAGATTACTGGTAGTCTGTAGACAAAACCACATCTATCTGTTTGGTTACAGATTACTGGTAGTCTGTAGATAAAAC
n108	CTATTCCAAATGTAGTGCACTACTTTTGTCCATAGCTTGAGCACTACATAGGGAATATTGT
n70	TGTGTTATTTGACGTGTATCTTTTTTTGACACGCAAAGACCCAAACAGCGT
n120	TGTCCCAGATCAGTTGTGCTTTTTGTCTGTTGTTTAAACACAAACAGATCTGGGACCAGT
n298-1	TGATTTCCAATAATTGAGACAGTGATTCTAAAAAGCTGTCTACATTAATGAAAAGAACAATGT
n199	TTCCCTATAAAATGTATTACTTTTGACCAGACCCATAAGTAGTGCACTATGTAGGGAAT
ssa-miR-new143_1	CTAGGGTGTCATTAGGGAATCACTGTGTAAATCTGGTCTTGGGCAGGTGCTGCAGTGTAGCCATCATGGCTGTATGCTGCAGCGTGCCTTGTTGGACCTAGACTATAACAGGGGGTTCTGTGAAGCTGCCCTGG
ssa-miR-novel-239	CCAGTGCCTGGGTCAATTGAAATTGAAGTCAAATTGAAGTCTGAATTTCTATTGTCTAGTGCCTGGGT
n283	AAGCAGTGTCACCCCGATACGAGGAAGTTTCTTTGCTCTCTCTTTGCATCGGTGTGTCTGCACGA
n436	ACCCTGAGACGCCCACCCAGTCCTCTGCCCAGGCCTGGTTGGATCTCAGCGCCC
ssa-miR-new301	CCCTAGTACTACACAGCTGATTCAAATAACCAACTCATCATCAAGCTTTGATTATCTGAATCTGCTGTGTAGTGCTAGGG
ssa-mir-734	TGAACTATTCTGCAACATTTGTTGATGTGGTTCTGCTAGTAAATGCTGCAGAATTGTGCTT
n314	CTGCTCTGTGTGTACAGTAGTGTACTCTCTGTGTCTCACCTGGACAAACAGTGTGGCT
ssa-miR-new172	TACGACCCCATACAGTGAGTACCAGGATGTAGCAGCAGCTCTATCCTGTAACTGAACCAGGATGTAACTGCAGCAGCTCTATCCTGTAACTGAACCAGGATGTAACTGCAG
ssa-miR-3150b	AGGATTGGGTCAGGCAGTTGGTGGCGGCGACTCTGGACCCGTGCTAGGCTATTCTCGCGGATCTCCCCAGCTACGGCGCTCGCCGGCCCTGTTCT
ssa-miR-181b_1	GGTCACAATCAACATTCATTGCTGTCGGTGGGTTTAACTATGTGGAAAAACTCGCTGAACAATGAATGCAACTGTGTCC
ssa-miR-27e_3	GAGCAAACTGGTGCTATACTTTCTGAAGATACAGAACTTAGCTTATTGGTGAGCATTGAGCTAAAATGATTTGTTCACAGTGGCTAAGTTCAGTGTCTGGAATGAAAACAATTTTATAGCATACCAGGGTGTCTT
ssa-miR-new311	GTTGAGGTGATTTGTTGATCAGATAATTGGGGCAGTGCTTTTCTCCGGCTGATCCTTTTGAACAAGCCGAGTAGTATTTTACCTCCACCATCTGACCAACCAGACCTGGGAC
ssa-mir-10a-2	TACCCTGTAGATCCGGATTTGTGTGAACAGACTCACGGTCACAAATTCATATCTAAGGGAGT
ssa-miR-190a_2	GGCCTCTGTCTGATATGTTTGATATATTAGGTTGTTATTCAATCCAACTATATATCAAACATATTTCTACAGTGTCCCGCC
n477	TGTAACCATGGAGAGCTGATAGTTTGTATGACCTCTTCTCACCTCTCCACTGTTATACC
n342	TGCTAGTGGTCGCTATTAACCATAAAAACAAAGGCAAATAGCGCCACCTAGCGGCTGT
n401	ATCTGTTTGTACTGTATCGCCAACAATGACCGTAGAAGTTGGCAAAACAGCACAAACAGATCTGGGACC
ssa-miR-new321_1	TGTCGTAACACTACACAGCTCATTCAAATGATCAACGCTTGATGAATAAGTTGAGTATTTGAATCAGCTGTGTAGTGCTAAGTCA
ssa-miR-new247_1	GCCTGGTCCCAGATCTGTTCATGATGTCTTGCTTACTTGGCCACAGGAGTATGCAAGACTGCACTAACAGATCTGGGACCAGGC
n231b	TGGTGTTTGTCTTCAGTCTGGAGGATGAGATCAGTTTCCAGACAGTCTACAACTATTTCC
ssa-miR-new47_1	ACTGTACGTGTTGAGCCTGTGTCATGAGGGGCGGAGAGTGACAGGGCTATGTCTACGCCAAGGACCCAGAACAGTGGGTACTTGGCGTGATCATGGCACCGATATTTGGCTGTATTGAGACCCGTAGACAAATGTTATCTTATAGT
ssa-mir-375-2	ACGCTGAGCCACGCGCACAATACATGATGAAGATGACGTTTTGTTCGTTCGGCTCGCGTTA
ssa-mir-338a-1	AACAATATCCTGATGCTGCATGAGTGTGTCAAGTGGAACTCCAGCATCAGTGATTTTGTTG
ssa-mir-20a-3	TAAAGTGCTTATAGTGCAGGTAGTTCTATGGCCATCTACTGCAGTGTGAGCACTTGATGT
ssa-mir-724-3	TTAAAGGGAATTTGCGACTGTTAGTCAAACCATTAGAACAGCCACACCTTCCTTTTAAGA
n286-2	TTGTGCTTGATCTAACCATGCAGTACTTCTCCTGTCCATGGTGGTGCCAAGCACTTTG
n227	TTACTACATGTCTCACCTTATGGACCTTATTGCTATCATATAGTGTTTTCATGTTGTACAGC
ssa-mir-125b-3	TCCCTGAGACCCTTAACCTGTGACTACTTTAAAGGTCACAGGTGAGGACCTTGGGAACA
ssa-miR-new93	TTGGATGACTACTGTCTGTATGCGAACGACTGATGCGCGTTTGGAGCAATACTGACTGTATCCAGGGCTCAGCCAATCGTTCACATAACAACAGAATGCAGCACGCGA
n302	ACACGTCGGCAGAATAGTAGCTAGCCTTTAGCGTTCTCCACTCTTCTCCCGACATATACTTGGC
n487	CCCTTCTTTGATGGTCCATGGTTGAGATAGAACAGTCCCTATTTTATCAACTGTCTCAGAGTAGGAGT
n367	GGGGTCCCAGGAAAGTCATGAGAGCAGGAAGTGACCTCATCCCTGATTGTGACCCCCT
ssa-miR-new297	GGAGATGAAAAATACAATGTTCAAAGCTTTCTCTCTGTTTCCTGCCTAGCTTGGTGATGATGTTGAGCAGGTTACAGAGGACAACATTTGAAATGTGAAGTCTCC
n225	CTATTTCCTTTATAGCGCACTACTTTTGTAAGTATAGTGCACCATAAAGGGAACAGGGT
ssa-mir-100a-1_AS	AGACCTATAGAATCAAGCTTGTGAGGTCAGTTAGCACAAGTTCGGATCTACGGGTTTGT
ssa-miR-new74_2	TGCCATGTTCACATGCCAGTCGGAAACAAGGAAACTCAGGAATGTCAGATTCATTGAACGATGCACGTGTATAACTACAACCAGTAAGCAAGTCGGACATTTCCGAGTTCTGACTAGCACGTGAACGTGGCA
ssa-miR-new214	TCAGACTCTCAGTAGATCGCAGCAAGAGAGATGCAGAGAGGGAGATTGCAGACAGCGTGCAAGTCTTCACTGCTCTGGCGCGTTCCATTGAGAAAAGCCAGGCTGA
ssa-mir-19c-2	AGTTTTGCTGCTTTGCATCCCGCTTAAAGAAAAGTTTGCTGTGCAAATCCATGCAAAACTG
ssa-mir-132-1_AS	ACCATGGCTGTAGACTGTTACCATGGTGCTGTCTCTAGAGTAACAATCTAAAGCCACGGTCG
n188b	TTGCCAGACGTTACAACAGATTGTACTAAGCAGTTTAATTGGACCGTCTGGCAGG
ssa-mir-7132a	GACTTGGTCAAAGCTCCTCAGTGATGAGTAGAAACCTGAGAAGTTTGGAACAAGTAAA
ssa-miR-139_2	TGGTCGGTCTGGCTGTACTCTACAGTGCATGTGTCTCCAGTGAATATGAGCTACTGGAGAGGCAGCTCTGTGTGAGTAACATCCAGAGCCCA
ssa-mir-125a-2	TCCCTGAGACCCTAACTTGTGAGCTCTCTCCATGAAAAATCACGGGTTAGGCTCTTGGGACGC
n458	CTCCTAACCGTGTGACCTGACCTGAAAAGTTTATCCTAGCCAAGTCACATGGTCAGGAACA
ssa-mir-125a-1	TCCCTGAGACCCTAACTTGTGACTTTTTCCTGTGATGTGCACGGGTTGGGTTCTCGGGAGCT
ssa-miR-new122	GTGCCGCGGATCTTCGGTTGGCCCGGGATAGCCTGCCTCTTTTGGCAGGTGAGTAGAGCCGTTCTTGACGGGGTTGGGGTGC
ssa-miR-new207	TTATTGAATAAAGCTCAGATTGTCCCGAAAGTAACATAACGGCGTCGTCGTTATGTTACTTTTGGGACAATCTGAGCTTTATTCAATAA
ssa-mir-135b-1	TATGGCTTTCTATTCCTATGTGATTTCTCTCTGGTATGTCATGTAGGGTTTAAAGCCATTG
ssa-miR-new321_2	GGACCCCAAGGGGTGCACGTTTAGTTTTTTGCCCTAACACTACACAGCTGATTCAAATGATCAAAGCTTGATGATTAGTTGAGTATTTGAATCAGCTGTGTAGTGCTACGGCGATAACCAAAACATGCACCCCTTGAGATCC
n331	TGCGCAATGACTTGAAGTCTCTTGTATCTACTAGCATGCTAGCAGTTACCATAGACTTCCAGTCATTGTGCT
n135a	TCTTGTCCAACGGCGTTAGTGCACATCCTAAAAGCACTAACACCCTGGACCAGAGC
n488	CTGAGGAAAAACTCTGGACCCTAATTCTAGGCTATATCTAGGGCCCAGAGTATTTCTTGTTTA
n63	GATCTGTTTGTGCTGTCTTGCCAAATCATGTAGTCACTAGGTAAGACGGTGCAAACAGATCT
n390	TCTTTTATCATTGTGGGGACCTGAAATCCCCAAATGGTCCCCACAAGGATAGTACATT
ssa-miR-new273	CAGTCTGCCAGCATGTCTTGCACAACAGTTCACTCCTAGCACTCCATAATGGTGTCAGGGGGATTGTCTATGCACAGTTACTCCTCCTGACACTGTCAGGGATGGCCAGGAGCATGACCAAGACTCTGTATATTCTG
ssa-mir-30b	TGTAAACATCCCCGACTGGAAGCTGTGATGTACATGTTCTAGCTTTCAGTAGGGTGTTTGCTGC
ssa-mir-199a-2	CCCAGTGTTCAGACTACCTGTTCAGGAAGTAGTGGTTGCACAGTAGTCTGCACATTGGTT
ssa-mir-449b	AGGCAGTGTCTTGTTAGCTGAATGGTCTGTTTTATCAGTTTACCTGTTGCTGCCCTC
ssa-mir-731	AATGACACGTTTTCTCCCGGATTGCCAAACACACTATAAGGCACCGGGAATTTCGTGTCAGCA
ssa-let-7g-2	TGAGGTAGTAGTTTGTATAGTTTTAGGATCACACCAGATCTGGGAGATAACTATACAGTCTACTGTCTTTCC
ssa-miR-new34	AGAGACTTGCTTGGGCCAAGAAACACGAGCAATGGACACTAGACTGATGGAAATCTGTCCTTTTAGTCTGAGTCCAAATGTGCGATTTTTGGTTCCAACTGCCGTGTCTTT
ssa-mir-130b-2	TGCCCCTTTTATATTGTCCTACTGGTGACCCTCTAATGAAAGCAGTGCAATGTTAAAAGGGCA
n118	CGGTCCTAGATCTGTTTGTGCTGCTTAGTATGACAATTAATCAATGATTATAGTTATTGATAATATGCCACAAACAGATCTGGGATCAGG
ipu-mir-124a-4_S_2	CGTGTTCACGGCGGACCTTGATTTAAAGTCATTCAATTAAGGCACGCGGTGAATGCC
n446	TCTGCATGGTCTACTTCATACAGTCTGATCTCCTTCACTGCAGATGAATGACCACCCAGA
n379	CCTCTGCTACAGGTTGTTGTGGTAAAGTAAGAAGTAAACAAACGCCTATAGCAGAGGTT
ssa-mir-20a-1	TAAAGTGCTTATAGTGCAGGTAGTATATTATCTACATCTACTGCAATGTGAGCACTTCCAGT
n312	TGGCGTCACTGACAGTTTGAATATATTCAGCAATATTCTAACCTTGTCTCTGGACCACT
ssa-miR-new257	AGCTCTTGGAGATTAGTGTCATTAGCACAAAGTTCATCTCTCATGGACAGACTACGTAAACATACATGGTACCACTTATGTTTAAGTAGTCTGTCCACGAGTGATTAGCTGTAGCCTCGTGTAATAATGCCTCGTGTT
n138b	TCTGTTTGACCTCTGGCCAGGTGGAGAGCAGACTGATCCTCAAACTGTTTGTTTGTCCTCTGGCCAGGTGGAGAGCAGACT
n126	TCCTGTACTTCTTTTGACCAGGGTCCATAGGGCTATGTCTGGTCAAAAGTAGTACACTATG
n365	AGGGTGTTATGTCAGGCTTGCTGAGCCTTCAACAGCAAGCCACCCGCAACAACCTGG
n94	ACTGCGTTCGTAAATTCACCCTGGCTGAGAGCACTCTGAGTCAGACACTCCAGAGCGAATTTACGAACGCACCCG
ssa-mir-462a	TAACGGAACCCATAATGCAGCTGTGTCAATGAACAGCACCTGGATGTGGGTTCCGTCT
n155a	CACATCTGATTCCATTATTCAAAGGTTTGATGATAAATTGATTAGTGTAATCAGGTGTGT
n218b	AGTTGTCTTCAAGATGGATAGTGATGTGAAAGCCTCTCCATCTAAAGAAGACTGCAGT
ssa-mir-135a	TATGGCTTTTTATTCCTATCTGACTGCGTTGAGGGTTCATATAGGGATGGAAGCCATGCA
n99b	AGGAAAAACTCTTGGCCCCAGTTATAGCCTATATATAGAGACCAGAGTTTTTCCTGG
n332	GAGAAATCAGAGGATGGGCTCATTGTAATGGTTGGAAGGAGCCCGTCCTGGGATTTTTCCT
n127	TTTGTCTTTATAACAACCAGATTTGTATTTGTATTCATGTGGTTGAATATGAAGTCTTAAC
n454	CCTAGATCTGTTTGTGCTTTCGCCTACTCCATTGTCATTGTCAAGCCAAACATGACAATTTCATAAGGAGATGGCAAGAAAACAGAAACAGACTGGCACCCAGG
ssa-mir-1-3	ACATACTTCTTTATGCGTCCATATGAACAAGAGGAACTATGGAATGTAAAGAAGTATGTAT
ssa-mir-7a-5	TGGAAGACTAGTGATTTTGTTGTTGTAAATTCAGCACCCAGACAACAAGTCATAGTCTACCTCA
ssa-mir-135c-2	TATGGCTTTTTATTCCTACGTGAGGGTAGATGTGTTCATGTAGGGATAGAAGCCACT
n305	TGTAGCTAACCAATGCTAACACATTCTGCTGCAAGGCACTGGCTGGCTGTAGC
ssa-mir-212b-2	ACCTTGGCTCTAGACTGCTTACTGCTTAAAACTCATTGTAACAGTCTACAGTCATGGCT
n123	AACTGTAAGATCCTTGACCGCCCTGGACCATCCTCTGGACCATTGGTGGTCACTGGTCTGACAGCAGA
n301	AGGGATAATTCACTTTTTGAAGTAAGCTTATTCATTTTAAAATGTGAACTATACCT
n358	ATCTTGGGTCAGTTTTTGCATTCGACTAATGCTTAGGCTTTGGGAAGCGGAATCTGATCCTAGATCT
ssa-mir-15a_AS	GCAGCAGCTCTTCATGGTCTGCATCTTTACTATCACTACAAACCATGACGTGCTGCTACGA
n8	TCGTTTCCCGGCCAATGCACCAATTGACTAAAATCTGGGTTTCTGATTGTAATTCAACTATTGATATGTTTTGCCTGGAAAGATACGG
n350	CAAAACTCTGTCATGCCCCCCCAAAAACCAAAACGTGCACTTTGGGGGGCAGGACTGAGTTT
ssa-miR-new233	TTGCAGGACACATTGATCATCGACACTTCGAACGCACTTTGCGGCCCCAGGTTCCTCCTGGGGCTACATCTGTCTGAGGGTCGCTTTATCATCAATCGGAAACCTCAG
n347	ACAGGTATACTGGTCTGGACTACTACTACTTCTGGTCTGGGCTGGTATACTAGTCT
n218a	CGTTGTCTTCAAGATGGATAGTGATGTGAAAGCCTCTCCATCTAAAGAAGACTGCAGT
ssa-miR-new91	TGATTCAGCTTCAGCCCCAGCCTGCAGGGATGGGCTGGACTGACCCAGCTTCAGCCCCAGCCTGCAGGGATGGACTGGATGACTCAGCTTCAGCCCCAGCGTGAA
ssa-miR-new19	CTTGACAAAATCATTGGTTTGGGCAGAATTTTGATAGCTTGGAATCCAAACTGATATGCTCTGTTTTAATGAAATTGAGCATATCAGTTTAGATTCCAGGCTATGATTTTTTGGGGTCTTTCAGTTTTAATAAGAG
