# Supplementary material for: Integrative testis transcriptome analysis reveals differentially expressed miRNAs and their mRNA targets during early puberty in Atlantic salmon
Source: BMC Genomics. 2017 Oct 18;18:801. doi: 10.1186/s12864-017-4205-5 (PMC5648517; doi:10.1186/s12864-017-4205-5)
Supplement: Supplementary file 5 — Mapping statistics of mRNA and miRNA mapping. (XLSX 7 kb) [file 12864_2017_4205_MOESM5_ESM.xlsx]

## Sheet: mRNA mapping
NAME	library	total reads	Mapped reads	mapping	mapping
Prepubertal_1	GCF_000233375.1_ICSASG_v2_rna.fna_vs_Edvardsen-mRNA-G1LF-2383_ACAGTG_L005_flagstat.txt	85156448	59918097	(70.36%:-nan%)	0.703624
Prepubertal_2	GCF_000233375.1_ICSASG_v2_rna.fna_vs_Edvardsen-mRNA-G1LF-2418_ACAGTG_L006_flagstat.txt	87434850	62080319	(71.00%:-nan%)	0.710018
Prepubertal_3	GCF_000233375.1_ICSASG_v2_rna.fna_vs_Edvardsen-mRNA-G1LF-2421_TGACCA_L008_flagstat.txt	74494296	52953867	(71.08%:-nan%)	0.710845
Pubertal_1	GCF_000233375.1_ICSASG_v2_rna.fna_vs_Edvardsen-mRNA-G2bLF-2392_CAGATC_L005_flagstat.txt	83258252	65911135	(79.16%:-nan%)	0.791647
Pubertal_2	GCF_000233375.1_ICSASG_v2_rna.fna_vs_Edvardsen-mRNA-G2bLF-2396_GCCAAT_L007_flagstat.txt	70629626	52133086	(73.81%:-nan%)	0.738119
Pubertal_3	GCF_000233375.1_ICSASG_v2_rna.fna_vs_Edvardsen-mRNA-G2bLF-2400_GCCAAT_L008_flagstat.txt	88434462	67983282	(76.87%:-nan%)	0.768742
Immature_1	GCF_000233375.1_ICSASG_v2_rna.fna_vs_Edvardsen-mRNA-LTL-3840_CTTGTA_L006_flagstat.txt	86788956	67024417	(77.23%:-nan%)	0.772269
Immature_2	GCF_000233375.1_ICSASG_v2_rna.fna_vs_Edvardsen-mRNA-LTL-3852_CTTGTA_L007_flagstat.txt	79268504	56612802	(71.42%:-nan%)	0.71419
Immature_3	GCF_000233375.1_ICSASG_v2_rna.fna_vs_Edvardsen-mRNA-LTL-3860_CTTGTA_L008_flagstat.txt	79850932	57590792	(72.12%:-nan%)	0.721229
		78188390	56681272	(72.49%:-nan%)	0.724932
	Average
		8.13505e+07	5.98889e+07		0.735561

## Sheet: miRNA mapping
NAME	total reads	Mapped reads	Mapping (%)	mapping
Prepubertal_1	21986336	11824385	53.8	0.538
Prepubertal_2	18718384	9284726	49.6	0.496
Prepubertal_3	16822350	9229112	54.9	0.549
Pubertal_1	14574853	5880730	40.3	0.403
Pubertal_2	16573011	7662600	46.2	0.462
Pubertal_3	14632721	6383603	43.6	0.436
Immature_1	17135306	8432114	49.2	0.492
Immature_2	17704282	7709438	43.5	0.435
Immature_3	15292911	5157988	33.7	0.337
	17048906	7.95163e+06	46.0889	0.460889
